# Supplementary material for: Epigenomic and metabolic responses of hypothalamic POMC neurons to gestational nicotine exposure in adult offspring
Source: Genome Med. 2016 Sep 8;8(1):93. doi: 10.1186/s13073-016-0348-2 (PMC5015242; doi:10.1186/s13073-016-0348-2)
Supplement: Additional file 1: Table S1. — Gene list. Read-pairs were aligned by STAR to the mouse reference genome. STAR alignments were run through HTSeq for determination of read-pair counts by genes. Genes are denoted by their Ensembl gene ID, gene symbol, and gene type (columns A–C). EdgeR calculated average gene expression values across all offspring (column D) and fold-changes between nicotine-exposed and control offspring (FC (N/C), column E). EdgeR (column F), baySeq (column G), and DESeq (column H) determined differential gene expression. FDR false discovery rate-adjusted p value, CPM counts per million. (XLSX 2364 kb) [file 13073_2016_348_MOESM1_ESM.xlsx]

## Sheet: Table S1
Additional file 1: Table S1. Gene list
Ensembl Gene ID	Gene Symbol	Gene Type	CPM	FC (N/C)	edgeR FDR	BaySeq FDR	DESeq FDR
ENSMUSG00000036469	41699	protein_coding	25.2738	1.18854	1	0.905377	1
ENSMUSG00000026621	41699	protein_coding	0.467883	1.30641	1	0.902063	1
ENSMUSG00000073481	41700	protein_coding	22.4894	1.20847	1	0.900095	1
ENSMUSG00000079557	41700	protein_coding	13.0869	1.02328	1	0.911272	1
ENSMUSG00000032656	41701	protein_coding	6.95188	0.803701	1	0.910014	1
ENSMUSG00000039372	41702	protein_coding	29.6152	0.815988	1	0.913831	1
ENSMUSG00000023307	41703	protein_coding	18.9338	1.06814	1	0.906611	1
ENSMUSG00000039100	41704	protein_coding	329.565	0.911971	1	0.921543	1
ENSMUSG00000026977	41705	protein_coding	66.6733	0.937656	1	0.919088	1
ENSMUSG00000025702	41706	protein_coding	101.422	0.967043	1	0.921016	1
ENSMUSG00000040502	41707	protein_coding	13.2073	0.986756	1	0.911414	1
ENSMUSG00000078627	41708	protein_coding	0.671062	2.4484	1	0.896494	1
ENSMUSG00000022269	41709	protein_coding	5.11012	1.32032	1	0.642566	1
ENSMUSG00000000486	41883	protein_coding	0.266742	0.165486	1	0.471878	1
ENSMUSG00000026276	41884	protein_coding	47.7376	1.07831	1	0.916325	1
ENSMUSG00000022456	41885	protein_coding	314.845	1.00425	1	0.921373	1
ENSMUSG00000020486	41886	protein_coding	28.7415	1.26693	1	0.900369	1
ENSMUSG00000072214	41887	protein_coding	80.3112	0.712091	1	0.890814	1
ENSMUSG00000050379	41888	protein_coding	32.2955	0.964533	1	0.915095	1
ENSMUSG00000001833	41889	protein_coding	84.185	1.27316	1	0.88435	1
ENSMUSG00000018398	41890	protein_coding	130.21	1.15858	1	0.917432	1
ENSMUSG00000059248	41891	protein_coding	38.4397	1.03855	1	0.914469	1
ENSMUSG00000019917	41892	protein_coding	3.67192	0.886189	1	0.902066	1
ENSMUSG00000058013	41893	protein_coding	70.4246	0.89449	1	0.918915	1
ENSMUSG00000034219	41896	protein_coding	0.419529	25.5441	1	0.360978	1
ENSMUSG00000037072	41897	protein_coding	36.2319	0.901225	1	0.919026	1
ENSMUSG00000085214	0610005C13Rik	processed_transcript	1.33329	1.13937	1	0.887724	1
ENSMUSG00000021252	0610007P14Rik	protein_coding	12.192	0.795347	1	0.915318	1
ENSMUSG00000007777	0610009B22Rik	protein_coding	2.99965	1.22519	1	0.90316	1
ENSMUSG00000086714	0610009E02Rik	processed_transcript	1.83976	3.727	1	0.87734	1
ENSMUSG00000043644	0610009L18Rik	protein_coding	0.692118	4.34597	1	0.876545	1
ENSMUSG00000024442	0610009O20Rik	protein_coding	9.02886	0.653585	1	0.880581	1
ENSMUSG00000042208	0610010F05Rik	protein_coding	50.5043	1.03624	1	0.917385	1
ENSMUSG00000020831	0610010K14Rik	protein_coding	1.73244	0.0730733	1	0.878908	1
ENSMUSG00000025731	0610011F06Rik	protein_coding	9.09259	1.41958	1	0.892857	1
ENSMUSG00000096232	0610012G03Rik	pseudogene	1.55104	1.66875	1	0.878398	1
ENSMUSG00000046683	0610025J13Rik	antisense	0.245324	2.64773	1	0.569546	1
ENSMUSG00000058706	0610030E20Rik	protein_coding	10.7187	1.94428	1	0.604688	1
ENSMUSG00000001418	0610031J06Rik	protein_coding	4.2851	1.49519	1	0.904161	1
ENSMUSG00000099146	0610031O16Rik	antisense	0.288247	0.396504	1	0.876791	1
ENSMUSG00000028608	0610037L13Rik	protein_coding	19.955	0.754081	1	0.908907	1
ENSMUSG00000097882	0610038B21Rik	antisense	0.489808	38.9566	1	0.30684	1
ENSMUSG00000058812	0610039K10Rik	antisense	0.818334	0.615135	1	0.897459	1
ENSMUSG00000089889	0610040B10Rik	antisense	1.02371	24.3498	1	0.605305	1
ENSMUSG00000087341	0610040F04Rik	antisense	2.18392	4.89306	1	0.877527	1
ENSMUSG00000060512	0610040J01Rik	protein_coding	1.46235	2.07611	1	0.893963	1
ENSMUSG00000087361	0610043K17Rik	lincRNA	3.16855	0.76849	1	0.890505	1
ENSMUSG00000097863	1010001B22Rik	lincRNA	0.37602	19.5393	1	0.413871	1
ENSMUSG00000019689	1110001J03Rik	protein_coding	2.24928	1.41885	1	0.909137	1
ENSMUSG00000090066	1110002E22Rik	protein_coding	0.801546	1.12658	1	0.890788	1
ENSMUSG00000097134	1110002J07Rik	lincRNA	0.353434	0.0524859	1	0.325192	1
ENSMUSG00000071456	1110002L01Rik	protein_coding	14.4446	0.782195	1	0.899555	1
ENSMUSG00000022972	1110004E09Rik	protein_coding	12.6806	1.05459	1	0.913559	1
ENSMUSG00000030663	1110004F10Rik	protein_coding	53.9487	1.33504	1	0.6191	1
ENSMUSG00000037960	1110007C09Rik	protein_coding	2.85488	1.59622	1	0.898928	1
ENSMUSG00000027637	1110008F13Rik	protein_coding	18.1449	0.818873	1	0.913848	1
ENSMUSG00000021023	1110008L16Rik	protein_coding	8.57087	0.857304	1	0.88092	1
ENSMUSG00000039195	1110008P14Rik	protein_coding	10.0259	1.18278	1	0.624939	1
ENSMUSG00000045237	1110012L19Rik	protein_coding	3.7562	0.466624	1	0.891013	1
ENSMUSG00000098659	1110015O18Rik	lincRNA	0.345572	12.2476	1	0.435263	1
ENSMUSG00000028441	1110017D15Rik	protein_coding	1.92009	0.500599	1	0.894617	1
ENSMUSG00000085151	1110018N20Rik	processed_transcript	4.47086	2.85066	1	0.547996	1
ENSMUSG00000097616	1110019D14Rik	lincRNA	0.488072	0.30511	1	0.900448	1
ENSMUSG00000097047	1110020A21Rik	lincRNA	0.678431	4.92012	1	0.88815	1
ENSMUSG00000068073	1110025L11Rik	protein_coding	0.310933	0.0726026	1	0.346066	1
ENSMUSG00000085972	1110028F11Rik	sense_intronic	0.465067	32.6371	1	0.348641	1
ENSMUSG00000037971	1110032A03Rik	protein_coding	6.01314	0.912889	1	0.89678	1
ENSMUSG00000046999	1110032F04Rik	protein_coding	1.7325	0.349757	1	0.885778	1
ENSMUSG00000044991	1110034G24Rik	protein_coding	4.17143	1.08175	1	0.898085	1
ENSMUSG00000040720	1110037F02Rik	protein_coding	54.642	1.379	1	0.623425	1
ENSMUSG00000092203	1110038B12Rik	processed_transcript	2.10326	1.79749	1	0.884786	1
ENSMUSG00000063236	1110038F14Rik	protein_coding	8.07493	0.801557	1	0.910934	1
ENSMUSG00000085457	1110046J04Rik	antisense	5.98471	2.17864	1	0.875658	1
ENSMUSG00000040591	1110051M20Rik	protein_coding	32.6381	1.43807	1	0.876906	1
ENSMUSG00000097867	1110054M08Rik	lincRNA	1.24134	0.361005	1	0.892809	1
ENSMUSG00000037669	1110057K04Rik	protein_coding	16.165	0.667572	1	0.894691	1
ENSMUSG00000026154	1110058L19Rik	protein_coding	3.77971	0.725871	1	0.906174	1
ENSMUSG00000035171	1110059E24Rik	protein_coding	4.86531	0.860793	1	0.914146	1
ENSMUSG00000032551	1110059G10Rik	protein_coding	2.2194	1.18718	1	0.887658	1
ENSMUSG00000078570	1110065P20Rik	protein_coding	9.40697	2.07159	1	0.874519	1
ENSMUSG00000045414	1190002N15Rik	protein_coding	10.438	1.04682	1	0.913745	1
ENSMUSG00000063320	1190007I07Rik	protein_coding	3.08288	0.646555	1	0.879286	1
ENSMUSG00000020783	1200014J11Rik	protein_coding	22.1732	1.21751	1	0.877616	1
ENSMUSG00000097290	1300002E11Rik	lincRNA	16.1047	1.00768	1	0.896215	1
ENSMUSG00000028327	1300002K09Rik	protein_coding	0.267476	6.19211	1	0.463787	1
ENSMUSG00000033688	1300017J02Rik	protein_coding	0.911168	9.33282	1	0.881009	1
ENSMUSG00000096221	1500002C15Rik	protein_coding	5.73452	0.899399	1	0.911519	1
ENSMUSG00000098912	1500004A13Rik	processed_transcript	58.4315	1.15438	1	0.901817	1
ENSMUSG00000068099	1500009C09Rik	protein_coding	69.9054	0.865142	1	0.920056	1
ENSMUSG00000087651	1500009L16Rik	protein_coding	11.2554	0.978814	1	0.914682	1
ENSMUSG00000072694	1500011B03Rik	protein_coding	21.0313	1.21627	1	0.907429	1
ENSMUSG00000051319	1500011K16Rik	protein_coding	2.34862	1.75692	1	0.877041	1
ENSMUSG00000074578	1500012F01Rik	protein_coding	19.2482	1.46268	1	0.88566	1
ENSMUSG00000098702	1500015A07Rik	antisense	5.74616	0.344335	1	0.885909	1
ENSMUSG00000087579	1500017E21Rik	processed_transcript	2.65158	2.72891	1	0.544806	1
ENSMUSG00000097383	1500026H17Rik	lincRNA	2.35644	0.502381	1	0.906302	1
ENSMUSG00000059631	1500035N22Rik	protein_coding	0.446569	1.48395	1	0.901197	1
ENSMUSG00000043747	1520401A03Rik	processed_transcript	1.56621	1.2674	1	0.907394	1
ENSMUSG00000086899	1600002D24Rik	lincRNA	0.463359	40.5198	1	0.392332	1
ENSMUSG00000024118	1600002H07Rik	protein_coding	2.2269	0.658508	1	0.890495	1
ENSMUSG00000035595	1600002K03Rik	protein_coding	0.778885	3.74945	1	0.877052	1
ENSMUSG00000089688	1600010F14Rik	antisense	0.255967	3.84854	1	0.509943	1
ENSMUSG00000050088	1600012H06Rik	protein_coding	8.02952	1.34801	1	0.620171	1
ENSMUSG00000054676	1600014C10Rik	protein_coding	24.7392	1.04298	1	0.893783	1
ENSMUSG00000029813	1600015I10Rik	protein_coding	0.245134	0.366594	1	0.536044	1
ENSMUSG00000097048	1600020E01Rik	lincRNA	5.64288	1.06013	1	0.615821	1
ENSMUSG00000046242	1600029I14Rik	pseudogene	0.366176	0.0436181	1	0.31086	1
ENSMUSG00000057818	1600029O15Rik	pseudogene	0.298232	8.37991	1	0.443536	1
ENSMUSG00000029182	1700001C02Rik	protein_coding	0.255989	0.224339	1	0.470211	1
ENSMUSG00000085984	1700001G11Rik	processed_transcript	0.322533	1.14687	1	0.902868	1
ENSMUSG00000056508	1700001K19Rik	protein_coding	0.719812	0.678631	1	0.89616	1
ENSMUSG00000075511	1700001L05Rik	lincRNA	1.31518	3.0626	1	0.88402	1
ENSMUSG00000021534	1700001L19Rik	protein_coding	6.11376	1.10331	1	0.907134	1
ENSMUSG00000044320	1700001O22Rik	protein_coding	0.399137	0.0851646	1	0.62904	1
ENSMUSG00000018543	1700001P01Rik	protein_coding	0.729538	1.8421	1	0.90934	1
ENSMUSG00000085944	1700003D09Rik	processed_transcript	1.83396	0.875308	1	0.894263	1
ENSMUSG00000030030	1700003E16Rik	protein_coding	8.69668	0.76608	1	0.912565	1
ENSMUSG00000038523	1700003F12Rik	protein_coding	1.11562	0.384183	1	0.886065	1
ENSMUSG00000028294	1700003M02Rik	protein_coding	2.62741	5.84741	1	0.651012	1
ENSMUSG00000085389	1700003M07Rik	lincRNA	3.23425	1.14013	1	0.913542	1
ENSMUSG00000010841	1700006E09Rik	protein_coding	0.436561	24.1128	1	0.400442	1
ENSMUSG00000057816	1700007G11Rik	protein_coding	0.488187	0.361864	1	0.895656	1
ENSMUSG00000086330	1700007J10Rik	processed_transcript	2.69376	3.03484	1	0.88668	1
ENSMUSG00000030858	1700007K09Rik	protein_coding	0.537701	0.893031	1	0.907995	1
ENSMUSG00000026831	1700007K13Rik	protein_coding	1.84709	1.31121	1	0.902249	1
ENSMUSG00000097318	1700007L15Rik	lincRNA	2.67868	0.398821	1	0.904287	1
ENSMUSG00000056018	1700008F21Rik	protein_coding	0.367647	7.74649	1	0.621444	1
ENSMUSG00000008028	1700008O03Rik	protein_coding	3.5773	0.62401	1	0.906025	1
ENSMUSG00000069118	1700008P02Rik	protein_coding	0.266823	5.27788	1	0.476858	1
ENSMUSG00000026649	1700009P17Rik	protein_coding	0.560514	0.0200988	1	0.209636	1
ENSMUSG00000023873	1700010I14Rik	protein_coding	2.66524	0.754544	1	0.907458	1
ENSMUSG00000092599	1700010K23Rik	processed_transcript	3.20094	1.86091	1	0.899982	1
ENSMUSG00000030636	1700010L04Rik	protein_coding	0.300552	10.9544	1	0.439314	1
ENSMUSG00000021850	1700011H14Rik	protein_coding	0.574915	0.411139	1	0.903421	1
ENSMUSG00000079476	1700011M02Rik	protein_coding	0.289746	9.75791	1	0.441005	1
ENSMUSG00000020617	1700012B07Rik	protein_coding	0.27634	0.704294	1	0.893149	1
ENSMUSG00000031927	1700012B09Rik	protein_coding	0.452895	0.0284957	1	0.202118	1
ENSMUSG00000027886	1700013F07Rik	protein_coding	0.676553	3.63918	1	0.888439	1
ENSMUSG00000051054	1700014D04Rik	protein_coding	1.03536	16.8468	1	0.637919	1
ENSMUSG00000015962	1700016C15Rik	protein_coding	0.267033	0.154964	1	0.411898	1
ENSMUSG00000031509	1700016D06Rik	protein_coding	0.245188	0.357436	1	0.515899	1
ENSMUSG00000053783	1700016K19Rik	protein_coding	0.557401	0.747899	1	0.905308	1
ENSMUSG00000085609	1700016P03Rik	processed_transcript	11.0655	1.05885	1	0.909273	1
ENSMUSG00000032300	1700017B05Rik	protein_coding	4.92578	1.23611	1	0.894303	1
ENSMUSG00000024729	1700017D01Rik	protein_coding	0.397696	0.578053	1	0.905395	1
ENSMUSG00000037884	1700017G19Rik	lincRNA	0.267508	1.68542	1	0.879088	1
ENSMUSG00000038408	1700018A04Rik	lincRNA	0.245188	0.357439	1	0.516381	1
ENSMUSG00000031809	1700018B08Rik	protein_coding	0.24508	0.375278	1	0.5281	1
ENSMUSG00000046145	1700018M17Rik	pseudogene	0.245123	2.41593	1	0.583572	1
ENSMUSG00000060715	1700019A02Rik	protein_coding	0.703924	6.67964	1	0.876646	1
ENSMUSG00000085757	1700019B21Rik	lincRNA	0.245273	2.57968	1	0.580266	1
ENSMUSG00000043629	1700019D03Rik	protein_coding	2.43369	2.56352	1	0.884815	1
ENSMUSG00000068299	1700019G17Rik	protein_coding	7.1658	0.742536	1	0.909242	1
ENSMUSG00000085416	1700019G24Rik	antisense	0.42902	0.127782	1	0.627346	1
ENSMUSG00000038987	1700019L03Rik	protein_coding	2.96648	0.615804	1	0.903283	1
ENSMUSG00000026931	1700019N19Rik	protein_coding	0.312131	13.3267	1	0.427182	1
ENSMUSG00000027409	1700020A23Rik	protein_coding	0.256101	0.216253	1	0.457057	1
ENSMUSG00000100937	1700020D05Rik	protein_coding	1.70677	8.6794	1	0.611239	1
ENSMUSG00000085438	1700020I14Rik	lincRNA	57.0833	0.786562	1	0.909945	1
ENSMUSG00000037535	1700021A07Rik	lincRNA	0.244952	2.27501	1	0.58255	1
ENSMUSG00000019797	1700021F05Rik	protein_coding	4.38879	1.42532	1	0.907836	1
ENSMUSG00000086890	1700021J08Rik	antisense	2.66941	3.74184	1	0.577304	1
ENSMUSG00000035629	1700021K19Rik	protein_coding	83.4896	1.11975	1	0.915834	1
ENSMUSG00000087343	1700021N21Rik	antisense	0.287578	7.16618	1	0.451081	1
ENSMUSG00000038165	1700022A21Rik	pseudogene	0.245188	0.357439	1	0.516312	1
ENSMUSG00000028451	1700022I11Rik	protein_coding	15.5282	1.53876	1	0.645163	1
ENSMUSG00000097523	1700022N22Rik	lincRNA	0.578024	0.134612	1	0.888181	1
ENSMUSG00000029248	1700023E05Rik	protein_coding	0.245406	2.77625	1	0.564121	1
ENSMUSG00000020940	1700023F06Rik	protein_coding	0.839549	3.54892	1	0.878305	1
ENSMUSG00000089827	1700023H06Rik	processed_transcript	0.557338	24.6706	1	0.397723	1
ENSMUSG00000069890	1700024J04Rik	pseudogene	0.244952	2.27498	1	0.588418	1
ENSMUSG00000078612	1700024P16Rik	protein_coding	0.508956	46.8293	1	0.35084	1
ENSMUSG00000032666	1700025G04Rik	protein_coding	90.6225	1.13411	1	0.903671	1
ENSMUSG00000090200	1700025N21Rik	antisense	0.584387	0.0183488	1	0.139633	1
ENSMUSG00000028244	1700025O08Rik	lincRNA	0.245188	0.357436	1	0.51583	1
ENSMUSG00000011154	1700026D08Rik	protein_coding	1.17018	1.23917	1	0.899043	1
ENSMUSG00000086379	1700026D11Rik	antisense	0.26731	5.92097	1	0.473646	1
ENSMUSG00000097716	1700026J14Rik	lincRNA	0.673226	0.659239	1	0.903005	1
ENSMUSG00000026809	1700026L06Rik	protein_coding	0.320845	12.0207	1	0.435821	1
ENSMUSG00000084864	1700027A07Rik	antisense	0.417257	4.56524	1	0.876282	1
ENSMUSG00000098304	1700027I24Rik	lincRNA	0.266684	0.168132	1	0.420208	1
ENSMUSG00000097321	1700028E10Rik	lincRNA	0.713622	4.23807	1	0.882606	1
ENSMUSG00000056821	1700028I16Rik	lincRNA	0.425934	22.9039	1	0.401996	1
ENSMUSG00000038782	1700028J19Rik	protein_coding	0.312313	2.30881	1	0.883626	1
ENSMUSG00000089798	1700028K03Rik	protein_coding	7.25633	4.26966	1	0.0309287	1
ENSMUSG00000078635	1700028N14Rik	processed_transcript	1.708	0.137527	1	0.603713	1
ENSMUSG00000052075	1700029F12Rik	protein_coding	0.329513	2.33348	1	0.885764	1
ENSMUSG00000031452	1700029H14Rik	protein_coding	0.606664	8.46147	1	0.658095	1
ENSMUSG00000044916	1700029I15Rik	protein_coding	15.2558	1.40068	1	0.890512	1
ENSMUSG00000071103	1700029J07Rik	protein_coding	4.18862	3.26777	1	0.881471	1
ENSMUSG00000086788	1700029M20Rik	lincRNA	0.298437	8.61918	1	0.451867	1
ENSMUSG00000091071	1700030C10Rik	pseudogene	0.244952	2.27482	1	0.591665	1
ENSMUSG00000086459	1700030C12Rik	processed_transcript	0.69707	0.721764	1	0.906343	1
ENSMUSG00000087148	1700030C14Rik	antisense	0.646794	7.00901	1	0.893881	1
ENSMUSG00000031847	1700030J22Rik	protein_coding	4.87632	0.97365	1	0.899846	1
ENSMUSG00000052794	1700030K09Rik	protein_coding	9.14501	2.43217	1	0.245743	1
ENSMUSG00000055833	1700034H15Rik	antisense	1.1785	8.48771	1	0.657205	1
ENSMUSG00000074619	1700034I23Rik	protein_coding	0.669296	1.39517	1	0.899271	1
ENSMUSG00000040163	1700034J05Rik	protein_coding	0.448127	0.493258	1	0.898501	1
ENSMUSG00000097893	1700034P13Rik	antisense	3.14453	2.65052	1	0.484072	1
ENSMUSG00000095956	1700036A12Rik	lincRNA	0.35715	2.79933	1	0.890635	1
ENSMUSG00000005983	1700037C18Rik	protein_coding	7.91402	1.99322	1	0.875923	1
ENSMUSG00000097540	1700037F24Rik	lincRNA	0.277283	6.36321	1	0.480622	1
ENSMUSG00000027327	1700037H04Rik	protein_coding	20.3083	1.29367	1	0.882511	1
ENSMUSG00000097515	1700040D17Rik	lincRNA	0.784927	71.2057	1	0.321492	1
ENSMUSG00000019945	1700040L02Rik	protein_coding	0.755829	0.52889	1	0.900921	1
ENSMUSG00000054822	1700041G16Rik	antisense	0.674087	0.443404	1	0.898771	1
ENSMUSG00000085437	1700047A11Rik	antisense	3.93501	0.423825	1	0.896726	1
ENSMUSG00000087347	1700047K16Rik	processed_transcript	1.03896	9.05827	1	0.882138	1
ENSMUSG00000043773	1700048O20Rik	protein_coding	3.70794	1.35113	1	0.89494	1
ENSMUSG00000070709	1700049G17Rik	protein_coding	12.4424	1.18637	1	0.906488	1
ENSMUSG00000061759	1700052N19Rik	protein_coding	13.0662	0.808738	1	0.909223	1
ENSMUSG00000085889	1700054M17Rik	antisense	0.290235	10.6791	1	0.440281	1
ENSMUSG00000040456	1700054O13Rik	protein_coding	0.61183	0.374259	1	0.902189	1
ENSMUSG00000070997	1700055D18Rik	antisense	0.475904	0.57665	1	0.903101	1
ENSMUSG00000037263	1700055N04Rik	protein_coding	0.356431	19.3509	1	0.415086	1
ENSMUSG00000044854	1700056E22Rik	protein_coding	0.308884	9.59275	1	0.437571	1
ENSMUSG00000084792	1700056N10Rik	lincRNA	1.52627	1.16778	1	0.889174	1
ENSMUSG00000074139	1700057G04Rik	protein_coding	0.282541	4.60998	1	0.475178	1
ENSMUSG00000084757	1700057H15Rik	lincRNA	0.409261	0.0348821	1	0.306576	1
ENSMUSG00000089636	1700058P15Rik	antisense	0.457222	18.3015	1	0.394525	1
ENSMUSG00000078957	1700060C20Rik	antisense	0.464388	11.1995	1	0.618998	1
ENSMUSG00000084970	1700060J05Rik	antisense	3.36008	1.62544	1	0.885031	1
ENSMUSG00000085759	1700061E18Rik	antisense	0.289746	9.75779	1	0.44134	1
ENSMUSG00000024209	1700061G19Rik	protein_coding	0.561566	0.273903	1	0.883176	1
ENSMUSG00000096655	1700065D16Rik	antisense	0.331163	13.0858	1	0.423448	1
ENSMUSG00000073598	1700066B19Rik	protein_coding	0.298386	2.69382	1	0.873451	1
ENSMUSG00000097717	1700066J03Rik	lincRNA	0.245324	2.6473	1	0.575013	1
ENSMUSG00000038323	1700066M21Rik	protein_coding	10.6138	1.53197	1	0.891083	1
ENSMUSG00000046408	1700067K01Rik	protein_coding	0.730144	2.65035	1	0.903224	1
ENSMUSG00000080980	1700071K01Rik	pseudogene	4.5889	1.26345	1	0.649908	1
ENSMUSG00000090307	1700071M16Rik	antisense	3.63709	0.496069	1	0.875967	1
ENSMUSG00000087204	1700073E17Rik	pseudogene	0.472444	18.2391	1	0.40925	1
ENSMUSG00000084859	1700080N15Rik	lincRNA	4.56757	0.651145	1	0.907278	1
ENSMUSG00000023737	1700082M22Rik	antisense	0.551082	2.84719	1	0.890841	1
ENSMUSG00000070532	1700084C01Rik	protein_coding	3.01742	2.41598	1	0.890848	1
ENSMUSG00000086016	1700084C06Rik	antisense	0.628951	0.583157	1	0.909835	1
ENSMUSG00000058101	1700084J12Rik	pseudogene	0.704237	3.00334	1	0.897802	1
ENSMUSG00000020548	1700086D15Rik	protein_coding	3.76423	1.72722	1	0.87811	1
ENSMUSG00000071265	1700086L19Rik	lincRNA	16.0085	1.51452	1	0.883118	1
ENSMUSG00000097080	1700086O06Rik	lincRNA	1.61146	0.630523	1	0.890725	1
ENSMUSG00000085085	1700086P04Rik	lincRNA	0.576469	0.0204847	1	0.273515	1
ENSMUSG00000087653	1700087M22Rik	antisense	1.58032	3.34464	1	0.891314	1
ENSMUSG00000033029	1700088E04Rik	protein_coding	12.0614	1.75872	1	0.880356	1
ENSMUSG00000078600	1700092K14Rik	processed_transcript	0.331699	0.0633822	1	0.336519	1
ENSMUSG00000090840	1700092M07Rik	protein_coding	0.506761	20.815	1	0.404269	1
ENSMUSG00000022915	1700093J21Rik	antisense	0.80941	1.19419	1	0.894463	1
ENSMUSG00000020286	1700093K21Rik	protein_coding	0.521284	0.0608888	1	0.625543	1
ENSMUSG00000085407	1700095J03Rik	processed_transcript	2.5448	0.992164	1	0.890608	1
ENSMUSG00000084804	1700095J12Rik	antisense	0.387175	21.2754	1	0.369019	1
ENSMUSG00000091906	1700099I09Rik	antisense	2.87817	0.537963	1	0.883312	1
ENSMUSG00000079502	1700101E01Rik	protein_coding	0.267365	5.92576	1	0.488649	1
ENSMUSG00000097675	1700101I11Rik	lincRNA	0.830561	2.5398	1	0.898971	1
ENSMUSG00000032611	1700102P08Rik	protein_coding	2.55166	0.194783	1	0.884063	1
ENSMUSG00000049476	1700104B16Rik	lincRNA	0.319535	10.8045	1	0.434384	1
ENSMUSG00000084837	1700108N11Rik	antisense	0.245273	2.57971	1	0.580036	1
ENSMUSG00000008307	1700109H08Rik	protein_coding	2.57584	1.09122	1	0.904284	1
ENSMUSG00000097267	1700109K24Rik	lincRNA	4.02738	1.6384	1	0.659732	1
ENSMUSG00000079407	1700110I01Rik	lincRNA	0.297131	0.324846	1	0.884328	1
ENSMUSG00000087047	1700110K17Rik	processed_transcript	1.83888	1.5101	1	0.883055	1
ENSMUSG00000029837	1700111E14Rik	antisense	0.486617	0.912113	1	0.906689	1
ENSMUSG00000063458	1700112E06Rik	protein_coding	1.16646	0.0190792	1	0.543164	1
ENSMUSG00000097527	1700112J16Rik	lincRNA	2.60287	2.45819	1	0.666498	1
ENSMUSG00000087510	1700112K13Rik	lincRNA	0.287754	0.116916	1	0.394183	1
ENSMUSG00000096935	1700113A16Rik	lincRNA	6.15817	0.753535	1	0.892574	1
ENSMUSG00000047129	1700113H08Rik	protein_coding	0.351477	14.4371	1	0.421297	1
ENSMUSG00000082488	1700119I11Rik	antisense	0.804945	44.5716	1	0.379157	1
ENSMUSG00000045391	1700120B22Rik	antisense	1.27687	0.188979	1	0.89499	1
ENSMUSG00000098086	1700120C18Rik	lincRNA	0.538646	0.793295	1	0.896309	1
ENSMUSG00000086275	1700121C08Rik	antisense	1.07234	0.95258	1	0.890288	1
ENSMUSG00000087685	1700122E12Rik	processed_transcript	0.288948	0.0988814	1	0.367823	1
ENSMUSG00000024786	1700123I01Rik	protein_coding	0.789548	43.2894	1	0.379564	1
ENSMUSG00000029526	1700123K08Rik	protein_coding	0.541608	40.917	1	0.388042	1
ENSMUSG00000072878	1700123L14Rik	protein_coding	0.437604	15.661	1	0.417999	1
ENSMUSG00000085614	1700123M08Rik	processed_transcript	1.47274	2.36956	1	0.886761	1
ENSMUSG00000040822	1700123O20Rik	protein_coding	3.99529	1.27805	1	0.879069	1
ENSMUSG00000085263	1700125G02Rik	antisense	0.803304	22.7041	1	0.469933	1
ENSMUSG00000085197	1700125H03Rik	antisense	0.56742	6.83711	1	0.878151	1
ENSMUSG00000018479	1700125H20Rik	protein_coding	0.255967	3.84855	1	0.508582	1
ENSMUSG00000031998	1700128F08Rik	protein_coding	0.40154	26.0709	1	0.403799	1
ENSMUSG00000089745	1810008B01Rik	antisense	2.1894	1.2969	1	0.900838	1
ENSMUSG00000071653	1810009A15Rik	protein_coding	0.245324	2.64757	1	0.570826	1
ENSMUSG00000078607	1810010H24Rik	antisense	0.91555	0.331549	1	0.889385	1
ENSMUSG00000056329	1810010K12Rik	processed_transcript	0.410775	0.853579	1	0.904072	1
ENSMUSG00000041707	1810011H11Rik	protein_coding	0.277758	6.89613	1	0.47752	1
ENSMUSG00000056313	1810011O10Rik	protein_coding	1.06131	108.64	1	0.127078	1
ENSMUSG00000087595	1810012K08Rik	lincRNA	3.90495	2.77201	1	0.65429	1
ENSMUSG00000022507	1810013L24Rik	protein_coding	82.6639	0.962489	1	0.910192	1
ENSMUSG00000097412	1810014B01Rik	lincRNA	59.5356	1.00591	1	0.917108	1
ENSMUSG00000097115	1810019N24Rik	lincRNA	0.620534	0.404864	1	0.905102	1
ENSMUSG00000089997	1810020O05Rik	lincRNA	0.477766	0.0242517	1	0.277867	1
ENSMUSG00000087331	1810021B22Rik	processed_transcript	0.820191	0.859569	1	0.906042	1
ENSMUSG00000078784	1810022K09Rik	protein_coding	2.78298	0.8509	1	0.905817	1
ENSMUSG00000044145	1810024B03Rik	protein_coding	0.68559	2.6283	1	0.889375	1
ENSMUSG00000098496	1810026B05Rik	processed_transcript	24.2575	1.22852	1	0.873602	1
ENSMUSG00000048429	1810026J23Rik	protein_coding	92.8596	0.969238	1	0.919866	1
ENSMUSG00000044148	1810030O07Rik	protein_coding	16.3113	1.19291	1	0.906554	1
ENSMUSG00000020812	1810032O08Rik	protein_coding	3.85395	0.693098	1	0.908214	1
ENSMUSG00000097101	1810034E14Rik	antisense	0.680359	65.735	1	0.140406	1
ENSMUSG00000054091	1810037I17Rik	protein_coding	12.9231	1.017	1	0.910924	1
ENSMUSG00000062760	1810041L15Rik	protein_coding	71.3358	0.82927	1	0.915653	1
ENSMUSG00000020284	1810043G02Rik	protein_coding	17.7808	1.20543	1	0.900974	1
ENSMUSG00000078572	1810043H04Rik	protein_coding	1.87821	0.682729	1	0.899874	1
ENSMUSG00000097221	1810049J17Rik	protein_coding	0.475018	0.624062	1	0.906403	1
ENSMUSG00000035372	1810055G02Rik	protein_coding	3.9793	0.645551	1	0.880521	1
ENSMUSG00000073155	1810058I24Rik	lincRNA	4.42329	1.75162	1	0.597353	1
ENSMUSG00000086340	1810059C17Rik	processed_transcript	0.375264	18.9321	1	0.393378	1
ENSMUSG00000085455	1810059H22Rik	antisense	2.15843	1.87737	1	0.891603	1
ENSMUSG00000027713	1810062G17Rik	protein_coding	0.288322	0.108402	1	0.371959	1
ENSMUSG00000084925	1810062O18Rik	antisense	4.23249	0.84626	1	0.902444	1
ENSMUSG00000090925	1810064F22Rik	antisense	0.256385	4.41358	1	0.496337	1
ENSMUSG00000087165	2010001A14Rik	processed_transcript	2.03159	0.861873	1	0.902055	1
ENSMUSG00000067297	2010002M12Rik	protein_coding	0.978429	3.91059	1	0.897619	1
ENSMUSG00000095620	2010005H15Rik	protein_coding	0.357237	20.4698	1	0.408537	1
ENSMUSG00000044694	2010007H06Rik	antisense	1.20972	0.232304	1	0.888229	1
ENSMUSG00000062376	2010012O05Rik	protein_coding	13.9264	0.799522	1	0.912968	1
ENSMUSG00000096983	2010015M23Rik	lincRNA	2.06447	2.41393	1	0.884934	1
ENSMUSG00000021290	2010107E04Rik	protein_coding	9.17105	1.20156	1	0.913743	1
ENSMUSG00000029847	2010107G12Rik	protein_coding	1.09381	9.32552	1	0.876486	1
ENSMUSG00000020083	2010107G23Rik	protein_coding	16.969	1.27786	1	0.90706	1
ENSMUSG00000029384	2010109A12Rik	protein_coding	1.07349	0.220286	1	0.884959	1
ENSMUSG00000097755	2010110K18Rik	lincRNA	0.245134	0.366595	1	0.538687	1
ENSMUSG00000021458	2010111I01Rik	protein_coding	18.3816	0.93354	1	0.914179	1
ENSMUSG00000063018	2010204K13Rik	processed_transcript	13.1784	1.59841	1	0.622562	1
ENSMUSG00000026090	2010300C02Rik	protein_coding	15.7321	0.858214	1	0.912246	1
ENSMUSG00000097289	2010300F17Rik	lincRNA	0.256279	4.2467	1	0.506313	1
ENSMUSG00000074829	2010315B03Rik	protein_coding	6.97012	1.50291	1	0.906431	1
ENSMUSG00000089983	2010320O07Rik	processed_transcript	1.19888	0.373352	1	0.895012	1
ENSMUSG00000030587	2200002D01Rik	protein_coding	2.02688	0.550963	1	0.897646	1
ENSMUSG00000097165	2210008F06Rik	lincRNA	0.5703	8.88758	1	0.873599	1
ENSMUSG00000074217	2210011C24Rik	protein_coding	0.255877	0.232153	1	0.467694	1
ENSMUSG00000086316	2210013O21Rik	processed_transcript	17.6103	1.46642	1	0.889527	1
ENSMUSG00000083844	2210015D19Rik	pseudogene	7.58173	1.1112	1	0.90442	1
ENSMUSG00000021550	2210016F16Rik	protein_coding	11.2965	0.581577	1	0.878035	1
ENSMUSG00000029559	2210016L21Rik	protein_coding	29.69	1.31709	1	0.889109	1
ENSMUSG00000096970	2210017G18Rik	lincRNA	9.5632	0.801089	1	0.624385	1
ENSMUSG00000035401	2210018M11Rik	protein_coding	21.615	0.949698	1	0.914259	1
ENSMUSG00000078546	2210404O09Rik	protein_coding	1.95102	0.624377	1	0.888823	1
ENSMUSG00000039563	2210406O10Rik	processed_transcript	0.750477	3.58774	1	0.892967	1
ENSMUSG00000087380	2210408F21Rik	processed_transcript	8.81413	0.856464	1	0.90885	1
ENSMUSG00000071252	2210408I21Rik	protein_coding	9.92901	1.29307	1	0.902795	1
ENSMUSG00000085563	2210411M09Rik	antisense	0.992676	0.543961	1	0.906988	1
ENSMUSG00000078894	2210418O10Rik	protein_coding	0.320894	0.0698183	1	0.359551	1
ENSMUSG00000032403	2300009A05Rik	protein_coding	4.57159	0.494613	1	0.903956	1
ENSMUSG00000097354	2310001H17Rik	lincRNA	0.473115	31.6361	1	0.349947	1
ENSMUSG00000053353	2310001K24Rik	antisense	1.24457	0.242819	1	0.892272	1
ENSMUSG00000036731	2310002J15Rik	protein_coding	0.87701	0.703738	1	0.905136	1
ENSMUSG00000028396	2310002L09Rik	protein_coding	0.245324	2.64769	1	0.568564	1
ENSMUSG00000025384	2310003H01Rik	protein_coding	9.30847	1.59564	1	0.618487	1
ENSMUSG00000034159	2310007B03Rik	protein_coding	0.286929	7.11082	1	0.481487	1
ENSMUSG00000009210	2310007L24Rik	protein_coding	0.312131	13.3267	1	0.427041	1
ENSMUSG00000079283	2310009B15Rik	protein_coding	1.38957	3.42613	1	0.886609	1
ENSMUSG00000097468	2310010G23Rik	lincRNA	0.692309	19.9662	1	0.515207	1
ENSMUSG00000097162	2310010J17Rik	lincRNA	1.16877	0.604068	1	0.882813	1
ENSMUSG00000020133	2310011J03Rik	protein_coding	5.20881	1.24367	1	0.910208	1
ENSMUSG00000085945	2310014F06Rik	processed_transcript	1.27835	5.29545	1	0.896087	1
ENSMUSG00000033967	2310014L17Rik	protein_coding	1.73471	1.02315	1	0.885228	1
ENSMUSG00000097729	2310015A10Rik	lincRNA	15.6105	0.975	1	0.906631	1
ENSMUSG00000049643	2310022A10Rik	protein_coding	15.7479	1.3768	1	0.603355	1
ENSMUSG00000031983	2310022B05Rik	protein_coding	51.6696	1.24256	1	0.896145	1
ENSMUSG00000097710	2310026I22Rik	lincRNA	0.410183	0.263934	1	0.898486	1
ENSMUSG00000078519	2310026L22Rik	lincRNA	0.859682	1.37361	1	0.904195	1
ENSMUSG00000032062	2310030G06Rik	protein_coding	0.588783	12.4319	1	0.609125	1
ENSMUSG00000097457	2310031A07Rik	lincRNA	3.1406	1.75852	1	0.893226	1
ENSMUSG00000020441	2310033P09Rik	protein_coding	12.0517	0.865624	1	0.909034	1
ENSMUSG00000026319	2310035C23Rik	protein_coding	83.3159	1.00505	1	0.908703	1
ENSMUSG00000041203	2310036O22Rik	protein_coding	36.5321	0.922478	1	0.91505	1
ENSMUSG00000062619	2310039H08Rik	protein_coding	0.462582	39.4275	1	0.34954	1
ENSMUSG00000072852	2310040G07Rik	antisense	0.750876	10.2168	1	0.876315	1
ENSMUSG00000097768	2310043M15Rik	lincRNA	2.19089	0.758237	1	0.891593	1
ENSMUSG00000002345	2310045N01Rik	protein_coding	9.66903	1.27793	1	0.890681	1
ENSMUSG00000045176	2310047M10Rik	protein_coding	7.88734	1.04805	1	0.913509	1
ENSMUSG00000015519	2310057J18Rik	protein_coding	0.54892	0.0179344	1	0.26998	1
ENSMUSG00000040177	2310057M21Rik	protein_coding	16.0145	1.36674	1	0.888809	1
ENSMUSG00000085379	2310058D17Rik	processed_transcript	1.56013	0.234046	1	0.89158	1
ENSMUSG00000050705	2310061I04Rik	protein_coding	27.1181	0.901042	1	0.915981	1
ENSMUSG00000020747	2310067B10Rik	protein_coding	27.3733	1.48504	1	0.873342	1
ENSMUSG00000097102	2310069G16Rik	lincRNA	2.74397	2.14243	1	0.608092	1
ENSMUSG00000089718	2310075C17Rik	lincRNA	0.33221	13.8372	1	0.429043	1
ENSMUSG00000045411	2410002F23Rik	protein_coding	25.2069	1.39125	1	0.878548	1
ENSMUSG00000036873	2410004B18Rik	protein_coding	7.72753	0.812328	1	0.904277	1
ENSMUSG00000087590	2410004N09Rik	lincRNA	2.77424	1.40892	1	0.907226	1
ENSMUSG00000071398	2410004P03Rik	protein_coding	2.48477	0.9526	1	0.898957	1
ENSMUSG00000086841	2410006H16Rik	processed_transcript	3.99922	1.30196	1	0.900614	1
ENSMUSG00000049760	2410015M20Rik	protein_coding	4.10815	1.66487	1	0.894485	1
ENSMUSG00000046791	2410016O06Rik	protein_coding	3.434	0.942815	1	0.904966	1
ENSMUSG00000073164	2410018L13Rik	lincRNA	0.367281	1.28182	1	0.903429	1
ENSMUSG00000039801	2410089E03Rik	protein_coding	149.95	0.97295	1	0.920598	1
ENSMUSG00000085824	2410114N07Rik	processed_transcript	1.3819	0.555946	1	0.907271	1
ENSMUSG00000024726	2410127L17Rik	protein_coding	2.27627	1.04882	1	0.8955	1
ENSMUSG00000032840	2410131K14Rik	protein_coding	47.3392	0.886412	1	0.919463	1
ENSMUSG00000064308	2410137M14Rik	protein_coding	0.30068	11.1262	1	0.438879	1
ENSMUSG00000084825	2410152P15Rik	processed_transcript	0.608321	49.4674	1	0.385288	1
ENSMUSG00000096917	2500002B13Rik	lincRNA	0.514838	0.0584319	1	0.637532	1
ENSMUSG00000073236	2500004C02Rik	processed_transcript	1.70274	0.790245	1	0.899242	1
ENSMUSG00000071632	2510002D24Rik	protein_coding	5.7412	0.750792	1	0.878822	1
ENSMUSG00000036955	2510003E04Rik	protein_coding	70.527	1.01212	1	0.919138	1
ENSMUSG00000043391	2510009E07Rik	protein_coding	48.9543	0.701086	1	0.8854	1
ENSMUSG00000097595	2510016G02Rik	lincRNA	0.657855	59.0169	1	0.327702	1
ENSMUSG00000044496	2510039O18Rik	protein_coding	14.9774	1.11625	1	0.883059	1
ENSMUSG00000066175	2510046G10Rik	antisense	0.312178	2.36842	1	0.875478	1
ENSMUSG00000068011	2510049J12Rik	protein_coding	0.38758	0.219032	1	0.886468	1
ENSMUSG00000039798	2600006K01Rik	antisense	0.3221	1.05196	1	0.902876	1
ENSMUSG00000052419	2610001J05Rik	protein_coding	14.454	1.05112	1	0.875212	1
ENSMUSG00000073684	2610002J02Rik	protein_coding	11.3021	1.58506	1	0.87593	1
ENSMUSG00000031242	2610002M06Rik	protein_coding	47.0311	0.852859	1	0.915446	1
ENSMUSG00000071793	2610005L07Rik	pseudogene	8.2035	0.719117	1	0.909399	1
ENSMUSG00000060301	2610008E11Rik	protein_coding	24.0584	0.798089	1	0.908348	1
ENSMUSG00000022701	2610015P09Rik	protein_coding	6.72878	1.97507	1	0.320483	1
ENSMUSG00000031112	2610018G03Rik	protein_coding	4.92587	3.38261	1	0.552016	1
ENSMUSG00000097537	2610020C07Rik	lincRNA	6.10018	1.71256	1	0.878166	1
ENSMUSG00000097332	2610020F03Rik	lincRNA	2.4445	6.06742	1	0.874192	1
ENSMUSG00000030924	2610020H08Rik	protein_coding	1.48619	4.85571	1	0.652884	1
ENSMUSG00000091474	2610021A01Rik	protein_coding	12.9523	0.663296	1	0.906292	1
ENSMUSG00000084362	2610024D14Rik	pseudogene	0.941163	1.76085	1	0.909063	1
ENSMUSG00000087013	2610027K06Rik	processed_transcript	2.16633	0.720747	1	0.886943	1
ENSMUSG00000039043	2610034B18Rik	protein_coding	10.8482	0.923145	1	0.915399	1
ENSMUSG00000024227	2610034M16Rik	protein_coding	0.771635	1.04942	1	0.887745	1
ENSMUSG00000087259	2610035D17Rik	lincRNA	8.85065	0.757448	1	0.910103	1
ENSMUSG00000097536	2610037D02Rik	lincRNA	13.2097	1.00545	1	0.911631	1
ENSMUSG00000079388	2610042L04Rik	protein_coding	0.369649	23.9375	1	0.383698	1
ENSMUSG00000071302	2610044O15Rik8	protein_coding	14.4702	1.12742	1	0.916674	1
ENSMUSG00000074415	2610203C20Rik	processed_transcript	72.9257	1.08325	1	0.918619	1
ENSMUSG00000079671	2610203C22Rik	processed_transcript	1.36495	13.1376	1	0.873946	1
ENSMUSG00000084860	2610204G07Rik	antisense	1.71577	2.81856	1	0.886012	1
ENSMUSG00000085236	2610206C17Rik	processed_transcript	0.657405	23.2401	1	0.56004	1
ENSMUSG00000059482	2610301B20Rik	protein_coding	20.2876	1.41015	1	0.887055	1
ENSMUSG00000066000	2610305D13Rik	protein_coding	0.727475	2.22778	1	0.896984	1
ENSMUSG00000085936	2610307P16Rik	processed_transcript	0.695618	65.9649	1	0.221774	1
ENSMUSG00000097040	2610316D01Rik	lincRNA	2.0126	0.95587	1	0.903806	1
ENSMUSG00000049916	2610318N02Rik	protein_coding	0.911582	2.69501	1	0.896303	1
ENSMUSG00000010277	2610507B11Rik	protein_coding	186.507	0.960364	1	0.92037	1
ENSMUSG00000085882	2610507I01Rik	processed_transcript	3.25071	0.750946	1	0.889463	1
ENSMUSG00000092486	2610524H06Rik	protein_coding	4.62681	1.87299	1	0.87829	1
ENSMUSG00000096001	2610528A11Rik	protein_coding	0.971502	0.00791754	1	0.224211	1
ENSMUSG00000028536	2610528J11Rik	protein_coding	0.244982	0.390133	1	0.540358	1
ENSMUSG00000097334	2700012I20Rik	lincRNA	0.424223	29.431	1	0.400281	1
ENSMUSG00000097731	2700016F22Rik	lincRNA	4.75015	0.405445	1	0.890264	1
ENSMUSG00000038005	2700029M09Rik	protein_coding	22.094	1.18633	1	0.908491	1
ENSMUSG00000097180	2700038G22Rik	lincRNA	0.409839	0.261723	1	0.893265	1
ENSMUSG00000041789	2700046A07Rik	lincRNA	0.682431	53.4575	1	0.340079	1
ENSMUSG00000097787	2700046G09Rik	lincRNA	1.7244	1.27092	1	0.900468	1
ENSMUSG00000034601	2700049A03Rik	protein_coding	10.7436	1.08393	1	0.912917	1
ENSMUSG00000021807	2700060E02Rik	protein_coding	14.181	1.26436	1	0.908328	1
ENSMUSG00000024273	2700062C07Rik	protein_coding	3.29071	0.973878	1	0.905697	1
ENSMUSG00000086224	2700069I18Rik	antisense	3.62543	0.415486	1	0.893992	1
ENSMUSG00000053080	2700081O15Rik	protein_coding	37.0088	0.877497	1	0.905259	1
ENSMUSG00000072704	2700089E24Rik	protein_coding	45.7539	0.836233	1	0.911136	1
ENSMUSG00000076437	2700094K13Rik	protein_coding	7.73368	1.36775	1	0.878934	1
ENSMUSG00000062198	2700097O09Rik	protein_coding	11.8555	1.06854	1	0.912932	1
ENSMUSG00000098090	2700099C18Rik	pseudogene	1.64198	4.91699	1	0.893704	1
ENSMUSG00000087497	2810001G20Rik	antisense	5.28353	0.585209	1	0.905411	1
ENSMUSG00000045464	2810002D19Rik	processed_transcript	2.99225	3.0434	1	0.593578	1
ENSMUSG00000031984	2810004N23Rik	protein_coding	12.4076	1.1571	1	0.875376	1
ENSMUSG00000047635	2810006K23Rik	protein_coding	3.87352	1.70676	1	0.898574	1
ENSMUSG00000030378	2810007J24Rik	protein_coding	0.469835	36.1519	1	0.394354	1
ENSMUSG00000086859	2810008D09Rik	lincRNA	6.12916	0.845712	1	0.912641	1
ENSMUSG00000020491	2810021J22Rik	protein_coding	11.1967	1.24142	1	0.873168	1
ENSMUSG00000049881	2810025M15Rik	pseudogene	2.14406	1.31766	1	0.895154	1
ENSMUSG00000096995	2810029C07Rik	lincRNA	3.94282	1.05328	1	0.900552	1
ENSMUSG00000037735	2810032G03Rik	lincRNA	5.94697	0.824524	1	0.910563	1
ENSMUSG00000099034	2810039B14Rik	pseudogene	2.64351	2.05237	1	0.883903	1
ENSMUSG00000090386	2810055G20Rik	processed_transcript	13.2899	1.33248	1	0.460291	1
ENSMUSG00000028060	2810403A07Rik	protein_coding	37.1045	1.13822	1	0.906264	1
ENSMUSG00000086629	2810403D21Rik	processed_transcript	1.70763	6.17287	1	0.874669	1
ENSMUSG00000055972	2810407A14Rik	lincRNA	0.322234	0.204181	1	0.669128	1
ENSMUSG00000018570	2810408A11Rik	protein_coding	0.393197	0.465334	1	0.896023	1
ENSMUSG00000039725	2810408M09Rik	protein_coding	8.69933	1.19587	1	0.897728	1
ENSMUSG00000075389	2810410L24Rik	processed_transcript	3.78466	0.537039	1	0.903256	1
ENSMUSG00000040204	2810417H13Rik	protein_coding	3.75035	11.395	1	0.483479	1
ENSMUSG00000097811	2810425M01Rik	lincRNA	2.62559	0.573655	1	0.892425	1
ENSMUSG00000058833	2810428I15Rik	protein_coding	9.93869	0.624087	1	0.895392	1
ENSMUSG00000097709	2810429I04Rik	lincRNA	4.23219	0.439448	1	0.883707	1
ENSMUSG00000090260	2810442N19Rik	antisense	1.04438	0.707105	1	0.892058	1
ENSMUSG00000085030	2810455O05Rik	antisense	1.83383	2.07623	1	0.893082	1
ENSMUSG00000026227	2810459M11Rik	protein_coding	3.67313	2.50682	1	0.875522	1
ENSMUSG00000091475	2810468N07Rik	processed_transcript	2.09982	1.18579	1	0.892561	1
ENSMUSG00000032712	2810474O19Rik	protein_coding	21.4817	0.909491	1	0.914742	1
ENSMUSG00000043833	2900005J15Rik	processed_transcript	9.34139	1.20653	1	0.874002	1
ENSMUSG00000044117	2900011O08Rik	protein_coding	69.5094	0.972956	1	0.916931	1
ENSMUSG00000051339	2900026A02Rik	protein_coding	32.6171	0.708101	1	0.890821	1
ENSMUSG00000054418	2900041M22Rik	processed_transcript	0.894262	1.66088	1	0.893079	1
ENSMUSG00000043993	2900052L18Rik	processed_transcript	2.92061	0.83715	1	0.900364	1
ENSMUSG00000071860	2900055J20Rik	protein_coding	2.42282	3.0186	1	0.882974	1
ENSMUSG00000087018	2900072N19Rik	lincRNA	1.7928	0.654531	1	0.911205	1
ENSMUSG00000097277	2900076A07Rik	lincRNA	7.65573	0.629488	1	0.901163	1
ENSMUSG00000087038	2900079G21Rik	lincRNA	1.92094	6.03463	1	0.87643	1
ENSMUSG00000087484	2900089D17Rik	processed_transcript	0.482736	39.4946	1	0.360001	1
ENSMUSG00000070282	3000002C10Rik	pseudogene	2.11484	2.17601	1	0.889942	1
ENSMUSG00000084885	3010001F23Rik	processed_transcript	1.97409	0.326849	1	0.884642	1
ENSMUSG00000020381	3010026O09Rik	protein_coding	4.04529	1.15865	1	0.90536	1
ENSMUSG00000051219	3100002H09Rik	protein_coding	0.814774	78.4435	1	0.316821	1
ENSMUSG00000079737	3110001I22Rik	protein_coding	1.00896	1.13736	1	0.901834	1
ENSMUSG00000024410	3110002H16Rik	protein_coding	18.8911	0.834891	1	0.904945	1
ENSMUSG00000079450	3110007F17Rik	protein_coding	1.54323	0.937295	1	0.910086	1
ENSMUSG00000026388	3110009E18Rik	protein_coding	1.00707	3.26865	1	0.906305	1
ENSMUSG00000050604	3110021A11Rik	protein_coding	0.388808	0.952722	1	0.903366	1
ENSMUSG00000094958	3110021N24Rik	protein_coding	3.48226	1.00324	1	0.902776	1
ENSMUSG00000067879	3110035E14Rik	protein_coding	15.4078	1.02562	1	0.909527	1
ENSMUSG00000089922	3110039M20Rik	protein_coding	0.28946	2.99236	1	0.668917	1
ENSMUSG00000025102	3110040N11Rik	protein_coding	7.77178	1.59657	1	0.878376	1
ENSMUSG00000028300	3110043O21Rik	protein_coding	26.1333	0.973491	1	0.91525	1
ENSMUSG00000097503	3110045C21Rik	lincRNA	0.746435	0.0112274	1	0.248924	1
ENSMUSG00000035868	3110052M02Rik	protein_coding	5.25151	0.667726	1	0.90819	1
ENSMUSG00000085642	3110053B16Rik	pseudogene	3.74312	0.396045	1	0.877351	1
ENSMUSG00000085622	3110056K07Rik	antisense	1.44545	0.71837	1	0.890378	1
ENSMUSG00000037818	3110057O12Rik	protein_coding	10.176	0.764376	1	0.890622	1
ENSMUSG00000046806	3110062M04Rik	protein_coding	2.68003	0.886461	1	0.877684	1
ENSMUSG00000081187	3110067C02Rik	pseudogene	0.838018	1.70921	1	0.897393	1
ENSMUSG00000074635	3110070M22Rik	protein_coding	1.0353	5.87276	1	0.892399	1
ENSMUSG00000026258	3110079O15Rik	protein_coding	0.601349	1.89383	1	0.902674	1
ENSMUSG00000053553	3110082I17Rik	protein_coding	12.9581	0.675672	1	0.900591	1
ENSMUSG00000086815	3110082J24Rik	protein_coding	0.599431	0.0168754	1	0.188165	1
ENSMUSG00000097303	3110083C13Rik	lincRNA	0.944183	3.15525	1	0.891485	1
ENSMUSG00000085582	3110099E03Rik	lincRNA	0.298414	0.264427	1	0.874299	1
ENSMUSG00000073590	3222401L13Rik	protein_coding	3.01364	0.475692	1	0.894011	1
ENSMUSG00000033731	3300002A11Rik	antisense	0.99728	66.1249	1	0.301366	1
ENSMUSG00000063364	3300002I08Rik	protein_coding	1.19439	3.49418	1	0.875482	1
ENSMUSG00000071540	3425401B19Rik	protein_coding	0.244982	0.390136	1	0.540898	1
ENSMUSG00000036242	3632451O06Rik	protein_coding	21.1548	0.843118	1	0.910707	1
ENSMUSG00000089759	3632454L22Rik	processed_transcript	5.69795	1.28187	1	0.643749	1
ENSMUSG00000033111	3830406C13Rik	protein_coding	10.3685	1.02062	1	0.913778	1
ENSMUSG00000071181	3830408C21Rik	protein_coding	2.65825	3.89902	1	0.884378	1
ENSMUSG00000038917	3930402G23Rik	lincRNA	0.49091	1.10441	1	0.89942	1
ENSMUSG00000064202	4430402I18Rik	protein_coding	11.4832	0.874226	1	0.913267	1
ENSMUSG00000075027	4631405J19Rik	processed_transcript	1.00077	11.124	1	0.876542	1
ENSMUSG00000042579	4632404H12Rik	protein_coding	3.72733	3.6806	1	0.44259	1
ENSMUSG00000097561	4632411P08Rik	lincRNA	1.5315	0.652721	1	0.890468	1
ENSMUSG00000048106	4632415L05Rik	protein_coding	4.60896	2.15307	1	0.651653	1
ENSMUSG00000074024	4632427E13Rik	antisense	34.8984	1.04033	1	0.912777	1
ENSMUSG00000097184	4632428C04Rik	lincRNA	1.48509	1.95104	1	0.881993	1
ENSMUSG00000020101	4632428N05Rik	protein_coding	18.6153	0.82562	1	0.906941	1
ENSMUSG00000063757	4632433K11Rik	protein_coding	1.55708	0.838708	1	0.90379	1
ENSMUSG00000030641	4632434I11Rik	protein_coding	0.772839	49.0875	1	0.321267	1
ENSMUSG00000097004	4731419I09Rik	lincRNA	4.37047	1.1666	1	0.882838	1
ENSMUSG00000086943	4732414G09Rik	lincRNA	3.41696	0.570607	1	0.884176	1
ENSMUSG00000097203	4732419C18Rik	lincRNA	0.322386	13.9014	1	0.428904	1
ENSMUSG00000090031	4732440D04Rik	antisense	0.48599	0.363771	1	0.894996	1
ENSMUSG00000073741	4732440D04Rik	protein_coding	0.365709	0.0447442	1	0.284897	1
ENSMUSG00000048699	4732456N10Rik	protein_coding	5.49167	0.656439	1	0.90493	1
ENSMUSG00000097762	4732463B04Rik	lincRNA	0.471463	29.8734	1	0.351816	1
ENSMUSG00000053714	4732471J01Rik	protein_coding	4.43683	1.22978	1	0.900254	1
ENSMUSG00000097488	4732487G21Rik	lincRNA	5.60019	0.995628	1	0.908763	1
ENSMUSG00000097350	4732491K20Rik	lincRNA	4.84911	0.970216	1	0.9061	1
ENSMUSG00000097236	4831440E17Rik	lincRNA	0.746984	4.56409	1	0.873758	1
ENSMUSG00000013562	4833413E03Rik	protein_coding	0.381015	0.796959	1	0.910677	1
ENSMUSG00000085287	4833418N02Rik	lincRNA	2.02354	0.21397	1	0.880162	1
ENSMUSG00000062822	4833420G17Rik	protein_coding	21.7522	0.883438	1	0.909757	1
ENSMUSG00000074782	4833422C13Rik	antisense	12.6626	0.891101	1	0.876167	1
ENSMUSG00000097619	4833422M21Rik	lincRNA	1.41863	1.51374	1	0.888339	1
ENSMUSG00000075217	4833423E24Rik	protein_coding	0.245248	0.346483	1	0.525321	1
ENSMUSG00000033342	4833424O15Rik	protein_coding	21.1403	1.30679	1	0.898591	1
ENSMUSG00000032057	4833427G06Rik	protein_coding	0.375196	0.0447866	1	0.314449	1
ENSMUSG00000097074	4833428L15Rik	lincRNA	1.22738	135.756	1	0.264193	1
ENSMUSG00000025871	4833439L19Rik	protein_coding	57.5012	0.775633	1	0.913403	1
ENSMUSG00000097626	4921504A21Rik	lincRNA	1.53854	0.661643	1	0.885664	1
ENSMUSG00000027196	4921507L20Rik	processed_transcript	1.09865	2.63502	1	0.890298	1
ENSMUSG00000029828	4921507P07Rik	protein_coding	0.761076	1.14539	1	0.892285	1
ENSMUSG00000052376	4921508M14Rik	protein_coding	0.413391	28.3407	1	0.325717	1
ENSMUSG00000061525	4921509C19Rik	protein_coding	0.589957	31.6269	1	0.339899	1
ENSMUSG00000040514	4921511H03Rik	protein_coding	0.495764	6.38351	1	0.626296	1
ENSMUSG00000066944	4921513D11Rik	protein_coding	1.03122	0.162872	1	0.885941	1
ENSMUSG00000044544	4921513I03Rik	protein_coding	0.278366	7.59805	1	0.452634	1
ENSMUSG00000097620	4921514A10Rik	antisense	1.99286	4.59536	1	0.641472	1
ENSMUSG00000098150	4921515E04Rik	lincRNA	0.289302	0.0934038	1	0.371744	1
ENSMUSG00000040467	4921522P10Rik	protein_coding	0.447186	25.3218	1	0.398982	1
ENSMUSG00000036934	4921524J17Rik	protein_coding	4.20184	1.40175	1	0.88731	1
ENSMUSG00000039540	4921524L21Rik	protein_coding	0.2897	9.83054	1	0.450193	1
ENSMUSG00000085704	4921531C22Rik	processed_transcript	0.938099	1.2023	1	0.888374	1
ENSMUSG00000090255	4921534H16Rik	antisense	3.27494	2.0526	1	0.62063	1
ENSMUSG00000020434	4921536K21Rik	protein_coding	1.22889	0.716073	1	0.890911	1
ENSMUSG00000028520	4921539E11Rik	protein_coding	0.331699	0.0633823	1	0.336332	1
ENSMUSG00000085528	4930401O10Rik	lincRNA	0.298514	2.5613	1	0.873977	1
ENSMUSG00000079421	4930402F06Rik	protein_coding	0.255989	0.224226	1	0.49788	1
ENSMUSG00000027309	4930402H24Rik	protein_coding	123.639	1.10166	1	0.913946	1
ENSMUSG00000087122	4930403D09Rik	antisense	0.244952	2.27485	1	0.590914	1
ENSMUSG00000068638	4930403O15Rik	processed_transcript	0.244952	2.27497	1	0.582607	1
ENSMUSG00000079001	4930404H24Rik	protein_coding	0.416125	0.037799	1	0.310345	1
ENSMUSG00000087354	4930404I05Rik	processed_transcript	4.25469	4.43704	1	0.476435	1
ENSMUSG00000020234	4930404N11Rik	protein_coding	2.08092	3.03816	1	0.886539	1
ENSMUSG00000086638	4930405A21Rik	processed_transcript	0.542912	0.316589	1	0.895678	1
ENSMUSG00000090146	4930405H06Rik	antisense	0.432434	5.38922	1	0.642091	1
ENSMUSG00000090565	4930405O22Rik	sense_intronic	2.77553	0.589535	1	0.658361	1
ENSMUSG00000086713	4930407G08Rik	lincRNA	0.344032	0.0519074	1	0.323047	1
ENSMUSG00000075524	4930407I10Rik	protein_coding	0.275363	5.47685	1	0.50765	1
ENSMUSG00000021101	4930408O17Rik	protein_coding	0.673483	40.2219	1	0.332991	1
ENSMUSG00000085558	4930412C18Rik	processed_transcript	3.24638	1.44013	1	0.895675	1
ENSMUSG00000087192	4930412L05Rik	processed_transcript	0.301534	12.6647	1	0.432308	1
ENSMUSG00000051008	4930412M03Rik	lincRNA	2.16023	3.43405	1	0.874281	1
ENSMUSG00000022993	4930415O20Rik	protein_coding	0.437062	10.7808	1	0.619967	1
ENSMUSG00000087017	4930417H01Rik	processed_transcript	1.33987	2.44878	1	0.882529	1
ENSMUSG00000071818	4930417O22Rik	antisense	0.267164	0.150963	1	0.469549	1
ENSMUSG00000087625	4930419G24Rik	antisense	1.96531	3.37512	1	0.499776	1
ENSMUSG00000043168	4930426D05Rik	pseudogene	0.654374	1.04196	1	0.902463	1
ENSMUSG00000097323	4930426I24Rik	lincRNA	0.660575	4.76015	1	0.884302	1
ENSMUSG00000026736	4930426L09Rik	protein_coding	0.321976	0.865092	1	0.902884	1
ENSMUSG00000037466	4930427A07Rik	protein_coding	0.654792	1.66077	1	0.909001	1
ENSMUSG00000098348	4930430D24Rik	protein_coding	0.244057	1.86739	1	0.602587	1
ENSMUSG00000085295	4930430E12Rik	antisense	0.255855	0.814597	1	0.883892	1
ENSMUSG00000046567	4930430F08Rik	protein_coding	8.82723	1.30422	1	0.487558	1
ENSMUSG00000075042	4930431P03Rik	processed_transcript	0.343015	1.46939	1	0.901086	1
ENSMUSG00000097007	4930432B10Rik	lincRNA	2.10639	0.632531	1	0.89637	1
ENSMUSG00000046958	4930432E11Rik	pseudogene	4.3945	1.31275	1	0.900949	1
ENSMUSG00000008129	4930432K21Rik	protein_coding	1.85819	1.52468	1	0.891947	1
ENSMUSG00000087037	4930432L08Rik	processed_transcript	0.308884	9.59292	1	0.438155	1
ENSMUSG00000091692	4930433I11Rik	protein_coding	0.245324	2.64736	1	0.574186	1
ENSMUSG00000042360	4930433N12Rik	lincRNA	0.256078	0.965076	1	0.883943	1
ENSMUSG00000069873	4930438A08Rik	protein_coding	0.345919	18.6838	1	0.411495	1
ENSMUSG00000086064	4930439A04Rik	antisense	2.15952	1.44081	1	0.88688	1
ENSMUSG00000085431	4930440I19Rik	lincRNA	0.387697	7.39503	1	0.632503	1
ENSMUSG00000053603	4930442H23Rik	protein_coding	0.51024	0.0219449	1	0.20802	1
ENSMUSG00000086969	4930443O20Rik	processed_transcript	0.535428	2.93351	1	0.897232	1
ENSMUSG00000085127	4930444E06Rik	antisense	0.911889	0.00858347	1	0.231123	1
ENSMUSG00000067795	4930444P10Rik	protein_coding	2.08233	2.33047	1	0.889381	1
ENSMUSG00000091061	4930445B16Rik	lincRNA	0.578958	1.48981	1	0.901803	1
ENSMUSG00000097738	4930445N18Rik	lincRNA	0.244982	0.390158	1	0.541793	1
ENSMUSG00000022288	4930447A16Rik	protein_coding	0.731212	0.498755	1	0.900916	1
ENSMUSG00000021098	4930447C04Rik	protein_coding	32.8975	0.855089	1	0.914415	1
ENSMUSG00000087674	4930447M23Rik	lincRNA	0.654007	0.86604	1	0.896891	1
ENSMUSG00000097463	4930448E22Rik	lincRNA	0.82044	13.259	1	0.878953	1
ENSMUSG00000097922	4930448N21Rik	lincRNA	0.256101	0.216259	1	0.459842	1
ENSMUSG00000022759	4930451C15Rik	protein_coding	0.244952	2.27501	1	0.58621	1
ENSMUSG00000069223	4930451E10Rik	antisense	1.20087	1.1775	1	0.892951	1
ENSMUSG00000022543	4930451G09Rik	protein_coding	2.56816	0.397889	1	0.884696	1
ENSMUSG00000021747	4930452B06Rik	protein_coding	1.29047	0.395583	1	0.883787	1
ENSMUSG00000087358	4930453H23Rik	lincRNA	0.244952	2.27486	1	0.591022	1
ENSMUSG00000059920	4930453N24Rik	protein_coding	11.4097	2.32141	1	0.544011	1
ENSMUSG00000085761	4930455G09Rik	antisense	0.447186	25.3218	1	0.399091	1
ENSMUSG00000080907	4930455H04Rik	protein_coding	0.879036	1.72605	1	0.902202	1
ENSMUSG00000087611	4930458D05Rik	processed_transcript	2.52251	3.31035	1	0.887599	1
ENSMUSG00000086827	4930461C15Rik	processed_transcript	0.256227	0.206788	1	0.46681	1
ENSMUSG00000097651	4930461G14Rik	lincRNA	0.323463	8.94762	1	0.450403	1
ENSMUSG00000096265	4930467E23Rik	protein_coding	0.288322	0.108401	1	0.373164	1
ENSMUSG00000049160	4930469G21Rik	antisense	2.68248	5.68999	1	0.879825	1
ENSMUSG00000085788	4930470G03Rik	processed_transcript	21.4682	1.06546	1	0.916769	1
ENSMUSG00000060029	4930473A02Rik	processed_transcript	11.8626	0.744931	1	0.899164	1
ENSMUSG00000087109	4930474H06Rik	processed_transcript	1.16485	0.472999	1	0.881842	1
ENSMUSG00000096405	4930474N05Rik	protein_coding	0.245273	2.57955	1	0.576952	1
ENSMUSG00000097847	4930478K11Rik	lincRNA	0.488558	0.0549464	1	0.61864	1
ENSMUSG00000085238	4930479D17Rik	lincRNA	0.399585	1.76334	1	0.896627	1
ENSMUSG00000090160	4930480K15Rik	processed_transcript	8.27019	1.33044	1	0.903631	1
ENSMUSG00000097284	4930480K23Rik	lincRNA	1.48303	1.5898	1	0.890123	1
ENSMUSG00000086938	4930481A15Rik	protein_coding	1.11667	1.43008	1	0.897387	1
ENSMUSG00000085956	4930481B07Rik	processed_transcript	0.59582	0.331862	1	0.892738	1
ENSMUSG00000086241	4930483K19Rik	antisense	0.549683	1.66835	1	0.90414	1
ENSMUSG00000020014	4930485B16Rik	protein_coding	13.408	0.991343	1	0.913996	1
ENSMUSG00000085435	4930486F22Rik	antisense	0.354212	0.262507	1	0.886433	1
ENSMUSG00000050345	4930486L24Rik	protein_coding	0.323366	15.1114	1	0.422612	1
ENSMUSG00000097592	4930500F10Rik	antisense	3.54104	1.4814	1	0.911783	1
ENSMUSG00000086454	4930500J02Rik	processed_transcript	0.386381	0.116206	1	0.642424	1
ENSMUSG00000044306	4930500M09Rik	protein_coding	1.27947	0.187597	1	0.666668	1
ENSMUSG00000055555	4930502E18Rik	protein_coding	0.343147	15.2629	1	0.424853	1
ENSMUSG00000090202	4930503B20Rik	protein_coding	0.310933	0.072603	1	0.346822	1
ENSMUSG00000082612	4930503H13Rik	pseudogene	0.256227	0.206788	1	0.466699	1
ENSMUSG00000044906	4930503L19Rik	protein_coding	6.18524	1.01088	1	0.901258	1
ENSMUSG00000040919	4930505A04Rik	protein_coding	0.245188	0.357437	1	0.516656	1
ENSMUSG00000093540	4930505M18Rik	processed_transcript	0.333863	1.86629	1	0.891816	1
ENSMUSG00000097690	4930505N22Rik	lincRNA	0.804236	61.0804	1	0.19534	1
ENSMUSG00000087478	4930506C21Rik	processed_transcript	3.22544	2.30478	1	0.881199	1
ENSMUSG00000041362	4930506M07Rik	protein_coding	33.5776	0.924497	1	0.917465	1
ENSMUSG00000097129	4930507D05Rik	protein_coding	0.40638	0.038563	1	0.279581	1
ENSMUSG00000086703	4930507D10Rik	antisense	0.585203	52.9568	1	0.385477	1
ENSMUSG00000096986	4930509E16Rik	lincRNA	0.526543	0.970557	1	0.907734	1
ENSMUSG00000096959	4930509G22Rik	lincRNA	1.25282	0.301995	1	0.880886	1
ENSMUSG00000097841	4930511A02Rik	lincRNA	0.52316	0.644881	1	0.907773	1
ENSMUSG00000086607	4930511M06Rik	processed_transcript	0.773747	2.89732	1	0.901757	1
ENSMUSG00000020992	4930512B01Rik	antisense	3.38354	7.73287	1	0.620579	1
ENSMUSG00000074136	4930513N10Rik	processed_transcript	1.16241	0.764257	1	0.89948	1
ENSMUSG00000092183	4930515G01Rik	antisense	0.312763	14.3556	1	0.426288	1
ENSMUSG00000097504	4930516B21Rik	lincRNA	1.78877	2.84465	1	0.88696	1
ENSMUSG00000090219	4930516K23Rik	protein_coding	0.244057	1.8679	1	0.601452	1
ENSMUSG00000085496	4930517E11Rik	lincRNA	0.256101	0.216256	1	0.45866	1
ENSMUSG00000054391	4930517O19Rik	processed_transcript	1.5784	5.00314	1	0.609589	1
ENSMUSG00000092309	4930518C09Rik	processed_transcript	0.662627	12.7965	1	0.874702	1
ENSMUSG00000074629	4930518I15Rik	protein_coding	2.22198	1.06299	1	0.609228	1
ENSMUSG00000090126	4930519F09Rik	pseudogene	0.256045	0.221033	1	0.498859	1
ENSMUSG00000031325	4930519F16Rik	pseudogene	0.266267	4.73307	1	0.478121	1
ENSMUSG00000097602	4930519P11Rik	protein_coding	0.255997	3.90179	1	0.554597	1
ENSMUSG00000074039	4930520O04Rik	processed_transcript	0.819272	1.60568	1	0.891505	1
ENSMUSG00000060491	4930522H14Rik	protein_coding	0.375111	0.0447453	1	0.301083	1
ENSMUSG00000072762	4930522L14Rik	protein_coding	1.40273	2.12519	1	0.893967	1
ENSMUSG00000029331	4930522N08Rik	antisense	0.310933	0.0726025	1	0.345726	1
ENSMUSG00000090394	4930523C07Rik	protein_coding	0.600366	15.7063	1	0.597513	1
ENSMUSG00000020299	4930524B15Rik	protein_coding	0.927966	0.518099	1	0.896669	1
ENSMUSG00000035364	4930524J08Rik	protein_coding	0.644676	6.0971	1	0.881478	1
ENSMUSG00000090207	4930524O07Rik	antisense	4.43919	2.91116	1	0.555038	1
ENSMUSG00000098627	4930524O08Rik	lincRNA	0.245188	0.357449	1	0.522502	1
ENSMUSG00000097276	4930525G20Rik	antisense	0.321226	0.208272	1	0.874907	1
ENSMUSG00000085521	4930526A20Rik	pseudogene	1.27306	1.95538	1	0.889283	1
ENSMUSG00000086971	4930527B05Rik	antisense	3.31637	7.93418	1	0.453242	1
ENSMUSG00000097502	4930528D03Rik	lincRNA	0.372761	16.8574	1	0.414455	1
ENSMUSG00000084909	4930528G23Rik	lincRNA	0.345919	18.6838	1	0.411647	1
ENSMUSG00000086377	4930529C04Rik	pseudogene	0.254816	0.698254	1	0.885532	1
ENSMUSG00000037143	4930529M08Rik	protein_coding	2.9315	3.33966	1	0.875292	1
ENSMUSG00000084798	4930533B01Rik	antisense	0.987617	6.59883	1	0.88014	1
ENSMUSG00000047692	4930533K18Rik	protein_coding	0.331723	0.307328	1	0.889632	1
ENSMUSG00000097761	4930534D22Rik	lincRNA	2.01141	0.901929	1	0.911405	1
ENSMUSG00000096969	4930535I16Rik	protein_coding	0.746178	5.01517	1	0.896801	1
ENSMUSG00000085516	4930538E20Rik	antisense	1.41385	2.74959	1	0.902132	1
ENSMUSG00000028642	4930538K18Rik	protein_coding	1.47853	0.263794	1	0.890715	1
ENSMUSG00000048905	4930539E08Rik	protein_coding	6.82116	0.974832	1	0.874587	1
ENSMUSG00000097032	4930539J05Rik	antisense	3.67906	0.526252	1	0.875775	1
ENSMUSG00000087279	4930544D05Rik	protein_coding	0.61277	61.6411	1	0.331927	1
ENSMUSG00000085247	4930545L23Rik	antisense	0.895764	0.166487	1	0.888528	1
ENSMUSG00000005131	4930550C14Rik	protein_coding	0.419448	9.2881	1	0.624839	1
ENSMUSG00000085377	4930551L18Rik	lincRNA	0.256471	4.43933	1	0.551391	1
ENSMUSG00000086430	4930551O13Rik	antisense	2.27126	0.467679	1	0.877336	1
ENSMUSG00000097632	4930552P12Rik	lincRNA	0.357237	20.4697	1	0.408639	1
ENSMUSG00000031559	4930555F03Rik	protein_coding	6.30141	1.39273	1	0.896454	1
ENSMUSG00000085522	4930556G01Rik	lincRNA	0.255997	3.90178	1	0.554534	1
ENSMUSG00000034493	4930556J24Rik	protein_coding	2.19567	3.24094	1	0.903769	1
ENSMUSG00000092399	4930556N13Rik	antisense	0.301534	12.6647	1	0.432452	1
ENSMUSG00000086277	4930558K02Rik	protein_coding	0.245324	2.64743	1	0.573234	1
ENSMUSG00000022518	4930562C15Rik	protein_coding	3.28578	4.06341	1	0.879016	1
ENSMUSG00000086608	4930562D21Rik	antisense	0.864389	0.00920265	1	0.236318	1
ENSMUSG00000026729	4930562F07Rik	protein_coding	0.245406	2.77626	1	0.56393	1
ENSMUSG00000097387	4930563E18Rik	lincRNA	0.278596	7.97401	1	0.448785	1
ENSMUSG00000053574	4930563E22Rik	processed_transcript	3.47408	1.88563	1	0.895996	1
ENSMUSG00000086112	4930563I02Rik	protein_coding	0.596838	54.6374	1	0.38478	1
ENSMUSG00000084834	4930565N06Rik	antisense	2.2567	2.46888	1	0.885927	1
ENSMUSG00000086967	4930566F21Rik	processed_transcript	0.907148	0.6484	1	0.90398	1
ENSMUSG00000073141	4930567H17Rik	protein_coding	0.368705	22.3915	1	0.382412	1
ENSMUSG00000085084	4930570G19Rik	processed_transcript	8.65522	1.93702	1	0.6653	1
ENSMUSG00000090861	4930570N19Rik	protein_coding	1.33913	0.254825	1	0.89797	1
ENSMUSG00000087440	4930577N17Rik	antisense	0.433557	5.93653	1	0.644221	1
ENSMUSG00000037358	4930578C19Rik	protein_coding	0.344725	1.79591	1	0.89681	1
ENSMUSG00000054885	4930578G10Rik	protein_coding	0.267476	6.19199	1	0.46441	1
ENSMUSG00000097587	4930578M01Rik	lincRNA	1.81936	1.90675	1	0.889834	1
ENSMUSG00000012042	4930579F01Rik	protein_coding	0.299914	11.2664	1	0.44264	1
ENSMUSG00000040840	4930579G18Rik	antisense	4.46496	1.22105	1	0.911653	1
ENSMUSG00000027811	4930579G24Rik	protein_coding	0.547498	1.64026	1	0.898296	1
ENSMUSG00000051074	4930579K19Rik	processed_transcript	0.383401	18.0669	1	0.409659	1
ENSMUSG00000086190	4930579M01Rik	antisense	0.245134	0.366595	1	0.537312	1
ENSMUSG00000090732	4930579O11Rik	lincRNA	0.299932	0.0837289	1	0.356541	1
ENSMUSG00000070315	4930581F22Rik	processed_transcript	3.67759	0.741804	1	0.911063	1
ENSMUSG00000086954	4930583P06Rik	lincRNA	0.288948	0.0988813	1	0.367752	1
ENSMUSG00000087097	4930586N03Rik	processed_transcript	0.628858	10.0502	1	0.873974	1
ENSMUSG00000086009	4930587A21Rik	lincRNA	0.245188	0.357443	1	0.521048	1
ENSMUSG00000068957	4930589L23Rik	protein_coding	0.332983	0.0573576	1	0.331344	1
ENSMUSG00000085593	4930589P08Rik	antisense	0.563527	2.64678	1	0.892764	1
ENSMUSG00000034063	4930590J08Rik	protein_coding	0.387189	0.736949	1	0.902642	1
ENSMUSG00000097725	4930593A02Rik	antisense	0.256385	4.41339	1	0.497111	1
ENSMUSG00000086365	4930593C16Rik	antisense	0.266267	4.73313	1	0.479435	1
ENSMUSG00000087233	4930594C11Rik	pseudogene	2.90784	0.767139	1	0.905131	1
ENSMUSG00000075463	4930594M22Rik	processed_transcript	6.74529	2.27865	1	0.875761	1
ENSMUSG00000085677	4930594O21Rik	lincRNA	0.245406	2.77616	1	0.566014	1
ENSMUSG00000083193	4930595D18Rik	protein_coding	0.781693	27.3349	1	0.606386	1
ENSMUSG00000086113	4930596I21Rik	sense_intronic	2.52406	3.10994	1	0.877082	1
ENSMUSG00000086501	4930597A21Rik	lincRNA	0.245188	0.357443	1	0.521181	1
ENSMUSG00000097005	4930598A11Rik	lincRNA	0.310463	0.0763098	1	0.358803	1
ENSMUSG00000073144	4930599N23Rik	antisense	1.97374	1.65797	1	0.877265	1
ENSMUSG00000093772	4931403E22Rik	processed_transcript	7.73354	1.5726	1	0.885888	1
ENSMUSG00000097329	4931403G20Rik	lincRNA	1.28508	2.49349	1	0.669759	1
ENSMUSG00000013353	4931406B18Rik	protein_coding	0.278244	1.06258	1	0.884869	1
ENSMUSG00000031938	4931406C07Rik	protein_coding	8.78006	0.85168	1	0.910998	1
ENSMUSG00000085398	4931406G06Rik	processed_transcript	1.11437	3.33205	1	0.876605	1
ENSMUSG00000066571	4931406P16Rik	protein_coding	26.4968	1.06387	1	0.913342	1
ENSMUSG00000085088	4931413K12Rik	processed_transcript	1.84089	0.261672	1	0.889021	1
ENSMUSG00000022179	4931414P19Rik	protein_coding	2.26102	0.835105	1	0.902677	1
ENSMUSG00000054910	4931415C17Rik	processed_transcript	0.454049	25.4241	1	0.328631	1
ENSMUSG00000046085	4931422A03Rik	protein_coding	2.18762	0.590483	1	0.898847	1
ENSMUSG00000026774	4931423N10Rik	protein_coding	0.607823	0.345718	1	0.900296	1
ENSMUSG00000014837	4931428F04Rik	protein_coding	22.658	0.960008	1	0.883969	1
ENSMUSG00000086727	4931428L18Rik	protein_coding	0.354094	16.6884	1	0.420588	1
ENSMUSG00000032023	4931429I11Rik	protein_coding	0.937602	0.727772	1	0.897304	1
ENSMUSG00000056617	4931429L15Rik	protein_coding	0.342856	0.0561969	1	0.320931	1
ENSMUSG00000047324	4931429P17Rik	lincRNA	0.278511	2.13853	1	0.874911	1
ENSMUSG00000055061	4931431C16Rik	processed_transcript	1.47243	22.7674	1	0.506803	1
ENSMUSG00000078157	4931440F15Rik	protein_coding	4.21988	3.74659	1	0.876107	1
ENSMUSG00000097775	4931440J10Rik	lincRNA	0.957451	0.852467	1	0.889436	1
ENSMUSG00000074580	4931440P22Rik	protein_coding	2.2199	0.0551914	1	0.0733313	1
ENSMUSG00000047490	4932411E22Rik	protein_coding	3.53632	0.917557	1	0.904138	1
ENSMUSG00000075070	4932412D23Rik	processed_transcript	0.332846	0.337923	1	0.890268	1
ENSMUSG00000069925	4932416K20Rik	pseudogene	1.55214	1.07769	1	0.900501	1
ENSMUSG00000048038	4932418E24Rik	protein_coding	4.99099	1.97588	1	0.882732	1
ENSMUSG00000097135	4932430I15Rik	lincRNA	0.985391	2.57176	1	0.892211	1
ENSMUSG00000074224	4932431P20Rik	protein_coding	2.8275	1.66002	1	0.899417	1
ENSMUSG00000062391	4932435O22Rik	lincRNA	0.245134	0.366594	1	0.536589	1
ENSMUSG00000037270	4932438A13Rik	protein_coding	313.406	0.948748	1	0.921515	1
ENSMUSG00000039851	4932438H23Rik	protein_coding	0.876998	6.5587	1	0.658583	1
ENSMUSG00000097216	4932441J04Rik	lincRNA	1.01407	2.29286	1	0.893105	1
ENSMUSG00000043549	4932442L08Rik	protein_coding	5.04344	2.24651	1	0.483675	1
ENSMUSG00000090336	4932443I19Rik	protein_coding	3.10012	1.24574	1	0.902814	1
ENSMUSG00000086805	4932443L11Rik	processed_transcript	8.11445	1.97637	1	0.877478	1
ENSMUSG00000086796	4932702P03Rik	antisense	8.72338	1.80505	1	0.539818	1
ENSMUSG00000025961	4933402D24Rik	protein_coding	0.489495	13.089	1	0.609795	1
ENSMUSG00000069971	4933402J07Rik	protein_coding	0.24508	0.375277	1	0.529372	1
ENSMUSG00000079460	4933403O08Rik	protein_coding	8.41181	1.80523	1	0.88156	1
ENSMUSG00000097908	4933404O12Rik	lincRNA	4.86585	1.38289	1	0.90776	1
ENSMUSG00000013158	4933405L10Rik	protein_coding	0.963924	0.248982	1	0.896867	1
ENSMUSG00000084234	4933405O20Rik	protein_coding	0.456866	0.917782	1	0.906851	1
ENSMUSG00000097494	4933406C10Rik	lincRNA	2.12672	0.897759	1	0.90042	1
ENSMUSG00000086025	4933406G16Rik	lincRNA	0.308617	1.01064	1	0.906829	1
ENSMUSG00000087475	4933406I18Rik	lincRNA	1.19187	1.39802	1	0.889915	1
ENSMUSG00000086690	4933406J10Rik	antisense	0.419988	25.2406	1	0.402902	1
ENSMUSG00000069713	4933406P04Rik	protein_coding	0.267064	0.596515	1	0.879267	1
ENSMUSG00000073759	4933407E24Rik	lincRNA	0.26341	3.27308	1	0.500198	1
ENSMUSG00000084959	4933407I08Rik	antisense	0.375641	0.819244	1	0.903898	1
ENSMUSG00000087396	4933407K13Rik	processed_transcript	2.88165	2.42792	1	0.885446	1
ENSMUSG00000026224	4933407L21Rik	protein_coding	5.43048	1.04578	1	0.907288	1
ENSMUSG00000049357	4933408B17Rik	protein_coding	0.723159	0.867724	1	0.884067	1
ENSMUSG00000084848	4933408N05Rik	antisense	3.14014	3.30883	1	0.877687	1
ENSMUSG00000090369	4933411K16Rik	protein_coding	0.448465	26.4564	1	0.364025	1
ENSMUSG00000031631	4933411K20Rik	protein_coding	26.5351	0.907525	1	0.915346	1
ENSMUSG00000045178	4933411O13Rik	antisense	0.310771	3.59771	1	0.874426	1
ENSMUSG00000043623	4933412A08Rik	pseudogene	2.7055	0.0237043	1	0.873178	1
ENSMUSG00000089952	4933413C19Rik	sense_intronic	0.579572	49.195	1	0.334237	1
ENSMUSG00000079304	4933413G19Rik	protein_coding	0.742246	1.21927	1	0.896364	1
ENSMUSG00000021874	4933413J09Rik	lincRNA	0.410038	0.0338517	1	0.254937	1
ENSMUSG00000079048	4933413L06Rik	antisense	2.20446	1.78084	1	0.892032	1
ENSMUSG00000045877	4933415A04Rik	protein_coding	0.786765	1.33024	1	0.90233	1
ENSMUSG00000073730	4933415F23Rik	protein_coding	0.255855	0.814596	1	0.883881	1
ENSMUSG00000074734	4933416C03Rik	protein_coding	0.781711	1.16414	1	0.898164	1
ENSMUSG00000086996	4933416E14Rik	pseudogene	0.312455	4.7543	1	0.648754	1
ENSMUSG00000097262	4933416M07Rik	lincRNA	1.47291	0.84397	1	0.882577	1
ENSMUSG00000097637	4933417D19Rik	lincRNA	0.898887	7.17067	1	0.899251	1
ENSMUSG00000086443	4933421A08Rik	processed_transcript	0.256101	0.216257	1	0.458943	1
ENSMUSG00000085037	4933421O10Rik	processed_transcript	12.1936	1.39315	1	0.885973	1
ENSMUSG00000070332	4933422H20Rik	protein_coding	0.299543	0.0879109	1	0.365798	1
ENSMUSG00000085471	4933423P22Rik	antisense	2.24972	0.536022	1	0.893373	1
ENSMUSG00000085719	4933424L21Rik	antisense	0.610525	0.988557	1	0.909159	1
ENSMUSG00000086933	4933426K07Rik	antisense	1.36743	1.32947	1	0.895543	1
ENSMUSG00000021133	4933426M11Rik	protein_coding	27.5765	1.04713	1	0.915172	1
ENSMUSG00000055403	4933427D06Rik	protein_coding	0.253762	2.58747	1	0.549135	1
ENSMUSG00000020807	4933427D14Rik	protein_coding	45.5971	1.15525	1	0.895219	1
ENSMUSG00000044276	4933427E11Rik	antisense	0.288322	0.108402	1	0.372174	1
ENSMUSG00000030877	4933427G17Rik	protein_coding	0.437251	11.3559	1	0.609176	1
ENSMUSG00000086697	4933427G23Rik	pseudogene	1.42044	1.49374	1	0.897897	1
ENSMUSG00000073761	4933427I04Rik	protein_coding	0.581537	1.83466	1	0.898983	1
ENSMUSG00000085928	4933427I22Rik	lincRNA	0.310933	0.0726028	1	0.346404	1
ENSMUSG00000087267	4933427J07Rik	antisense	0.253762	2.58746	1	0.550392	1
ENSMUSG00000047988	4933428G20Rik	protein_coding	4.44475	0.815433	1	0.90126	1
ENSMUSG00000097786	4933429H19Rik	antisense	1.07607	0.709955	1	0.907988	1
ENSMUSG00000058046	4933430I17Rik	protein_coding	0.878771	0.161403	1	0.90245	1
ENSMUSG00000086892	4933430M04Rik	lincRNA	0.347909	9.19272	1	0.442394	1
ENSMUSG00000086968	4933431E20Rik	processed_transcript	31.9801	1.00769	1	0.883125	1
ENSMUSG00000086451	4933431K23Rik	processed_transcript	0.458401	34.4716	1	0.395376	1
ENSMUSG00000097044	4933433F19Rik	lincRNA	0.245406	2.77621	1	0.567201	1
ENSMUSG00000097021	4933433G15Rik	lincRNA	2.65775	0.41432	1	0.893634	1
ENSMUSG00000027942	4933434E20Rik	protein_coding	21.5459	0.980974	1	0.906506	1
ENSMUSG00000086978	4933435F18Rik	lincRNA	0.311464	0.0683917	1	0.352221	1
ENSMUSG00000093617	4933438K21Rik	antisense	0.331617	0.19999	1	0.875056	1
ENSMUSG00000072893	4933439C10Rik	processed_transcript	21.0358	1.06385	1	0.883063	1
ENSMUSG00000085184	4933439K11Rik	processed_transcript	1.96996	0.136574	1	0.883187	1
ENSMUSG00000045928	4933440M02Rik	protein_coding	0.278972	8.69412	1	0.446908	1
ENSMUSG00000042087	4933440N22Rik	protein_coding	0.277982	0.12073	1	0.380306	1
ENSMUSG00000034959	5031414D18Rik	protein_coding	0.520734	0.11186	1	0.884023	1
ENSMUSG00000097282	5031415H12Rik	lincRNA	0.871364	96.8061	1	0.122424	1
ENSMUSG00000098332	5031420N21Rik	processed_transcript	1.46676	2.95207	1	0.619865	1
ENSMUSG00000073147	5031425E22Rik	lincRNA	48.251	1.22195	1	0.87515	1
ENSMUSG00000044574	5031434C07Rik	antisense	0.371517	16.3483	1	0.402582	1
ENSMUSG00000097885	5031434O11Rik	lincRNA	5.64143	0.847024	1	0.909594	1
ENSMUSG00000036046	5031439G07Rik	protein_coding	122.6	0.91383	1	0.919921	1
ENSMUSG00000096932	5033403F01Rik	lincRNA	0.586137	53.7393	1	0.332508	1
ENSMUSG00000097251	5033417F24Rik	antisense	2.13988	1.18536	1	0.886602	1
ENSMUSG00000097097	5033426O07Rik	lincRNA	0.331112	1.29798	1	0.898407	1
ENSMUSG00000038152	5033430I15Rik	lincRNA	0.497985	2.09744	1	0.894676	1
ENSMUSG00000086646	5133400J02Rik	lincRNA	0.245273	2.57969	1	0.580324	1
ENSMUSG00000087455	5330411J11Rik	processed_transcript	2.28242	6.63311	1	0.657784	1
ENSMUSG00000086822	5330413P13Rik	processed_transcript	5.68926	0.476179	1	0.880252	1
ENSMUSG00000054944	5330416C01Rik	lincRNA	0.598633	0.58712	1	0.895167	1
ENSMUSG00000040412	5330417C22Rik	protein_coding	73.4827	1.16129	1	0.913427	1
ENSMUSG00000049740	5330417H12Rik	protein_coding	0.289447	9.27623	1	0.445672	1
ENSMUSG00000022639	5330426P16Rik	lincRNA	9.84339	0.807699	1	0.912395	1
ENSMUSG00000087620	5330434G04Rik	lincRNA	84.8268	0.902871	1	0.89613	1
ENSMUSG00000052291	5330438D12Rik	pseudogene	2.58132	1.09448	1	0.901451	1
ENSMUSG00000091393	5330438I03Rik	protein_coding	8.54919	0.726201	1	0.907613	1
ENSMUSG00000089708	5330439A09Rik	antisense	0.918291	0.027796	1	0.623374	1
ENSMUSG00000097827	5330439K02Rik	lincRNA	2.6548	0.713628	1	0.890651	1
ENSMUSG00000097699	5430400D12Rik	lincRNA	0.854586	7.45717	1	0.66769	1
ENSMUSG00000094113	5430401F13Rik	protein_coding	0.37602	19.5393	1	0.413773	1
ENSMUSG00000085776	5430402O13Rik	antisense	0.935798	5.85923	1	0.8803	1
ENSMUSG00000072763	5430403G16Rik	protein_coding	0.927149	0.668551	1	0.900013	1
ENSMUSG00000085741	5430405H02Rik	processed_transcript	2.67474	1.27861	1	0.876601	1
ENSMUSG00000097772	5430416N02Rik	lincRNA	7.42714	0.652602	1	0.901751	1
ENSMUSG00000028475	5430416O09Rik	lincRNA	0.99687	2.77655	1	0.901705	1
ENSMUSG00000074918	5430417L22Rik	antisense	15.8332	0.604751	1	0.888208	1
ENSMUSG00000025058	5430427O19Rik	protein_coding	0.288572	8.13277	1	0.449564	1
ENSMUSG00000052688	5430435G22Rik	protein_coding	0.399552	1.99364	1	0.890588	1
ENSMUSG00000020703	5530401A14Rik	protein_coding	14.4762	0.759367	1	0.654831	1
ENSMUSG00000087174	5530601H04Rik	processed_transcript	11.0791	0.800278	1	0.615718	1
ENSMUSG00000087424	5730405O15Rik	processed_transcript	4.33842	1.26974	1	0.893894	1
ENSMUSG00000073755	5730409E04Rik	protein_coding	54.7842	0.951813	1	0.917677	1
ENSMUSG00000087553	5730412P04Rik	processed_transcript	0.463359	40.5197	1	0.392449	1
ENSMUSG00000097766	5730420D15Rik	lincRNA	0.332851	0.286061	1	0.87534	1
ENSMUSG00000097191	5730422E09Rik	lincRNA	1.31446	4.14491	1	0.875551	1
ENSMUSG00000057181	5730455P16Rik	protein_coding	70.6383	0.842672	1	0.918235	1
ENSMUSG00000062046	5730460C07Rik	protein_coding	0.39325	12.4315	1	0.429462	1
ENSMUSG00000093459	5730480H06Rik	processed_transcript	7.40741	2.00054	1	0.897262	1
ENSMUSG00000073197	5730507C01Rik	protein_coding	0.253762	2.58738	1	0.549576	1
ENSMUSG00000050549	5730508B09Rik	protein_coding	0.554123	0.369921	1	0.896578	1
ENSMUSG00000032985	5730522E02Rik	protein_coding	1.32025	1.21485	1	0.887383	1
ENSMUSG00000041605	5730559C18Rik	protein_coding	2.64883	1.47476	1	0.893357	1
ENSMUSG00000045968	5830403L16Rik	protein_coding	2.12951	1.39596	1	0.64917	1
ENSMUSG00000028331	5830415F09Rik	protein_coding	0.864163	1.54787	1	0.8926	1
ENSMUSG00000097636	5830416P10Rik	lincRNA	0.282541	4.61013	1	0.475655	1
ENSMUSG00000078684	5830417I10Rik	pseudogene	15.386	1.72994	1	0.640086	1
ENSMUSG00000046111	5830418K08Rik	protein_coding	25.239	0.846392	1	0.914172	1
ENSMUSG00000086236	5830418P13Rik	processed_transcript	0.852127	0.0396583	1	0.555542	1
ENSMUSG00000074733	5830428H23Rik	processed_transcript	27.1615	1.23229	1	0.907327	1
ENSMUSG00000097471	5830432E09Rik	lincRNA	3.13032	0.450525	1	0.896729	1
ENSMUSG00000084803	5830444B04Rik	processed_transcript	0.673679	6.07442	1	0.876348	1
ENSMUSG00000052658	5830454E08Rik	protein_coding	0.906892	0.865091	1	0.892386	1
ENSMUSG00000091102	5830462I19Rik	protein_coding	19.8584	1.2871	1	0.904279	1
ENSMUSG00000098322	5830468F06Rik	antisense	1.86216	18.6541	1	0.607574	1
ENSMUSG00000070690	5830473C10Rik	protein_coding	0.266267	4.73312	1	0.4789	1
ENSMUSG00000046463	5930403N24Rik	processed_transcript	0.797191	2.43943	1	0.890231	1
ENSMUSG00000072591	5930412G12Rik	processed_transcript	1.16934	1.86458	1	0.892848	1
ENSMUSG00000048544	5930422O12Rik	protein_coding	2.23669	6.09282	1	0.876761	1
ENSMUSG00000075408	6030408B16Rik	lincRNA	0.922871	1.77754	1	0.889324	1
ENSMUSG00000066607	6030419C18Rik	protein_coding	35.0652	0.768019	1	0.90961	1
ENSMUSG00000097760	6030442K20Rik	lincRNA	2.26998	1.48865	1	0.633584	1
ENSMUSG00000097207	6030443J06Rik	lincRNA	4.91555	1.52922	1	0.898492	1
ENSMUSG00000066178	6030445D17Rik	protein_coding	0.379952	24.0429	1	0.403484	1
ENSMUSG00000022195	6030458C11Rik	protein_coding	19.7451	1.08211	1	0.912125	1
ENSMUSG00000097577	6230400D17Rik	lincRNA	2.42566	1.92642	1	0.893415	1
ENSMUSG00000053963	6330403A02Rik	protein_coding	23.1392	1.23091	1	0.889456	1
ENSMUSG00000018451	6330403K07Rik	lincRNA	700.793	1.14325	1	0.921744	1
ENSMUSG00000075585	6330403L08Rik	lincRNA	11.6899	0.908016	1	0.908693	1
ENSMUSG00000097912	6330403N20Rik	lincRNA	0.331974	0.401503	1	0.902479	1
ENSMUSG00000070814	6330408A02Rik	protein_coding	46.2974	0.894952	1	0.918637	1
ENSMUSG00000009551	6330409D20Rik	protein_coding	0.533358	0.0470656	1	0.607781	1
ENSMUSG00000045917	6330416G13Rik	protein_coding	17.3185	1.02077	1	0.914016	1
ENSMUSG00000085227	6330418K02Rik	processed_transcript	3.44753	0.616666	1	0.885131	1
ENSMUSG00000054850	6330419J24Rik	protein_coding	19.629	0.978393	1	0.916906	1
ENSMUSG00000045327	6330549D23Rik	pseudogene	2.57838	0.751248	1	0.901169	1
ENSMUSG00000093424	6330562C20Rik	antisense	1.26775	13.1384	1	0.654244	1
ENSMUSG00000053545	6430503K07Rik	antisense	1.82476	0.427848	1	0.895071	1
ENSMUSG00000073795	6430531B16Rik	protein_coding	0.772373	0.0121027	1	0.170672	1
ENSMUSG00000031824	6430548M08Rik	protein_coding	205.227	0.826734	1	0.915722	1
ENSMUSG00000074646	6430550D23Rik	protein_coding	6.93819	6.58927	1	0.00997099	0.737632
ENSMUSG00000097828	6430562O15Rik	lincRNA	2.28274	0.369003	1	0.888792	1
ENSMUSG00000037977	6430571L13Rik	protein_coding	2.20725	1.17332	1	0.916916	1
ENSMUSG00000039620	6430573F11Rik	protein_coding	5.30195	1.55325	1	0.626045	1
ENSMUSG00000097583	6430590A07Rik	lincRNA	4.6643	1.67268	1	0.878702	1
ENSMUSG00000034185	6430628N08Rik	lincRNA	0.267747	6.71032	1	0.462355	1
ENSMUSG00000091947	6530401F13Rik	processed_transcript	0.310597	0.0752663	1	0.3698	1
ENSMUSG00000079499	6530402F18Rik	processed_transcript	13.141	1.0057	1	0.577421	1
ENSMUSG00000043340	6530409C15Rik	protein_coding	1.69839	1.52272	1	0.885457	1
ENSMUSG00000097375	6720427I07Rik	lincRNA	6.76017	1.0072	1	0.912536	1
ENSMUSG00000097934	6720483E21Rik	lincRNA	0.726465	2.98657	1	0.890778	1
ENSMUSG00000072066	6720489N17Rik	protein_coding	1.11615	1.53921	1	0.89829	1
ENSMUSG00000032680	6820408C15Rik	protein_coding	5.69591	2.03996	1	0.875698	1
ENSMUSG00000071796	6820431F20Rik	pseudogene	4.60913	1.20215	1	0.909615	1
ENSMUSG00000096607	7530416G11Rik	protein_coding	0.244057	1.86764	1	0.602124	1
ENSMUSG00000052295	8030423F21Rik	lincRNA	0.539784	0.570627	1	0.902644	1
ENSMUSG00000086483	8030443G20Rik	antisense	1.33129	0.600142	1	0.901188	1
ENSMUSG00000073821	8030451A03Rik	processed_transcript	0.527913	24.2071	1	0.368808	1
ENSMUSG00000085058	8030453O22Rik	antisense	0.920982	1.83955	1	0.908136	1
ENSMUSG00000047466	8030462N17Rik	protein_coding	16.6467	0.940835	1	0.874644	1
ENSMUSG00000048489	8430408G22Rik	protein_coding	0.605318	0.0155359	1	0.188656	1
ENSMUSG00000030207	8430419L09Rik	protein_coding	164.619	0.999197	1	0.920794	1
ENSMUSG00000034587	8430429K09Rik	processed_transcript	5.19376	1.56447	1	0.887065	1
ENSMUSG00000041878	8430432A02Rik	antisense	0.409961	2.44697	1	0.889313	1
ENSMUSG00000086449	9030204H09Rik	antisense	0.43182	1.22355	1	0.900815	1
ENSMUSG00000097343	9030407P20Rik	lincRNA	6.05551	1.52633	1	0.874849	1
ENSMUSG00000045008	9030612E09Rik	protein_coding	2.45057	0.206658	1	0.557499	1
ENSMUSG00000097691	9030616G12Rik	lincRNA	0.341239	0.0624386	1	0.345212	1
ENSMUSG00000021185	9030617O03Rik	protein_coding	7.46125	1.2591	1	0.895312	1
ENSMUSG00000073158	9030624G23Rik	protein_coding	0.25561	3.50964	1	0.512563	1
ENSMUSG00000030982	9030624J02Rik	protein_coding	40.2898	1.15384	1	0.9071	1
ENSMUSG00000054951	9130008F23Rik	protein_coding	0.298386	2.69382	1	0.873448	1
ENSMUSG00000039901	9130011E15Rik	protein_coding	18.3354	1.05485	1	0.914053	1
ENSMUSG00000086653	9130015L21Rik	lincRNA	0.266267	4.73313	1	0.479494	1
ENSMUSG00000030823	9130019O22Rik	protein_coding	3.26326	1.47482	1	0.898757	1
ENSMUSG00000073067	9130019P16Rik	lincRNA	5.07831	1.17177	1	0.873894	1
ENSMUSG00000086568	9130020K20Rik	lincRNA	9.28652	1.08737	1	0.906861	1
ENSMUSG00000062944	9130023H24Rik	protein_coding	4.40075	0.425438	1	0.889123	1
ENSMUSG00000087022	9130024F11Rik	processed_transcript	0.734452	5.05374	1	0.876115	1
ENSMUSG00000086513	9130208D14Rik	pseudogene	0.299325	9.72148	1	0.446697	1
ENSMUSG00000097386	9130213A22Rik	protein_coding	0.922137	0.112295	1	0.875735	1
ENSMUSG00000090330	9130221H12Rik	antisense	49.9927	0.957057	1	0.916815	1
ENSMUSG00000054598	9130230L23Rik	protein_coding	0.255877	0.232153	1	0.467584	1
ENSMUSG00000092626	9130230N09Rik	processed_transcript	0.66572	0.455552	1	0.901806	1
ENSMUSG00000101892	9130401M01Rik	protein_coding	11.4757	1.00495	1	0.913242	1
ENSMUSG00000022362	9130401M01Rik	protein_coding	0.312236	13.4393	1	0.426382	1
ENSMUSG00000097100	9230104M06Rik	protein_coding	1.29254	0.189459	1	0.902235	1
ENSMUSG00000090191	9230105E05Rik	antisense	0.46527	0.648701	1	0.902344	1
ENSMUSG00000053070	9230110C19Rik	protein_coding	9.27174	0.845409	1	0.911219	1
ENSMUSG00000047980	9230110F15Rik	protein_coding	0.4696	0.0294892	1	0.297615	1
ENSMUSG00000087624	9230111E07Rik	lincRNA	0.366405	19.9649	1	0.37909	1
ENSMUSG00000070461	9230112E08Rik	sense_overlapping	4.63532	0.544922	1	0.882322	1
ENSMUSG00000078934	9230113P08Rik	protein_coding	0.647591	31.7408	1	0.387108	1
ENSMUSG00000097145	9230114K14Rik	lincRNA	1.54973	2.35048	1	0.878267	1
ENSMUSG00000097403	9230116N13Rik	lincRNA	0.874389	60.3275	1	0.234204	1
ENSMUSG00000089874	9230117E06Rik	antisense	0.995269	62.9369	1	0.316113	1
ENSMUSG00000091050	9330020H09Rik	antisense	2.50222	1.5159	1	0.635588	1
ENSMUSG00000049571	9330101J02Rik	protein_coding	17.5805	1.83532	1	0.875783	1
ENSMUSG00000097842	9330104G04Rik	lincRNA	0.299219	0.091184	1	0.386858	1
ENSMUSG00000097098	9330111N05Rik	lincRNA	1.25078	0.0244804	1	0.546733	1
ENSMUSG00000043498	9330132A10Rik	pseudogene	15.1302	1.4806	1	0.873406	1
ENSMUSG00000097781	9330136K24Rik	lincRNA	3.26305	0.625372	1	0.890562	1
ENSMUSG00000097061	9330151L19Rik	protein_coding	13.8583	1.0241	1	0.893114	1
ENSMUSG00000056031	9330154J02Rik	processed_transcript	0.646817	1.24542	1	0.904363	1
ENSMUSG00000047807	9330154K18Rik	antisense	0.79837	0.868287	1	0.897675	1
ENSMUSG00000073154	9330158H04Rik	processed_transcript	0.918379	54.1861	1	0.37636	1
ENSMUSG00000004360	9330159F19Rik	protein_coding	49.955	1.16206	1	0.900347	1
ENSMUSG00000097177	9330159M07Rik	lincRNA	1.74228	1.80373	1	0.664181	1
ENSMUSG00000097198	9330159N05Rik	protein_coding	0.566313	0.206287	1	0.880282	1
ENSMUSG00000072809	9330160F10Rik	antisense	4.0111	0.431827	1	0.883363	1
ENSMUSG00000055271	9330161L09Rik	protein_coding	1.6307	1.96555	1	0.884245	1
ENSMUSG00000086448	9330162012Rik	processed_transcript	3.97063	1.85241	1	0.902706	1
ENSMUSG00000039133	9330171B17Rik	protein_coding	0.682671	1.61264	1	0.894928	1
ENSMUSG00000097194	9330175E14Rik	lincRNA	1.90687	1.4947	1	0.90548	1
ENSMUSG00000097166	9330179D12Rik	lincRNA	0.426546	23.4853	1	0.373999	1
ENSMUSG00000056004	9330182L06Rik	protein_coding	43.701	0.841821	1	0.91123	1
ENSMUSG00000086405	9330198N18Rik	lincRNA	0.40154	26.0709	1	0.403851	1
ENSMUSG00000062704	9430002A10Rik	lincRNA	0.362495	0.949387	1	0.904324	1
ENSMUSG00000085385	9430008C03Rik	processed_transcript	16.5873	1.03644	1	0.903586	1
ENSMUSG00000059939	9430015G10Rik	protein_coding	7.21971	1.54174	1	0.628443	1
ENSMUSG00000025971	9430016H08Rik	protein_coding	10.0586	0.959353	1	0.903935	1
ENSMUSG00000033960	9430020K01Rik	protein_coding	16.4844	0.882639	1	0.906646	1
ENSMUSG00000054457	9430021M05Rik	processed_transcript	4.486	1.12908	1	0.898576	1
ENSMUSG00000085463	9430024E24Rik	lincRNA	0.244952	2.27487	1	0.590645	1
ENSMUSG00000055216	9430025C20Rik	pseudogene	1.54727	1.12363	1	0.894962	1
ENSMUSG00000097073	9430037G07Rik	lincRNA	2.33324	0.441051	1	0.897065	1
ENSMUSG00000040139	9430038I01Rik	protein_coding	3.10494	1.14918	1	0.89557	1
ENSMUSG00000086155	9430041J12Rik	processed_transcript	5.01743	0.346705	1	0.885945	1
ENSMUSG00000097360	9430065F17Rik	lincRNA	0.424013	0.600739	1	0.905923	1
ENSMUSG00000094447	9430069I07Rik	protein_coding	0.79633	0.605794	1	0.88462	1
ENSMUSG00000084808	9430091E24Rik	processed_transcript	1.66092	1.42605	1	0.902983	1
ENSMUSG00000075405	9430097D07Rik	protein_coding	0.363766	0.248563	1	0.879488	1
ENSMUSG00000020177	9530003J23Rik	protein_coding	0.245134	0.366594	1	0.53574	1
ENSMUSG00000097462	9530026P05Rik	lincRNA	9.58985	1.68884	1	0.874612	1
ENSMUSG00000097197	9530027J09Rik	lincRNA	1.53913	5.30224	1	0.659688	1
ENSMUSG00000086554	9530034E10Rik	antisense	0.415304	21.6948	1	0.404008	1
ENSMUSG00000097726	9530036O11Rik	lincRNA	1.25597	0.261297	1	0.885991	1
ENSMUSG00000086047	9530046B11Rik	processed_transcript	0.7612	1.52068	1	0.904166	1
ENSMUSG00000085982	9530051G07Rik	processed_transcript	5.99538	1.11334	1	0.912895	1
ENSMUSG00000097858	9530052C20Rik	lincRNA	0.60173	0.719325	1	0.903115	1
ENSMUSG00000096938	9530052E02Rik	lincRNA	6.89348	0.868381	1	0.876219	1
ENSMUSG00000078776	9530053A07Rik	protein_coding	0.266267	4.73314	1	0.479138	1
ENSMUSG00000045345	9530056K15Rik	pseudogene	0.547478	0.535577	1	0.904027	1
ENSMUSG00000097736	9530059O14Rik	lincRNA	16.5324	1.22944	1	0.905572	1
ENSMUSG00000036275	9530068E07Rik	protein_coding	43.4929	1.08109	1	0.899193	1
ENSMUSG00000036411	9530077C05Rik	protein_coding	7.2974	1.15485	1	0.65555	1
ENSMUSG00000044125	9530080O11Rik	processed_transcript	1.02532	1.36511	1	0.900383	1
ENSMUSG00000097006	9530082P21Rik	lincRNA	51.3816	1.11727	1	0.916761	1
ENSMUSG00000097825	9630001P10Rik	lincRNA	2.08258	1.26998	1	0.896777	1
ENSMUSG00000086359	9630013K17Rik	antisense	0.996478	0.19032	1	0.883572	1
ENSMUSG00000051295	9630028B13Rik	antisense	0.753954	59.9536	1	0.155057	1
ENSMUSG00000085631	9630028H03Rik	antisense	0.981898	1.49928	1	0.903152	1
ENSMUSG00000038028	9630033F20Rik	protein_coding	17.8678	0.876517	1	0.913447	1
ENSMUSG00000087528	9830144P21Rik	processed_transcript	3.42781	1.55212	1	0.898658	1
ENSMUSG00000074158	9830147E19Rik	protein_coding	7.9384	0.918206	1	0.909218	1
ENSMUSG00000044551	9930012K11Rik	protein_coding	2.13971	1.76699	1	0.89366	1
ENSMUSG00000097493	9930014A18Rik	lincRNA	1.77625	1.27203	1	0.902709	1
ENSMUSG00000046138	9930021J03Rik	protein_coding	67.5785	0.807849	1	0.917757	1
ENSMUSG00000044730	9930104L06Rik	processed_transcript	12.928	1.31519	1	0.88565	1
ENSMUSG00000069893	9930111J21Rik1	protein_coding	0.410645	0.0330586	1	0.297024	1
ENSMUSG00000069892	9930111J21Rik2	protein_coding	0.662295	1.5787	1	0.89869	1
ENSMUSG00000027596	a	protein_coding	0.321283	12.4114	1	0.431634	1
ENSMUSG00000069136	A130006I12Rik	pseudogene	1.35941	2.44988	1	0.886175	1
ENSMUSG00000079144	A130010J15Rik	protein_coding	9.83426	1.11486	1	0.481931	1
ENSMUSG00000097944	A130014A01Rik	lincRNA	3.53439	0.602053	1	0.89508	1
ENSMUSG00000097643	A130051J06Rik	protein_coding	0.345919	18.6837	1	0.411798	1
ENSMUSG00000052595	A1cf	protein_coding	0.244982	0.390133	1	0.540778	1
ENSMUSG00000087306	A230004M16Rik	processed_transcript	9.20453	0.74786	1	0.882842	1
ENSMUSG00000087612	A230005M16Rik	antisense	9.58482	1.18041	1	0.606799	1
ENSMUSG00000068151	A230006K03Rik	lincRNA	17.8355	1.1144	1	0.893191	1
ENSMUSG00000089633	A230009B12Rik	antisense	0.716933	2.01079	1	0.901787	1
ENSMUSG00000097845	A230020J21Rik	protein_coding	1.48279	0.332334	1	0.893929	1
ENSMUSG00000096960	A230028O05Rik	lincRNA	0.244952	2.27483	1	0.592731	1
ENSMUSG00000034560	A230046K03Rik	protein_coding	58.0776	1.1543	1	0.911464	1
ENSMUSG00000038884	A230050P20Rik	protein_coding	51.1755	1.1082	1	0.901713	1
ENSMUSG00000020887	A230052G05Rik	protein_coding	0.475166	42.5105	1	0.389401	1
ENSMUSG00000087178	A230056P14Rik	processed_transcript	5.20869	0.867552	1	0.906883	1
ENSMUSG00000087627	A230059L01Rik	processed_transcript	1.85612	1.13433	1	0.898783	1
ENSMUSG00000097692	A230060F14Rik	antisense	1.60062	0.519651	1	0.895816	1
ENSMUSG00000087075	A230065H16Rik	protein_coding	3.07792	1.89945	1	0.89236	1
ENSMUSG00000092071	A230065N10Rik	protein_coding	0.888464	51.6227	1	0.37705	1
ENSMUSG00000086877	A230072C01Rik	processed_transcript	3.69856	0.567597	1	0.903472	1
ENSMUSG00000084771	A230072E10Rik	antisense	11.8329	0.990367	1	0.896418	1
ENSMUSG00000074473	A230072I06Rik	protein_coding	1.02563	3.02839	1	0.889062	1
ENSMUSG00000055818	A230083G16Rik	protein_coding	2.12366	4.15991	1	0.876467	1
ENSMUSG00000097381	A230087F16Rik	lincRNA	9.74771	1.40612	1	0.890515	1
ENSMUSG00000087026	A230103J11Rik	processed_transcript	8.56059	2.06883	1	0.050393	1
ENSMUSG00000097292	A230107N01Rik	antisense	2.7195	0.562051	1	0.89891	1
ENSMUSG00000087125	A230108P19Rik	antisense	1.41827	0.00504251	1	0.144828	1
ENSMUSG00000030111	A2m	protein_coding	3.99519	1.43425	1	0.902811	1
ENSMUSG00000052479	A330008L17Rik	protein_coding	2.05183	1.2807	1	0.901072	1
ENSMUSG00000097915	A330009N23Rik	lincRNA	1.21937	7.32308	1	0.878043	1
ENSMUSG00000073388	A330017A19Rik	protein_coding	2.95102	0.471604	1	0.895837	1
ENSMUSG00000040473	A330021E22Rik	protein_coding	17.7887	1.39006	1	0.874954	1
ENSMUSG00000096929	A330023F24Rik	lincRNA	166.15	1.31399	1	0.875588	1
ENSMUSG00000097591	A330032B11Rik	lincRNA	3.21189	0.538401	1	0.891823	1
ENSMUSG00000097622	A330033J07Rik	lincRNA	2.4992	4.09293	1	0.873671	1
ENSMUSG00000085615	A330035P11Rik	processed_transcript	0.698638	57.9209	1	0.2339	1
ENSMUSG00000086213	A330040F15Rik	processed_transcript	1.37853	11.4654	1	0.873389	1
ENSMUSG00000087466	A330041J22Rik	antisense	2.81994	7.25758	1	0.875728	1
ENSMUSG00000097326	A330048O09Rik	lincRNA	0.245188	0.357448	1	0.522239	1
ENSMUSG00000091636	A330050F15Rik	protein_coding	1.38762	0.364318	1	0.888915	1
ENSMUSG00000097868	A330069E16Rik	lincRNA	1.28303	0.326134	1	0.883037	1
ENSMUSG00000097960	A330074K22Rik	lincRNA	8.77816	0.79611	1	0.910781	1
ENSMUSG00000097225	A330076H08Rik	lincRNA	27.8875	1.31831	1	0.884855	1
ENSMUSG00000098284	A330093E20Rik	antisense	3.14367	1.79322	1	0.882919	1
ENSMUSG00000097666	A330094K24Rik	lincRNA	0.267476	6.19156	1	0.465643	1
ENSMUSG00000086363	A330102I10Rik	lincRNA	4.98625	0.948384	1	0.908965	1
ENSMUSG00000028794	A3galt2	protein_coding	0.421277	15.0675	1	0.410476	1
ENSMUSG00000047613	A430005L14Rik	protein_coding	7.75356	0.831144	1	0.912981	1
ENSMUSG00000097603	A430010J10Rik	lincRNA	1.88664	0.277132	1	0.89402	1
ENSMUSG00000085315	A430018G15Rik	processed_transcript	10.0438	1.16548	1	0.913262	1
ENSMUSG00000056014	A430033K04Rik	protein_coding	11.1824	1.00588	1	0.907251	1
ENSMUSG00000087305	A430035B10Rik	processed_transcript	0.605977	1.59468	1	0.891307	1
ENSMUSG00000097353	A430046D13Rik	lincRNA	4.36176	0.43875	1	0.881132	1
ENSMUSG00000090564	A430057M04Rik	processed_transcript	4.96859	0.856804	1	0.908282	1
ENSMUSG00000074497	A430078G23Rik	protein_coding	0.488473	0.0233822	1	0.216296	1
ENSMUSG00000085589	A430078I02Rik	processed_transcript	0.767079	1.37532	1	0.902118	1
ENSMUSG00000067577	A430093F15Rik	protein_coding	0.288323	7.98617	1	0.461718	1
ENSMUSG00000045838	A430105I19Rik	protein_coding	10.5295	0.941272	1	0.884963	1
ENSMUSG00000097784	A430105J06Rik	lincRNA	1.69092	0.377729	1	0.895742	1
ENSMUSG00000098206	A430106G13Rik	lincRNA	1.6456	0.321172	1	0.880823	1
ENSMUSG00000086851	A430108G06Rik	processed_transcript	0.909202	0.150224	1	0.886313	1
ENSMUSG00000054135	A430110L20Rik	lincRNA	2.95159	1.40826	1	0.899136	1
ENSMUSG00000047878	A4galt	protein_coding	2.13334	10.5458	1	0.503703	1
ENSMUSG00000037953	A4gnt	protein_coding	0.245134	0.366594	1	0.536287	1
ENSMUSG00000006462	A530013C23Rik	lincRNA	1.51372	5.12133	1	0.879578	1
ENSMUSG00000043122	A530016L24Rik	protein_coding	0.865811	1.2992	1	0.902191	1
ENSMUSG00000072847	A530017D24Rik	lincRNA	3.93872	1.0818	1	0.900726	1
ENSMUSG00000097124	A530020G20Rik	lincRNA	0.363246	0.483703	1	0.898232	1
ENSMUSG00000072109	A530040E14Rik	antisense	0.345256	19.2065	1	0.402368	1
ENSMUSG00000021510	A530054K11Rik	protein_coding	9.50763	1.52036	1	0.873737	1
ENSMUSG00000087694	A530058N18Rik	processed_transcript	6.12901	0.666548	1	0.910479	1
ENSMUSG00000043939	A530064D06Rik	protein_coding	0.24508	0.375279	1	0.523813	1
ENSMUSG00000085112	A530072M11Rik	processed_transcript	1.67805	0.105341	1	0.667987	1
ENSMUSG00000086124	A530076I17Rik	lincRNA	0.256279	4.24679	1	0.505753	1
ENSMUSG00000097322	A530083I20Rik	lincRNA	5.03349	1.41541	1	0.880394	1
ENSMUSG00000090863	A530084C06Rik	protein_coding	0.731799	58.7478	1	0.23206	1
ENSMUSG00000051805	A530095I07Rik	antisense	0.641172	3.33567	1	0.902755	1
ENSMUSG00000052760	A630001G21Rik	protein_coding	0.493225	2.49895	1	0.898507	1
ENSMUSG00000035173	A630007B06Rik	protein_coding	61.4147	1.0378	1	0.917669	1
ENSMUSG00000075395	A630010A05Rik	protein_coding	0.24508	0.37528	1	0.523944	1
ENSMUSG00000086395	A630014C17Rik	antisense	0.530427	14.2934	1	0.618436	1
ENSMUSG00000087470	A630031M04Rik	lincRNA	0.45732	0.375796	1	0.904025	1
ENSMUSG00000086725	A630052C17Rik	processed_transcript	2.61855	2.1579	1	0.888384	1
ENSMUSG00000097160	A630072L19Rik	lincRNA	1.79342	1.0661	1	0.907023	1
ENSMUSG00000097065	A630075F10Rik	lincRNA	0.26731	5.92096	1	0.473703	1
ENSMUSG00000086864	A630077J23Rik	antisense	0.256101	0.216257	1	0.455196	1
ENSMUSG00000094840	A630081J09Rik	protein_coding	3.45184	0.564894	1	0.897002	1
ENSMUSG00000096094	A630095N17Rik	protein_coding	0.25561	3.50968	1	0.514307	1
ENSMUSG00000084846	A730011C13Rik	processed_transcript	4.14099	1.7818	1	0.900701	1
ENSMUSG00000090551	A730015C16Rik	protein_coding	2.14979	2.44095	1	0.876259	1
ENSMUSG00000050875	A730017C20Rik	protein_coding	210.73	0.964533	1	0.921052	1
ENSMUSG00000085566	A730017L22Rik	processed_transcript	16.5732	0.873782	1	0.913052	1
ENSMUSG00000047828	A730018C14Rik	protein_coding	0.255967	3.84855	1	0.508798	1
ENSMUSG00000097924	A730020E08Rik	lincRNA	1.24706	1.53387	1	0.887515	1
ENSMUSG00000056738	A730036I17Rik	lincRNA	0.389691	0.0352968	1	0.309184	1
ENSMUSG00000085139	A730046J19Rik	lincRNA	0.331328	14.6093	1	0.417568	1
ENSMUSG00000048636	A730049H05Rik	protein_coding	1.39603	3.81505	1	0.882149	1
ENSMUSG00000097756	A730056A06Rik	lincRNA	1.16754	9.88235	1	0.877194	1
ENSMUSG00000092375	A730060N03Rik	processed_transcript	3.02212	1.38456	1	0.9023	1
ENSMUSG00000053588	A730061H03Rik	protein_coding	0.323644	15.7745	1	0.418335	1
ENSMUSG00000096923	A730071L15Rik	protein_coding	0.397143	0.0718696	1	0.595275	1
ENSMUSG00000086693	A730081D07Rik	processed_transcript	1.11423	0.712745	1	0.892973	1
ENSMUSG00000093598	A730085K08Rik	processed_transcript	0.902675	2.84605	1	0.888761	1
ENSMUSG00000086552	A730090H04Rik	antisense	0.4625	0.0282264	1	0.284542	1
ENSMUSG00000090120	A730090N16Rik	antisense	0.666398	1.49722	1	0.899689	1
ENSMUSG00000053181	A830005F24Rik	protein_coding	0.408439	23.4062	1	0.375528	1
ENSMUSG00000097182	A830009L08Rik	lincRNA	0.245406	2.77622	1	0.567263	1
ENSMUSG00000044060	A830010M20Rik	protein_coding	59.6274	0.948005	1	0.918927	1
ENSMUSG00000089957	A830011K09Rik	antisense	1.62815	1.87118	1	0.902393	1
ENSMUSG00000057715	A830018L16Rik	protein_coding	6.83086	0.883382	1	0.906388	1
ENSMUSG00000094707	A830019P07Rik	lincRNA	0.456226	33.1015	1	0.291312	1
ENSMUSG00000059706	A830035A12Rik	processed_transcript	0.300924	11.5419	1	0.433071	1
ENSMUSG00000084890	A830036E02Rik	antisense	1.11875	1.71273	1	0.89305	1
ENSMUSG00000071567	A830039N20Rik	lincRNA	17.8032	1.357	1	0.906493	1
ENSMUSG00000097413	A830052D11Rik	lincRNA	0.886266	0.801619	1	0.908806	1
ENSMUSG00000091890	A830073O21Rik	protein_coding	2.80107	0.972297	1	0.904394	1
ENSMUSG00000044150	A830080D01Rik	protein_coding	14.1101	0.587928	1	0.888281	1
ENSMUSG00000087143	A830082K12Rik	antisense	4.046	1.2005	1	0.878604	1
ENSMUSG00000074664	A830092H15Rik	protein_coding	7.77183	0.894443	1	0.906458	1
ENSMUSG00000087132	A930001C03Rik	processed_transcript	4.4428	0.559789	1	0.874583	1
ENSMUSG00000050179	A930002I21Rik	lincRNA	0.245273	2.57975	1	0.57824	1
ENSMUSG00000075330	A930003A15Rik	protein_coding	0.671348	0.0149832	1	0.205539	1
ENSMUSG00000054057	A930004D18Rik	protein_coding	3.93828	0.71344	1	0.881467	1
ENSMUSG00000054426	A930005H10Rik	processed_transcript	1.72201	2.30796	1	0.888912	1
ENSMUSG00000084866	A930006K02Rik	processed_transcript	0.745548	75.6656	1	0.150469	1
ENSMUSG00000097855	A930007I19Rik	lincRNA	2.29623	10.0919	1	0.627147	1
ENSMUSG00000092210	A930009A15Rik	protein_coding	0.256164	0.213573	1	0.49802	1
ENSMUSG00000089809	A930011G23Rik	protein_coding	9.11625	0.76724	1	0.905743	1
ENSMUSG00000097545	A930011O12Rik	lincRNA	32.3342	1.34614	1	0.61961	1
ENSMUSG00000097610	A930012L18Rik	lincRNA	1.71151	3.17249	1	0.515345	1
ENSMUSG00000054181	A930012O16Rik	processed_transcript	0.940978	11.9688	1	0.663663	1
ENSMUSG00000092368	A930015D03Rik	antisense	2.07955	1.23155	1	0.890207	1
ENSMUSG00000040705	A930016O22Rik	protein_coding	0.402179	26.9869	1	0.370731	1
ENSMUSG00000025727	A930017K11Rik	protein_coding	0.319535	10.8045	1	0.434244	1
ENSMUSG00000060530	A930017M01Rik	pseudogene	11.6002	1.36988	1	0.640851	1
ENSMUSG00000091089	A930018M24Rik	protein_coding	2.54271	0.666475	1	0.668199	1
ENSMUSG00000085958	A930019D19Rik	antisense	0.649376	48.8779	1	0.350352	1
ENSMUSG00000056735	A930024E05Rik	processed_transcript	1.87136	1.23928	1	0.899723	1
ENSMUSG00000097566	A930024N18Rik	lincRNA	4.1944	1.23516	1	0.895849	1
ENSMUSG00000096988	A930029G22Rik	lincRNA	0.347086	20.6179	1	0.411292	1
ENSMUSG00000090622	A930033H14Rik	protein_coding	5.17545	1.4908	1	0.900787	1
ENSMUSG00000052241	A930035D04Rik	pseudogene	1.1079	0.00810845	1	0.224552	1
ENSMUSG00000097310	A930038B10Rik	lincRNA	0.302949	7.00528	1	0.471099	1
ENSMUSG00000085900	A930041C12Rik	antisense	0.312868	14.6522	1	0.426806	1
ENSMUSG00000045339	A930104D05Rik	lincRNA	0.831637	3.44982	1	0.898988	1
ENSMUSG00000074357	AA386476	protein_coding	0.598383	1.73032	1	0.907008	1
ENSMUSG00000085946	AA387200	antisense	0.334445	5.3899	1	0.643608	1
ENSMUSG00000084381	AA413626	pseudogene	0.584305	9.28735	1	0.629288	1
ENSMUSG00000083307	AA414768	pseudogene	6.58396	0.818646	1	0.90488	1
ENSMUSG00000087385	AA415398	protein_coding	5.39356	1.11386	1	0.880786	1
ENSMUSG00000093483	AA465934	processed_transcript	3.42663	0.814408	1	0.908049	1
ENSMUSG00000033213	AA467197	protein_coding	0.486078	0.0248099	1	0.158777	1
ENSMUSG00000096687	AA474331	protein_coding	12.2874	1.03123	1	0.895577	1
ENSMUSG00000073867	AA474408	protein_coding	4.99951	0.543797	1	0.887533	1
ENSMUSG00000097345	AA543186	lincRNA	0.736464	0.0122317	1	0.1718	1
ENSMUSG00000092125	AA543401	pseudogene	1.07907	80.3866	1	0.295218	1
ENSMUSG00000042510	AA986860	protein_coding	2.41017	0.589273	1	0.892383	1
ENSMUSG00000058093	AA987161	protein_coding	5.50811	1.39178	1	0.907778	1
ENSMUSG00000036678	Aaas	protein_coding	4.19088	0.567686	1	0.902825	1
ENSMUSG00000029482	Aacs	protein_coding	22.0587	1.23554	1	0.896612	1
ENSMUSG00000091376	Aadacl2	protein_coding	0.256131	0.989664	1	0.883561	1
ENSMUSG00000057228	Aadat	protein_coding	0.766369	4.35782	1	0.892941	1
ENSMUSG00000021482	Aaed1	protein_coding	2.31284	0.9036	1	0.903278	1
ENSMUSG00000037257	Aagab	protein_coding	34.2498	0.948454	1	0.91355	1
ENSMUSG00000057230	Aak1	protein_coding	305.461	1.03297	1	0.921241	1
ENSMUSG00000035642	Aamdc	protein_coding	11.456	1.31042	1	0.891017	1
ENSMUSG00000006299	Aamp	protein_coding	119.444	0.918253	1	0.920206	1
ENSMUSG00000020804	Aanat	protein_coding	1.67249	14.5122	1	0.563676	1
ENSMUSG00000027628	Aar2	protein_coding	19.3426	0.707899	1	0.898707	1
ENSMUSG00000068522	Aard	protein_coding	7.28388	0.861927	1	0.904334	1
ENSMUSG00000031960	Aars	protein_coding	95.4827	0.925717	1	0.920099	1
ENSMUSG00000023938	Aars2	protein_coding	13.1702	0.593956	1	0.896696	1
ENSMUSG00000075528	Aarsd1	protein_coding	1.22735	1.9844	1	0.8823	1
ENSMUSG00000055923	Aasdh	protein_coding	24.9282	1.06082	1	0.914761	1
ENSMUSG00000025894	Aasdhppt	protein_coding	17.1994	0.81792	1	0.916109	1
ENSMUSG00000029695	Aass	protein_coding	2.69408	0.355011	1	0.886542	1
ENSMUSG00000018697	Aatf	protein_coding	15.5714	0.836003	1	0.9104	1
ENSMUSG00000025375	Aatk	protein_coding	219.197	1.12494	1	0.918271	1
ENSMUSG00000046109	AB041806	protein_coding	1.70145	5.7467	1	0.544133	1
ENSMUSG00000057191	AB124611	protein_coding	0.289746	9.75799	1	0.440861	1
ENSMUSG00000057880	Abat	protein_coding	294.129	0.898626	1	0.921095	1
ENSMUSG00000015243	Abca1	protein_coding	90.4394	0.822544	1	0.915967	1
ENSMUSG00000050296	Abca12	protein_coding	0.598297	0.0459411	1	0.622461	1
ENSMUSG00000004668	Abca13	protein_coding	1.3268	2.63485	1	0.896273	1
ENSMUSG00000062017	Abca14	protein_coding	0.267164	0.150963	1	0.469494	1
ENSMUSG00000054746	Abca15	protein_coding	0.287868	0.114396	1	0.430862	1
ENSMUSG00000051900	Abca16	protein_coding	0.266858	0.161628	1	0.424059	1
ENSMUSG00000035435	Abca17	protein_coding	0.982287	2.48006	1	0.880065	1
ENSMUSG00000026944	Abca2	protein_coding	164.771	1.02594	1	0.920611	1
ENSMUSG00000024130	Abca3	protein_coding	77.5837	0.866852	1	0.916071	1
ENSMUSG00000028125	Abca4	protein_coding	0.880968	5.16998	1	0.881073	1
ENSMUSG00000018800	Abca5	protein_coding	101.858	0.890482	1	0.920013	1
ENSMUSG00000044749	Abca6	protein_coding	2.24763	39.5768	1	0.095005	1
ENSMUSG00000035722	Abca7	protein_coding	11.584	1.35747	1	0.555164	1
ENSMUSG00000041828	Abca8a	protein_coding	4.58528	3.04057	1	0.877441	1
ENSMUSG00000020620	Abca8b	protein_coding	47.1674	0.961102	1	0.915939	1
ENSMUSG00000041797	Abca9	protein_coding	11.4833	0.412394	1	0.461197	1
ENSMUSG00000031974	Abcb10	protein_coding	33.3166	0.930548	1	0.915178	1
ENSMUSG00000040584	Abcb1a	protein_coding	6.56649	0.696789	1	0.909889	1
ENSMUSG00000028970	Abcb1b	protein_coding	4.03372	1.0708	1	0.905615	1
ENSMUSG00000042476	Abcb4	protein_coding	3.37985	0.696534	1	0.898067	1
ENSMUSG00000026198	Abcb6	protein_coding	0.929822	0.655099	1	0.888143	1
ENSMUSG00000031333	Abcb7	protein_coding	32.0194	1.21192	1	0.874355	1
ENSMUSG00000028973	Abcb8	protein_coding	17.4058	0.814189	1	0.907626	1
ENSMUSG00000029408	Abcb9	protein_coding	10.458	0.77143	1	0.900496	1
ENSMUSG00000023088	Abcc1	protein_coding	32.8293	0.917168	1	0.914926	1
ENSMUSG00000032842	Abcc10	protein_coding	10.6619	0.784249	1	0.882507	1
ENSMUSG00000036872	Abcc12	protein_coding	0.255877	0.232154	1	0.467253	1
ENSMUSG00000025194	Abcc2	protein_coding	0.976147	0.477816	1	0.909418	1
ENSMUSG00000020865	Abcc3	protein_coding	1.66525	0.627784	1	0.897566	1
ENSMUSG00000032849	Abcc4	protein_coding	10.5523	0.857756	1	0.910709	1
ENSMUSG00000022822	Abcc5	protein_coding	221.375	0.945585	1	0.920966	1
ENSMUSG00000030834	Abcc6	protein_coding	0.607965	0.580651	1	0.902409	1
ENSMUSG00000040136	Abcc8	protein_coding	8.54808	0.661628	1	0.895432	1
ENSMUSG00000030249	Abcc9	protein_coding	2.84898	1.83115	1	0.89702	1
ENSMUSG00000031378	Abcd1	protein_coding	13.6939	0.49442	1	0.637774	1
ENSMUSG00000055782	Abcd2	protein_coding	8.64603	0.977106	1	0.910843	1
ENSMUSG00000028127	Abcd3	protein_coding	67.4128	0.746534	1	0.908517	1
ENSMUSG00000021240	Abcd4	protein_coding	10.9748	1.16261	1	0.910093	1
ENSMUSG00000058355	Abce1	protein_coding	41.1372	1.0552	1	0.908553	1
ENSMUSG00000038762	Abcf1	protein_coding	59.9711	0.914243	1	0.918174	1
ENSMUSG00000028953	Abcf2	protein_coding	40.0174	0.927971	1	0.901727	1
ENSMUSG00000003234	Abcf3	protein_coding	69.9012	0.931477	1	0.918823	1
ENSMUSG00000024030	Abcg1	protein_coding	39.1136	0.921295	1	0.916268	1
ENSMUSG00000029802	Abcg2	protein_coding	7.78709	1.23896	1	0.908669	1
ENSMUSG00000032131	Abcg4	protein_coding	36.0354	0.816449	1	0.909584	1
ENSMUSG00000040505	Abcg5	protein_coding	1.75544	132.274	1	0.351491	1
ENSMUSG00000024254	Abcg8	protein_coding	0.288322	0.108402	1	0.371888	1
ENSMUSG00000006638	Abhd1	processed_transcript	8.03696	0.611899	1	0.902401	1
ENSMUSG00000033157	Abhd10	protein_coding	21.4065	0.848301	1	0.900333	1
ENSMUSG00000040532	Abhd11	protein_coding	4.04383	0.721372	1	0.889351	1
ENSMUSG00000085042	Abhd11os	antisense	2.05762	5.85696	1	0.661576	1
ENSMUSG00000032046	Abhd12	protein_coding	52.3545	0.851767	1	0.915157	1
ENSMUSG00000090121	Abhd12b	protein_coding	0.382223	0.550097	1	0.886377	1
ENSMUSG00000040396	Abhd13	protein_coding	26.0957	0.963125	1	0.916027	1
ENSMUSG00000042210	Abhd14a	protein_coding	8.73396	0.602881	1	0.626346	1
ENSMUSG00000042073	Abhd14b	protein_coding	7.9657	1.02237	1	0.488137	1
ENSMUSG00000000686	Abhd15	protein_coding	5.907	1.31785	1	0.576247	1
ENSMUSG00000007036	Abhd16a	protein_coding	34.0326	0.784944	1	0.910883	1
ENSMUSG00000055882	Abhd16b	protein_coding	0.312131	13.3266	1	0.427323	1
ENSMUSG00000003346	Abhd17a	protein_coding	13.2349	1.28986	1	0.896924	1
ENSMUSG00000047368	Abhd17b	protein_coding	12.9834	1.34367	1	0.900473	1
ENSMUSG00000038459	Abhd17c	protein_coding	7.96783	0.975033	1	0.915543	1
ENSMUSG00000039202	Abhd2	protein_coding	64.6895	0.969655	1	0.918815	1
ENSMUSG00000002475	Abhd3	protein_coding	10.3205	0.778422	1	0.908399	1
ENSMUSG00000040997	Abhd4	protein_coding	14.6365	0.893839	1	0.90818	1
ENSMUSG00000032540	Abhd5	protein_coding	6.96669	0.53736	1	0.902555	1
ENSMUSG00000025277	Abhd6	protein_coding	11.4431	1.2019	1	0.908708	1
ENSMUSG00000007950	Abhd8	protein_coding	38.9639	0.876369	1	0.916347	1
ENSMUSG00000058835	Abi1	protein_coding	51.0145	1.04105	1	0.914587	1
ENSMUSG00000026782	Abi2	protein_coding	146.343	1.0285	1	0.920277	1
ENSMUSG00000018381	Abi3	protein_coding	3.74245	1.71603	1	0.877833	1
ENSMUSG00000035258	Abi3bp	protein_coding	1.8457	3.48311	1	0.890274	1
ENSMUSG00000026842	Abl1	protein_coding	34.5436	1.29925	1	0.888539	1
ENSMUSG00000026596	Abl2	protein_coding	90.2699	0.825424	1	0.914253	1
ENSMUSG00000025085	Ablim1	protein_coding	73.93	0.837993	1	0.917773	1
ENSMUSG00000029095	Ablim2	protein_coding	58.9214	0.996961	1	0.917911	1
ENSMUSG00000032735	Ablim3	protein_coding	51.5647	1.26542	1	0.882584	1
ENSMUSG00000017631	Abr	protein_coding	296.07	1.00752	1	0.921181	1
ENSMUSG00000042895	Abra	protein_coding	0.73611	3.26197	1	0.895601	1
ENSMUSG00000078453	Abracl	protein_coding	1.37496	0.351033	1	0.881396	1
ENSMUSG00000036376	Abt1	protein_coding	6.93087	0.865082	1	0.911751	1
ENSMUSG00000030083	Abtb1	protein_coding	13.773	1.23079	1	0.452194	1
ENSMUSG00000032724	Abtb2	protein_coding	7.79482	0.389499	1	0.596074	1
ENSMUSG00000099859	AC092404.1	pseudogene	0.363426	2.34118	1	0.894269	1
ENSMUSG00000100173	AC148327.1	pseudogene	0.363712	0.784148	1	0.909887	1
ENSMUSG00000101635	AC152164.1	pseudogene	6.29416	1.30493	1	0.911295	1
ENSMUSG00000036138	Acaa1a	protein_coding	28.8964	0.934127	1	0.915638	1
ENSMUSG00000010651	Acaa1b	protein_coding	0.331784	2.63457	1	0.884331	1
ENSMUSG00000036880	Acaa2	protein_coding	4.30057	1.12987	1	0.879177	1
ENSMUSG00000020532	Acaca	protein_coding	82.6459	0.96349	1	0.919013	1
ENSMUSG00000042010	Acacb	protein_coding	5.88161	1.62261	1	0.878077	1
ENSMUSG00000029456	Acad10	protein_coding	2.27956	1.52536	1	0.898079	1
ENSMUSG00000090150	Acad11	protein_coding	11.8049	1.76009	1	0.653837	1
ENSMUSG00000042647	Acad12	protein_coding	1.85898	0.47965	1	0.892593	1
ENSMUSG00000031969	Acad8	protein_coding	12.7223	0.601469	1	0.888672	1
ENSMUSG00000027710	Acad9	protein_coding	31.0637	0.737514	1	0.899996	1
ENSMUSG00000026003	Acadl	protein_coding	12.0908	1.27251	1	0.90113	1
ENSMUSG00000062908	Acadm	protein_coding	22.796	0.771018	1	0.908367	1
ENSMUSG00000029545	Acads	protein_coding	9.60527	1.6721	1	0.631567	1
ENSMUSG00000030861	Acadsb	protein_coding	57.8615	0.797566	1	0.914022	1
ENSMUSG00000018574	Acadvl	protein_coding	51.5016	1.10479	1	0.888312	1
ENSMUSG00000030607	Acan	protein_coding	2.44044	0.579471	1	0.899363	1
ENSMUSG00000001588	Acap1	protein_coding	0.256385	4.41431	1	0.492471	1
ENSMUSG00000049076	Acap2	protein_coding	47.6604	0.840689	1	0.917869	1
ENSMUSG00000029033	Acap3	protein_coding	35.3798	1.05423	1	0.907961	1
ENSMUSG00000032047	Acat1	protein_coding	38.8984	1.43922	1	0.627446	1
ENSMUSG00000023832	Acat2	protein_coding	19.4773	1.18505	1	0.885639	1
ENSMUSG00000062480	Acat3	protein_coding	19.9791	0.931155	1	0.88695	1
ENSMUSG00000026499	Acbd3	protein_coding	62.5427	0.941594	1	0.919595	1
ENSMUSG00000056938	Acbd4	protein_coding	18.2964	0.683854	1	0.90108	1
ENSMUSG00000026781	Acbd5	protein_coding	66.805	0.818289	1	0.918041	1
ENSMUSG00000033701	Acbd6	protein_coding	18.4454	1.74623	1	0.617976	1
ENSMUSG00000026644	Acbd7	protein_coding	0.531943	0.0372679	1	0.5534	1
ENSMUSG00000040272	Accs	protein_coding	8.56416	0.853044	1	0.90729	1
ENSMUSG00000075023	Accsl	protein_coding	0.45803	9.50997	1	0.622054	1
ENSMUSG00000038000	Acd	protein_coding	8.74169	1.09878	1	0.875669	1
ENSMUSG00000020681	Ace	protein_coding	15.1072	0.847503	1	0.913132	1
ENSMUSG00000015405	Ace2	protein_coding	0.553208	17.5188	1	0.620477	1
ENSMUSG00000101605	Ace3	protein_coding	0.278366	7.59802	1	0.452854	1
ENSMUSG00000038007	Acer2	protein_coding	3.32327	0.466621	1	0.89537	1
ENSMUSG00000030760	Acer3	protein_coding	17.3153	0.80299	1	0.911885	1
ENSMUSG00000023328	Ache	protein_coding	200.008	0.984955	1	0.921358	1
ENSMUSG00000022185	Acin1	protein_coding	180.731	0.807454	1	0.920165	1
ENSMUSG00000037872	Ackr1	protein_coding	5.86908	0.87655	1	0.876888	1
ENSMUSG00000044534	Ackr2	protein_coding	0.244952	2.27498	1	0.587263	1
ENSMUSG00000044337	Ackr3	protein_coding	2.52591	1.22484	1	0.900622	1
ENSMUSG00000079355	Ackr4	protein_coding	2.90098	0.448987	1	0.899437	1
ENSMUSG00000020917	Acly	protein_coding	129.28	0.891515	1	0.919974	1
ENSMUSG00000026348	Acmsd	protein_coding	0.729535	41.679	1	0.33519	1
ENSMUSG00000042505	Acn9	protein_coding	3.89569	0.680894	1	0.886827	1
ENSMUSG00000070985	Acnat1	protein_coding	0.256101	0.216255	1	0.457747	1
ENSMUSG00000060317	Acnat2	protein_coding	0.410541	0.0852005	1	0.627945	1
ENSMUSG00000028405	Aco1	protein_coding	22.6543	1.68238	1	0.668495	1
ENSMUSG00000022477	Aco2	protein_coding	148.804	1.04296	1	0.919597	1
ENSMUSG00000072949	Acot1	protein_coding	1.14481	5.11415	1	0.87814	1
ENSMUSG00000047565	Acot10	protein_coding	1.92458	3.28524	1	0.881571	1
ENSMUSG00000034853	Acot11	protein_coding	37.55	0.957921	1	0.907122	1
ENSMUSG00000021620	Acot12	protein_coding	1.19057	0.585811	1	0.899302	1
ENSMUSG00000006717	Acot13	protein_coding	11.0732	0.544332	1	0.555353	1
ENSMUSG00000021226	Acot2	protein_coding	3.20343	0.676614	1	0.901366	1
ENSMUSG00000021228	Acot3	protein_coding	0.278442	2.20753	1	0.875409	1
ENSMUSG00000052392	Acot4	protein_coding	1.2967	0.161753	1	0.887811	1
ENSMUSG00000042540	Acot5	protein_coding	0.244057	1.86873	1	0.59868	1
ENSMUSG00000043487	Acot6	protein_coding	5.1617	1.60706	1	0.593843	1
ENSMUSG00000028937	Acot7	protein_coding	117.09	0.939887	1	0.920177	1
ENSMUSG00000017307	Acot8	protein_coding	9.01968	1.6411	1	0.887303	1
ENSMUSG00000025287	Acot9	protein_coding	7.15738	1.57197	1	0.658893	1
ENSMUSG00000020777	Acox1	protein_coding	165.622	0.971013	1	0.920943	1
ENSMUSG00000021751	Acox2	protein_coding	0.256558	4.73357	1	0.490125	1
ENSMUSG00000029098	Acox3	protein_coding	21.3748	0.935113	1	0.91109	1
ENSMUSG00000044573	Acp1	protein_coding	17.8702	0.681922	1	0.884425	1
ENSMUSG00000002103	Acp2	protein_coding	49.8363	1.46252	1	0.619355	1
ENSMUSG00000001348	Acp5	protein_coding	0.614378	48.2786	1	0.244651	1
ENSMUSG00000028093	Acp6	protein_coding	9.62115	2.49182	1	0.604328	1
ENSMUSG00000032561	Acpp	protein_coding	0.447621	5.31417	1	0.876653	1
ENSMUSG00000012777	Acpt	protein_coding	0.59882	0.81057	1	0.88952	1
ENSMUSG00000022622	Acr	protein_coding	6.96853	0.730255	1	0.909905	1
ENSMUSG00000072770	Acrbp	protein_coding	6.92047	0.448137	1	0.894766	1
ENSMUSG00000032281	Acsbg1	protein_coding	31.502	0.964644	1	0.915007	1
ENSMUSG00000024207	Acsbg2	protein_coding	0.66126	1.13022	1	0.904855	1
ENSMUSG00000076435	Acsf2	protein_coding	7.19436	0.748716	1	0.906546	1
ENSMUSG00000015016	Acsf3	protein_coding	15.3726	0.998138	1	0.915123	1
ENSMUSG00000018796	Acsl1	protein_coding	40.9893	1.09933	1	0.911703	1
ENSMUSG00000032883	Acsl3	protein_coding	100.445	0.961789	1	0.917653	1
ENSMUSG00000031278	Acsl4	protein_coding	83.3019	0.929403	1	0.919358	1
ENSMUSG00000024981	Acsl5	protein_coding	59.6266	0.994871	1	0.918773	1
ENSMUSG00000020333	Acsl6	protein_coding	126.668	1.00492	1	0.918535	1
ENSMUSG00000033533	Acsm1	protein_coding	0.244952	2.27501	1	0.586765	1
ENSMUSG00000030945	Acsm2	protein_coding	0.245324	2.64768	1	0.568748	1
ENSMUSG00000030935	Acsm3	protein_coding	1.80266	1.69513	1	0.892516	1
ENSMUSG00000030972	Acsm5	protein_coding	1.8723	2.98185	1	0.896654	1
ENSMUSG00000027452	Acss1	protein_coding	21.4875	1.24252	1	0.902932	1
ENSMUSG00000027605	Acss2	protein_coding	25.7953	0.988362	1	0.885671	1
ENSMUSG00000086529	Acss2os	antisense	0.928641	102.675	1	0.101222	1
ENSMUSG00000035948	Acss3	protein_coding	2.11706	1.15243	1	0.891304	1
ENSMUSG00000031972	Acta1	protein_coding	1.3106	6.20508	1	0.874774	1
ENSMUSG00000035783	Acta2	protein_coding	2.21201	5.74819	1	0.886729	1
ENSMUSG00000029580	Actb	protein_coding	318.483	1.03225	1	0.921333	1
ENSMUSG00000068614	Actc1	protein_coding	0.245248	0.346484	1	0.523682	1
ENSMUSG00000074978	Actg-ps1	pseudogene	0.286319	2.04095	1	0.885328	1
ENSMUSG00000062825	Actg1	protein_coding	17.927	1.1197	1	0.908962	1
ENSMUSG00000059430	Actg2	protein_coding	0.322234	0.204178	1	0.66917	1
ENSMUSG00000078129	Actl10	protein_coding	1.61368	1.6634	1	0.903232	1
ENSMUSG00000027671	Actl6a	protein_coding	10.4456	0.7756	1	0.913169	1
ENSMUSG00000029712	Actl6b	protein_coding	35.4949	0.861034	1	0.914307	1
ENSMUSG00000070979	Actl7a	protein_coding	0.612085	3.76043	1	0.897372	1
ENSMUSG00000070980	Actl7b	protein_coding	0.440639	0.0311013	1	0.291956	1
ENSMUSG00000015143	Actn1	protein_coding	37.404	0.705161	1	0.881233	1
ENSMUSG00000052374	Actn2	protein_coding	4.8397	0.599065	1	0.877355	1
ENSMUSG00000006457	Actn3	protein_coding	0.769201	2.02888	1	0.891996	1
ENSMUSG00000054808	Actn4	protein_coding	40.955	1.07231	1	0.914164	1
ENSMUSG00000021076	Actr10	protein_coding	67.5674	1.13494	1	0.889966	1
ENSMUSG00000025228	Actr1a	protein_coding	107.778	0.863802	1	0.919858	1
ENSMUSG00000037351	Actr1b	protein_coding	106.902	1.04484	1	0.918935	1
ENSMUSG00000020152	Actr2	protein_coding	172.159	0.955774	1	0.920937	1
ENSMUSG00000026341	Actr3	protein_coding	84.5237	0.747229	1	0.890794	1
ENSMUSG00000056367	Actr3b	protein_coding	10.0969	0.574967	1	0.628543	1
ENSMUSG00000037761	Actr5	protein_coding	8.1115	1.45356	1	0.874019	1
ENSMUSG00000019948	Actr6	protein_coding	4.14179	1.0536	1	0.912855	1
ENSMUSG00000015971	Actr8	protein_coding	46.441	0.820305	1	0.916649	1
ENSMUSG00000037737	Actrt3	protein_coding	0.41931	9.20874	1	0.610156	1
ENSMUSG00000026836	Acvr1	protein_coding	19.3386	0.867555	1	0.911712	1
ENSMUSG00000000532	Acvr1b	protein_coding	75.397	0.772668	1	0.913412	1
ENSMUSG00000026834	Acvr1c	protein_coding	34.8763	0.966053	1	0.900016	1
ENSMUSG00000052155	Acvr2a	protein_coding	72.8808	0.911941	1	0.917665	1
ENSMUSG00000061393	Acvr2b	protein_coding	9.9858	0.878879	1	0.910365	1
ENSMUSG00000000530	Acvrl1	protein_coding	1.83649	2.73408	1	0.880935	1
ENSMUSG00000023262	Acy1	protein_coding	5.43688	0.457435	1	0.886341	1
ENSMUSG00000024866	Acy3	protein_coding	0.300924	11.542	1	0.432833	1
ENSMUSG00000008822	Acyp1	protein_coding	2.82803	0.450554	1	0.895303	1
ENSMUSG00000060923	Acyp2	protein_coding	2.60503	2.4325	1	0.881586	1
ENSMUSG00000017697	Ada	protein_coding	1.17187	2.56035	1	0.893018	1
ENSMUSG00000027719	Adad1	protein_coding	0.265847	1.27979	1	0.886782	1
ENSMUSG00000027259	Adal	protein_coding	14.77	1.12186	1	0.910848	1
ENSMUSG00000054693	Adam10	protein_coding	105.656	0.895989	1	0.920923	1
ENSMUSG00000020926	Adam11	protein_coding	51.8672	0.899934	1	0.913003	1
ENSMUSG00000054555	Adam12	protein_coding	8.67769	1.13462	1	0.648338	1
ENSMUSG00000028041	Adam15	protein_coding	35.8388	0.912611	1	0.914851	1
ENSMUSG00000052593	Adam17	protein_coding	20.4016	1.04594	1	0.907199	1
ENSMUSG00000031552	Adam18	protein_coding	0.494402	41.943	1	0.342056	1
ENSMUSG00000011256	Adam19	protein_coding	9.20812	0.691133	1	0.879189	1
ENSMUSG00000072647	Adam1a	protein_coding	7.80163	1.15924	1	0.912152	1
ENSMUSG00000062438	Adam1b	protein_coding	0.505166	42.0701	1	0.34035	1
ENSMUSG00000022039	Adam2	protein_coding	0.470496	1.14271	1	0.904986	1
ENSMUSG00000008438	Adam21	protein_coding	1.31698	1.90737	1	0.899377	1
ENSMUSG00000040537	Adam22	protein_coding	316.374	1.02571	1	0.921456	1
ENSMUSG00000025964	Adam23	protein_coding	248.529	0.99121	1	0.921081	1
ENSMUSG00000046723	Adam24	protein_coding	0.256279	4.24685	1	0.504554	1
ENSMUSG00000048516	Adam26a	protein_coding	0.309995	0.0799906	1	0.352864	1
ENSMUSG00000014725	Adam28	protein_coding	0.366176	0.0436181	1	0.310603	1
ENSMUSG00000046258	Adam29	protein_coding	0.353434	0.052486	1	0.324558	1
ENSMUSG00000031553	Adam3	protein_coding	0.503901	2.61895	1	0.898176	1
ENSMUSG00000037437	Adam32	protein_coding	1.39358	0.285566	1	0.882651	1
ENSMUSG00000027318	Adam33	protein_coding	2.18535	0.248775	1	0.886771	1
ENSMUSG00000072972	Adam4	protein_coding	6.16742	0.946632	1	0.911047	1
ENSMUSG00000031554	Adam5	protein_coding	0.321235	2.1432	1	0.879466	1
ENSMUSG00000025473	Adam8	protein_coding	3.5569	0.521232	1	0.897113	1
ENSMUSG00000031555	Adam9	protein_coding	35.9602	0.855864	1	0.887181	1
ENSMUSG00000022893	Adamts1	protein_coding	34.3889	0.717344	1	0.887849	1
ENSMUSG00000024299	Adamts10	protein_coding	20.9892	0.963506	1	0.914507	1
ENSMUSG00000047497	Adamts12	protein_coding	1.08056	3.89126	1	0.881422	1
ENSMUSG00000014852	Adamts13	protein_coding	0.25595	0.225443	1	0.502647	1
ENSMUSG00000059901	Adamts14	protein_coding	0.293196	1.73784	1	0.877429	1
ENSMUSG00000033453	Adamts15	protein_coding	4.91478	0.735069	1	0.876568	1
ENSMUSG00000049538	Adamts16	protein_coding	4.74947	0.586049	1	0.897838	1
ENSMUSG00000058145	Adamts17	protein_coding	8.78416	1.1072	1	0.906779	1
ENSMUSG00000053399	Adamts18	protein_coding	2.15239	1.51336	1	0.892054	1
ENSMUSG00000053441	Adamts19	protein_coding	1.73269	11.9018	1	0.878668	1
ENSMUSG00000036545	Adamts2	protein_coding	7.61592	1.13165	1	0.911343	1
ENSMUSG00000022449	Adamts20	protein_coding	11.0699	1.05072	1	0.911164	1
ENSMUSG00000043635	Adamts3	protein_coding	16.8099	1.90916	1	0.453019	1
ENSMUSG00000006403	Adamts4	protein_coding	10.6587	1.56979	1	0.879904	1
ENSMUSG00000022894	Adamts5	protein_coding	4.12396	2.64678	1	0.88953	1
ENSMUSG00000046169	Adamts6	protein_coding	17.934	1.59783	1	0.875577	1
ENSMUSG00000032363	Adamts7	protein_coding	1.00134	40.8199	1	0.545299	1
ENSMUSG00000031994	Adamts8	protein_coding	1.09486	4.38045	1	0.888322	1
ENSMUSG00000030022	Adamts9	protein_coding	25.6008	0.838631	1	0.913735	1
ENSMUSG00000066113	Adamtsl1	protein_coding	2.53392	3.37951	1	0.508438	1
ENSMUSG00000036040	Adamtsl2	protein_coding	5.3861	4.11897	1	0.503491	1
ENSMUSG00000070469	Adamtsl3	protein_coding	1.99467	0.67784	1	0.894165	1
ENSMUSG00000015850	Adamtsl4	protein_coding	4.59755	4.78271	1	0.875059	1
ENSMUSG00000043822	Adamtsl5	protein_coding	0.256279	4.24684	1	0.504483	1
ENSMUSG00000056413	Adap1	protein_coding	23.2732	1.26194	1	0.907033	1
ENSMUSG00000020709	Adap2	protein_coding	2.64715	1.44866	1	0.900692	1
ENSMUSG00000086507	Adap2os	antisense	0.312667	4.36848	1	0.648801	1
ENSMUSG00000027951	Adar	protein_coding	139.568	1.11209	1	0.916164	1
ENSMUSG00000020262	Adarb1	protein_coding	81.3727	1.16284	1	0.901669	1
ENSMUSG00000052551	Adarb2	protein_coding	5.11005	1.04172	1	0.911336	1
ENSMUSG00000031949	Adat1	protein_coding	11.405	0.596127	1	0.894307	1
ENSMUSG00000019808	Adat2	protein_coding	3.97309	2.97297	1	0.451975	1
ENSMUSG00000035370	Adat3	protein_coding	5.54326	1.32519	1	0.906709	1
ENSMUSG00000028789	Adc	protein_coding	15.8417	0.46204	1	0.880871	1
ENSMUSG00000021044	Adck1	protein_coding	14.2827	0.838429	1	0.89876	1
ENSMUSG00000046947	Adck2	protein_coding	12.5752	0.792977	1	0.900905	1
ENSMUSG00000026489	Adck3	protein_coding	9.6844	0.864131	1	0.916375	1
ENSMUSG00000003762	Adck4	protein_coding	47.5824	0.848975	1	0.918037	1
ENSMUSG00000022550	Adck5	protein_coding	9.60853	1.36723	1	0.309054	1
ENSMUSG00000020431	Adcy1	protein_coding	41.3883	0.847973	1	0.914287	1
ENSMUSG00000026567	Adcy10	protein_coding	0.310555	11.2078	1	0.442443	1
ENSMUSG00000021536	Adcy2	protein_coding	47.6628	1.07677	1	0.915581	1
ENSMUSG00000020654	Adcy3	protein_coding	65.6231	1.01786	1	0.918225	1
ENSMUSG00000022220	Adcy4	protein_coding	1.81668	0.753952	1	0.90155	1
ENSMUSG00000022840	Adcy5	protein_coding	125.446	1.08882	1	0.916019	1
ENSMUSG00000022994	Adcy6	protein_coding	114.96	1.00787	1	0.919096	1
ENSMUSG00000031659	Adcy7	protein_coding	11.398	1.05138	1	0.610569	1
ENSMUSG00000022376	Adcy8	protein_coding	13.1405	0.89029	1	0.909785	1
ENSMUSG00000005580	Adcy9	protein_coding	32.0351	1.08168	1	0.911491	1
ENSMUSG00000024256	Adcyap1	protein_coding	15.2467	0.782716	1	0.905154	1
ENSMUSG00000029778	Adcyap1r1	protein_coding	350.947	1.04494	1	0.921049	1
ENSMUSG00000029106	Add1	protein_coding	196.965	0.915602	1	0.920473	1
ENSMUSG00000030000	Add2	protein_coding	77.5685	0.840879	1	0.916433	1
ENSMUSG00000025026	Add3	protein_coding	76.6643	1.13236	1	0.914346	1
ENSMUSG00000050994	Adgb	protein_coding	17.1051	1.05329	1	0.899535	1
ENSMUSG00000074207	Adh1	protein_coding	0.343147	15.2629	1	0.4249	1
ENSMUSG00000028138	Adh5	protein_coding	19.4724	1.27082	1	0.904772	1
ENSMUSG00000090306	Adh6-ps1	protein_coding	0.245273	2.57961	1	0.580668	1
ENSMUSG00000074206	Adh6b	protein_coding	0.379663	8.15473	1	0.622207	1
ENSMUSG00000055301	Adh7	protein_coding	2.28289	1.17928	1	0.889361	1
ENSMUSG00000025911	Adhfe1	protein_coding	4.13906	0.725796	1	0.88637	1
ENSMUSG00000020629	Adi1	protein_coding	18.2594	1.1392	1	0.912291	1
ENSMUSG00000044405	Adig	protein_coding	0.276923	5.95122	1	0.455781	1
ENSMUSG00000022878	Adipoq	protein_coding	0.310846	6.58471	1	0.453522	1
ENSMUSG00000026457	Adipor1	protein_coding	28.4179	0.94817	1	0.915469	1
ENSMUSG00000030168	Adipor2	protein_coding	54.5269	0.779915	1	0.89222	1
ENSMUSG00000039197	Adk	protein_coding	8.71275	0.634833	1	0.897396	1
ENSMUSG00000030790	Adm	protein_coding	1.18116	0.388763	1	0.899457	1
ENSMUSG00000051149	Adnp	protein_coding	3.89599	1.02813	1	0.876019	1
ENSMUSG00000053950	Adnp2	protein_coding	22.7047	0.730184	1	0.889868	1
ENSMUSG00000057134	Ado	protein_coding	13.2663	0.642718	1	0.902714	1
ENSMUSG00000042429	Adora1	protein_coding	20.222	1.08415	1	0.901779	1
ENSMUSG00000020178	Adora2a	protein_coding	1.22205	3.79532	1	0.894769	1
ENSMUSG00000018500	Adora2b	protein_coding	1.65803	0.221564	1	0.887984	1
ENSMUSG00000074344	Adora3	protein_coding	0.294072	6.42612	1	0.475954	1
ENSMUSG00000000562	Adora3	protein_coding	0.26731	5.9211	1	0.472957	1
ENSMUSG00000025236	Adpgk	protein_coding	15.0977	1.00011	1	0.905336	1
ENSMUSG00000002844	Adprh	protein_coding	44.8775	0.687957	1	0.887915	1
ENSMUSG00000042558	Adprhl2	protein_coding	13.5841	0.786557	1	0.903002	1
ENSMUSG00000020910	Adprm	protein_coding	11.5084	0.819818	1	0.912303	1
ENSMUSG00000045875	Adra1a	protein_coding	12.566	0.699594	1	0.906679	1
ENSMUSG00000050541	Adra1b	protein_coding	5.53035	0.573033	1	0.898404	1
ENSMUSG00000027335	Adra1d	protein_coding	0.805708	4.60665	1	0.894987	1
ENSMUSG00000033717	Adra2a	protein_coding	13.5595	1.04073	1	0.911448	1
ENSMUSG00000058620	Adra2b	protein_coding	1.27189	106.038	1	0.169533	1
ENSMUSG00000045318	Adra2c	protein_coding	4.76523	0.352256	1	0.885393	1
ENSMUSG00000035283	Adrb1	protein_coding	6.47191	1.38299	1	0.909046	1
ENSMUSG00000045730	Adrb2	protein_coding	2.12592	15.4103	1	0.576189	1
ENSMUSG00000031489	Adrb3	protein_coding	0.365776	4.94345	1	0.66323	1
ENSMUSG00000024858	Adrbk1	protein_coding	66.6308	0.922863	1	0.918693	1
ENSMUSG00000042249	Adrbk2	protein_coding	111.77	1.16826	1	0.894881	1
ENSMUSG00000039041	Adrm1	protein_coding	10.1541	1.18471	1	0.906019	1
ENSMUSG00000022407	Adsl	protein_coding	17.9505	1.32031	1	0.881069	1
ENSMUSG00000015961	Adss	protein_coding	55.0292	0.920569	1	0.919615	1
ENSMUSG00000011148	Adssl1	protein_coding	5.13687	1.09117	1	0.87716	1
ENSMUSG00000020473	Aebp1	protein_coding	5.08981	2.35097	1	0.875383	1
ENSMUSG00000030232	Aebp2	protein_coding	67.3898	1.15557	1	0.905943	1
ENSMUSG00000030609	Aen	protein_coding	15.6589	0.75733	1	0.909676	1
ENSMUSG00000054452	Aes	protein_coding	79.4195	1.06686	1	0.909425	1
ENSMUSG00000044811	AF251705	protein_coding	0.882724	9.01437	1	0.87688	1
ENSMUSG00000065022	AF357341	snoRNA	1.51186	1.29217	1	0.901674	1
ENSMUSG00000077711	AF357399	snoRNA	0.665485	2.27644	1	0.896029	1
ENSMUSG00000065749	AF357428	snoRNA	0.278047	0.452644	1	0.877093	1
ENSMUSG00000057116	AF366264	protein_coding	0.557625	29.5818	1	0.342324	1
ENSMUSG00000039313	AF529169	protein_coding	14.4623	0.967668	1	0.899549	1
ENSMUSG00000029094	Afap1	protein_coding	13.8556	0.406953	1	0.645726	1
ENSMUSG00000033032	Afap1l1	protein_coding	6.13588	0.442827	1	0.892389	1
ENSMUSG00000025083	Afap1l2	protein_coding	5.76156	0.503457	1	0.882134	1
ENSMUSG00000029313	Aff1	protein_coding	14.1396	1.55865	1	0.875621	1
ENSMUSG00000031189	Aff2	protein_coding	14.4563	0.963754	1	0.657294	1
ENSMUSG00000037138	Aff3	protein_coding	50.6113	1.00466	1	0.918324	1
ENSMUSG00000049470	Aff4	protein_coding	387.418	0.98138	1	0.921356	1
ENSMUSG00000031967	Afg3l1	protein_coding	42.1796	0.921133	1	0.916933	1
ENSMUSG00000024527	Afg3l2	protein_coding	93.1531	1.00173	1	0.918629	1
ENSMUSG00000029369	Afm	protein_coding	1.81921	9.56492	1	0.900695	1
ENSMUSG00000017718	Afmid	protein_coding	1.40908	1.56075	1	0.89372	1
ENSMUSG00000049659	Aftph	protein_coding	76.507	0.929451	1	0.919945	1
ENSMUSG00000031521	Aga	protein_coding	5.28445	3.75693	1	0.481176	1
ENSMUSG00000055013	Agap1	protein_coding	288.009	0.92921	1	0.921335	1
ENSMUSG00000025422	Agap2	protein_coding	254.104	0.88064	1	0.92106	1
ENSMUSG00000023353	Agap3	protein_coding	70.9255	0.905672	1	0.918488	1
ENSMUSG00000040812	Agbl2	protein_coding	1.10032	24.3928	1	0.484476	1
ENSMUSG00000038836	Agbl3	protein_coding	7.86171	1.75889	1	0.883907	1
ENSMUSG00000061298	Agbl4	protein_coding	17.0515	1.32366	1	0.558257	1
ENSMUSG00000029165	Agbl5	protein_coding	31.3663	0.685714	1	0.899455	1
ENSMUSG00000015452	Ager	protein_coding	0.677506	0.114031	1	0.878777	1
ENSMUSG00000026159	Agfg1	protein_coding	105.661	0.840612	1	0.918779	1
ENSMUSG00000029722	Agfg2	protein_coding	20.0358	1.34927	1	0.886475	1
ENSMUSG00000021681	Aggf1	protein_coding	40.4802	0.993727	1	0.917281	1
ENSMUSG00000029916	Agk	protein_coding	6.61694	0.807797	1	0.91205	1
ENSMUSG00000033400	Agl	protein_coding	58.725	0.964579	1	0.91691	1
ENSMUSG00000040706	Agmat	protein_coding	0.244952	2.27501	1	0.586931	1
ENSMUSG00000050103	Agmo	protein_coding	1.8433	0.498397	1	0.888819	1
ENSMUSG00000041530	Ago1	protein_coding	79.0973	0.909891	1	0.919788	1
ENSMUSG00000036698	Ago2	protein_coding	313.777	0.940067	1	0.921411	1
ENSMUSG00000028842	Ago3	protein_coding	111.192	1.02853	1	0.918531	1
ENSMUSG00000042500	Ago4	protein_coding	17.5308	1.4179	1	0.878537	1
ENSMUSG00000034254	Agpat1	protein_coding	34.6461	0.740111	1	0.900047	1
ENSMUSG00000026922	Agpat2	protein_coding	1.15755	21.7494	1	0.608298	1
ENSMUSG00000001211	Agpat3	protein_coding	105.405	0.945087	1	0.919646	1
ENSMUSG00000023827	Agpat4	protein_coding	72.5146	1.09634	1	0.918529	1
ENSMUSG00000031467	Agpat5	protein_coding	48.3901	1.07626	1	0.915891	1
ENSMUSG00000031545	Agpat6	protein_coding	59.9489	1.11635	1	0.901589	1
ENSMUSG00000029314	Agpat9	protein_coding	12.0703	0.96373	1	0.910551	1
ENSMUSG00000042410	Agps	protein_coding	50.785	0.941141	1	0.905628	1
ENSMUSG00000041936	Agrn	protein_coding	181.201	0.921684	1	0.921212	1
ENSMUSG00000005705	Agrp	protein_coding	4.47346	2.14168	1	0.884988	1
ENSMUSG00000031980	Agt	protein_coding	24.8871	1.47999	1	0.885421	1
ENSMUSG00000021557	Agtpbp1	protein_coding	114.57	1.12976	1	0.917264	1
ENSMUSG00000049115	Agtr1a	protein_coding	0.654316	13.8492	1	0.874994	1
ENSMUSG00000054988	Agtr1b	protein_coding	0.277982	0.120731	1	0.380774	1
ENSMUSG00000068122	Agtr2	protein_coding	0.911131	0.292271	1	0.885821	1
ENSMUSG00000029007	Agtrap	protein_coding	5.40715	1.03905	1	0.892719	1
ENSMUSG00000089678	Agxt2	protein_coding	0.39293	28.0882	1	0.369516	1
ENSMUSG00000026491	Ahctf1	protein_coding	81.178	0.731511	1	0.881808	1
ENSMUSG00000027597	Ahcy	protein_coding	2.05989	2.64887	1	0.88278	1
ENSMUSG00000027893	Ahcyl1	protein_coding	212.668	0.901358	1	0.920578	1
ENSMUSG00000029772	Ahcyl2	protein_coding	196.083	1.00288	1	0.92122	1
ENSMUSG00000037692	Ahdc1	protein_coding	91.4331	0.863337	1	0.91843	1
ENSMUSG00000019986	Ahi1	protein_coding	820.127	0.946881	1	0.920823	1
ENSMUSG00000069833	Ahnak	protein_coding	35.9965	1.55634	1	0.892496	1
ENSMUSG00000072812	Ahnak2	protein_coding	0.996926	2.05122	1	0.885489	1
ENSMUSG00000019256	Ahr	protein_coding	4.40804	1.31508	1	0.905426	1
ENSMUSG00000021575	Ahrr	protein_coding	0.656258	2.98323	1	0.896306	1
ENSMUSG00000021037	Ahsa1	protein_coding	45.6341	0.982138	1	0.917052	1
ENSMUSG00000020288	Ahsa2	protein_coding	61.5668	0.846332	1	0.917256	1
ENSMUSG00000097745	AI115009	lincRNA	2.08405	3.30742	1	0.891439	1
ENSMUSG00000032313	AI118078	protein_coding	7.54445	1.03413	1	0.916034	1
ENSMUSG00000035875	AI182371	protein_coding	0.343147	15.2629	1	0.424667	1
ENSMUSG00000050812	AI314180	protein_coding	156.183	1.0915	1	0.920261	1
ENSMUSG00000038522	AI317395	protein_coding	0.758068	2.44763	1	0.896621	1
ENSMUSG00000062753	AI413582	protein_coding	5.84506	0.584049	1	0.906786	1
ENSMUSG00000074384	AI429214	protein_coding	1.58265	0.416	1	0.900524	1
ENSMUSG00000071654	AI462493	protein_coding	7.44261	1.32045	1	0.911564	1
ENSMUSG00000046312	AI464131	protein_coding	8.42667	0.982309	1	0.911237	1
ENSMUSG00000045165	AI467606	protein_coding	2.91944	1.86469	1	0.650782	1
ENSMUSG00000090086	AI480526	lincRNA	30.2716	1.2714	1	0.899786	1
ENSMUSG00000038598	AI481877	protein_coding	0.310463	0.0763098	1	0.358281	1
ENSMUSG00000056145	AI504432	lincRNA	33.7096	0.8469	1	0.908081	1
ENSMUSG00000073731	AI507597	antisense	0.287852	2.12719	1	0.875168	1
ENSMUSG00000078307	AI593442	protein_coding	23.3786	1.17346	1	0.908948	1
ENSMUSG00000010290	AI597479	protein_coding	40.6819	0.824064	1	0.912208	1
ENSMUSG00000074873	AI606181	protein_coding	2.79113	1.26067	1	0.897107	1
ENSMUSG00000093738	AI606473	processed_transcript	0.256279	4.24672	1	0.506173	1
ENSMUSG00000073490	AI607873	protein_coding	0.301026	11.6457	1	0.436302	1
ENSMUSG00000034382	AI661453	protein_coding	0.276077	1.60874	1	0.884736	1
ENSMUSG00000047423	AI837181	protein_coding	6.84326	1.85702	1	0.614844	1
ENSMUSG00000085180	AI838599	lincRNA	0.397452	0.776819	1	0.905421	1
ENSMUSG00000024970	AI846148	protein_coding	26.4228	0.67037	1	0.875504	1
ENSMUSG00000097280	AI849053	lincRNA	2.67467	0.320443	1	0.878833	1
ENSMUSG00000097023	AI854517	lincRNA	5.90814	1.86686	1	0.476134	1
ENSMUSG00000053297	AI854703	lincRNA	11.9032	1.11606	1	0.909572	1
ENSMUSG00000056383	AI987944	protein_coding	2.76308	0.82425	1	0.905941	1
ENSMUSG00000040627	Aicda	protein_coding	0.277628	0.906065	1	0.885121	1
ENSMUSG00000042901	Aida	protein_coding	28.841	1.2107	1	0.907922	1
ENSMUSG00000024397	Aif1	protein_coding	1.98533	0.586375	1	0.900423	1
ENSMUSG00000001864	Aif1l	protein_coding	2.98065	0.569509	1	0.87917	1
ENSMUSG00000036932	Aifm1	protein_coding	14.463	0.906616	1	0.903658	1
ENSMUSG00000020085	Aifm2	protein_coding	14.206	1.22651	1	0.905454	1
ENSMUSG00000022763	Aifm3	protein_coding	88.3209	1.1559	1	0.912206	1
ENSMUSG00000019806	Aig1	protein_coding	42.1946	1.24767	1	0.883663	1
ENSMUSG00000019866	Aim1	protein_coding	0.277982	0.12073	1	0.379902	1
ENSMUSG00000012123	Aim1l	protein_coding	0.630736	0.104842	1	0.886883	1
ENSMUSG00000037860	Aim2	protein_coding	3.96111	1.50689	1	0.87725	1
ENSMUSG00000028029	Aimp1	protein_coding	25.7001	1.36209	1	0.874107	1
ENSMUSG00000029610	Aimp2	protein_coding	6.2388	1.01717	1	0.913315	1
ENSMUSG00000024847	Aip	protein_coding	20.9523	0.793939	1	0.907797	1
ENSMUSG00000040554	Aipl1	protein_coding	0.256385	4.41414	1	0.493412	1
ENSMUSG00000078247	Airn	antisense	2.69441	1.43596	1	0.888274	1
ENSMUSG00000039546	Ajap1	protein_coding	19.1644	1.11081	1	0.910836	1
ENSMUSG00000022178	Ajuba	protein_coding	1.65514	0.942458	1	0.897773	1
ENSMUSG00000091931	AK010878	protein_coding	2.81296	0.632119	1	0.901388	1
ENSMUSG00000026817	Ak1	protein_coding	32.0748	0.881351	1	0.912703	1
ENSMUSG00000040729	AK129341	protein_coding	10.6082	1.48666	1	0.890431	1
ENSMUSG00000078139	AK157302	protein_coding	0.295855	2.1178	1	0.880383	1
ENSMUSG00000028792	Ak2	protein_coding	17.2746	1.65616	1	0.63999	1
ENSMUSG00000024782	Ak3	protein_coding	22.9119	0.932783	1	0.914671	1
ENSMUSG00000081957	Ak3l2-ps	pseudogene	3.60992	1.09333	1	0.906345	1
ENSMUSG00000028527	Ak4	protein_coding	45.3681	0.908924	1	0.918012	1
ENSMUSG00000039058	Ak5	protein_coding	33.8523	0.858171	1	0.909473	1
ENSMUSG00000078941	Ak6	protein_coding	1.3974	0.514673	1	0.886592	1
ENSMUSG00000041323	Ak7	protein_coding	2.71641	0.949048	1	0.90479	1
ENSMUSG00000026807	Ak8	protein_coding	0.887621	2.14429	1	0.895831	1
ENSMUSG00000091415	Ak9	protein_coding	2.34865	0.421713	1	0.897014	1
ENSMUSG00000018428	Akap1	protein_coding	27.0683	1.12033	1	0.913588	1
ENSMUSG00000047804	Akap10	protein_coding	15.944	1.67957	1	0.875625	1
ENSMUSG00000022016	Akap11	protein_coding	381.329	0.94157	1	0.921637	1
ENSMUSG00000038587	Akap12	protein_coding	192.642	0.875838	1	0.92072	1
ENSMUSG00000066406	Akap13	protein_coding	64.9712	1.03447	1	0.915035	1
ENSMUSG00000036551	Akap14	protein_coding	0.474196	2.44628	1	0.895037	1
ENSMUSG00000059708	Akap17b	protein_coding	42.0744	0.618843	1	0.622511	1
ENSMUSG00000038729	Akap2	protein_coding	0.575444	0.932842	1	0.900874	1
ENSMUSG00000030344	Akap3	protein_coding	2.36219	0.698971	1	0.897669	1
ENSMUSG00000021057	Akap5	protein_coding	28.1583	0.997514	1	0.880547	1
ENSMUSG00000061603	Akap6	protein_coding	393.474	1.08159	1	0.921022	1
ENSMUSG00000039166	Akap7	protein_coding	27.4775	1.03276	1	0.915382	1
ENSMUSG00000024045	Akap8	protein_coding	99.1411	1.03703	1	0.916968	1
ENSMUSG00000002625	Akap8l	protein_coding	94.6733	0.956892	1	0.918396	1
ENSMUSG00000040407	Akap9	protein_coding	251.214	1.04231	1	0.92078	1
ENSMUSG00000031023	Akip1	protein_coding	2.93146	0.526003	1	0.901575	1
ENSMUSG00000023075	Akirin1	protein_coding	46.9953	0.791786	1	0.915086	1
ENSMUSG00000080791	Akirin1-ps	pseudogene	0.446865	2.65241	1	0.885774	1
ENSMUSG00000028291	Akirin2	protein_coding	27.5104	0.452232	1	0.610053	1
ENSMUSG00000039158	Akna	protein_coding	1.93569	0.460934	1	0.885717	1
ENSMUSG00000101940	Akp-ps1	pseudogene	0.39966	24.4915	1	0.328837	1
ENSMUSG00000028692	Akr1a1	protein_coding	158.231	0.925791	1	0.920944	1
ENSMUSG00000061758	Akr1b10	protein_coding	2.1211	2.63729	1	0.889706	1
ENSMUSG00000001642	Akr1b3	protein_coding	4.24209	0.52172	1	0.889824	1
ENSMUSG00000052131	Akr1b7	protein_coding	0.299932	0.0837286	1	0.356001	1
ENSMUSG00000029762	Akr1b8	protein_coding	0.821017	19.4593	1	0.66607	1
ENSMUSG00000071551	Akr1c19	protein_coding	0.277982	0.120731	1	0.380974	1
ENSMUSG00000054757	Akr1c20	protein_coding	0.387339	21.8755	1	0.370373	1
ENSMUSG00000021207	Akr1c21	protein_coding	0.244057	1.86899	1	0.597673	1
ENSMUSG00000038641	Akr1d1	protein_coding	0.288322	0.108402	1	0.372103	1
ENSMUSG00000045410	Akr1e1	protein_coding	9.52826	2.52384	1	0.605459	1
ENSMUSG00000028743	Akr7a5	protein_coding	4.55281	2.12415	1	0.89403	1
ENSMUSG00000001729	Akt1	protein_coding	69.4381	1.25952	1	0.880927	1
ENSMUSG00000011096	Akt1s1	protein_coding	17.802	0.710779	1	0.916408	1
ENSMUSG00000004056	Akt2	protein_coding	40.1228	1.38276	1	0.644363	1
ENSMUSG00000084347	Akt2-ps	pseudogene	2.65752	1.56639	1	0.88521	1
ENSMUSG00000019699	Akt3	protein_coding	92.3934	0.901625	1	0.919403	1
ENSMUSG00000031667	Aktip	protein_coding	67.1548	1.01941	1	0.917227	1
ENSMUSG00000028393	Alad	protein_coding	7.11227	1.66463	1	0.555857	1
ENSMUSG00000032786	Alas1	protein_coding	21.4336	1.12997	1	0.909051	1
ENSMUSG00000025270	Alas2	protein_coding	8.91256	1.46333	1	0.903594	1
ENSMUSG00000022636	Alcam	protein_coding	278.516	0.829926	1	0.9213	1
ENSMUSG00000007833	Aldh16a1	protein_coding	3.46439	0.391068	1	0.647315	1
ENSMUSG00000025007	Aldh18a1	protein_coding	21.0102	1.54479	1	0.656178	1
ENSMUSG00000053279	Aldh1a1	protein_coding	14.4771	1.12532	1	0.905267	1
ENSMUSG00000013584	Aldh1a2	protein_coding	0.811187	2.63905	1	0.895583	1
ENSMUSG00000015134	Aldh1a3	protein_coding	0.463109	40.1327	1	0.361279	1
ENSMUSG00000024747	Aldh1a7	protein_coding	0.253762	2.58736	1	0.548756	1
ENSMUSG00000035561	Aldh1b1	protein_coding	3.6903	1.19868	1	0.908741	1
ENSMUSG00000030088	Aldh1l1	protein_coding	20.8082	1.15854	1	0.908154	1
ENSMUSG00000020256	Aldh1l2	protein_coding	25.8198	1.34655	1	0.576835	1
ENSMUSG00000029455	Aldh2	protein_coding	41.1702	1.12711	1	0.909254	1
ENSMUSG00000019102	Aldh3a1	protein_coding	0.310933	0.0726025	1	0.345641	1
ENSMUSG00000010025	Aldh3a2	protein_coding	30.7548	1.12659	1	0.913465	1
ENSMUSG00000024885	Aldh3b1	protein_coding	0.927813	1.59401	1	0.893529	1
ENSMUSG00000075296	Aldh3b2	protein_coding	1.11316	84.7059	1	0.189143	1
ENSMUSG00000028737	Aldh4a1	protein_coding	7.60143	1.43798	1	0.901548	1
ENSMUSG00000035936	Aldh5a1	protein_coding	110.187	0.795566	1	0.918575	1
ENSMUSG00000021238	Aldh6a1	protein_coding	31.0434	0.781831	1	0.911567	1
ENSMUSG00000053644	Aldh7a1	protein_coding	67.5592	0.874252	1	0.918422	1
ENSMUSG00000037542	Aldh8a1	protein_coding	0.421552	18.1834	1	0.378818	1
ENSMUSG00000026687	Aldh9a1	protein_coding	28.3454	0.913154	1	0.916566	1
ENSMUSG00000030695	Aldoa	protein_coding	323.896	1.07212	1	0.921206	1
ENSMUSG00000059343	Aldoart1	protein_coding	9.17715	1.41734	1	0.894212	1
ENSMUSG00000063129	Aldoart2	protein_coding	0.455224	2.06386	1	0.896587	1
ENSMUSG00000028307	Aldob	protein_coding	0.656348	2.76994	1	0.886352	1
ENSMUSG00000017390	Aldoc	protein_coding	164.642	0.840977	1	0.920668	1
ENSMUSG00000039427	Alg1	protein_coding	10.6722	1.38465	1	0.895247	1
ENSMUSG00000075470	Alg10b	protein_coding	39.6168	1.07095	1	0.913225	1
ENSMUSG00000063362	Alg11	protein_coding	38.046	0.897844	1	0.916493	1
ENSMUSG00000035845	Alg12	protein_coding	6.03119	0.712466	1	0.90827	1
ENSMUSG00000041718	Alg13	protein_coding	6.23779	1.17928	1	0.510867	1
ENSMUSG00000039887	Alg14	protein_coding	1.88669	0.576697	1	0.906893	1
ENSMUSG00000039740	Alg2	protein_coding	169.824	0.932317	1	0.920906	1
ENSMUSG00000033809	Alg3	protein_coding	1.92009	0.359876	1	0.629735	1
ENSMUSG00000036632	Alg5	protein_coding	14.9188	0.848771	1	0.903684	1
ENSMUSG00000073792	Alg6	protein_coding	8.05164	1.95961	1	0.875724	1
ENSMUSG00000035704	Alg8	protein_coding	3.34958	1.37269	1	0.905862	1
ENSMUSG00000032059	Alg9	protein_coding	13.8995	0.889766	1	0.912052	1
ENSMUSG00000055471	Alk	protein_coding	5.24045	0.421458	1	0.606025	1
ENSMUSG00000079036	Alkbh1	protein_coding	32.6938	0.892846	1	0.915114	1
ENSMUSG00000044339	Alkbh2	protein_coding	4.34183	2.02406	1	0.880469	1
ENSMUSG00000040174	Alkbh3	protein_coding	6.16602	2.72299	1	0.619712	1
ENSMUSG00000039754	Alkbh4	protein_coding	3.75226	0.68374	1	0.905319	1
ENSMUSG00000042650	Alkbh5	protein_coding	100.1	0.897426	1	0.917112	1
ENSMUSG00000042831	Alkbh6	protein_coding	9.35708	1.25103	1	0.582891	1
ENSMUSG00000002661	Alkbh7	protein_coding	3.87339	0.800045	1	0.905306	1
ENSMUSG00000025899	Alkbh8	protein_coding	28.3516	0.736427	1	0.910977	1
ENSMUSG00000020636	Allc	protein_coding	0.25561	3.50962	1	0.511293	1
ENSMUSG00000063810	Alms1	protein_coding	29.0608	0.879173	1	0.915807	1
ENSMUSG00000090256	Alms1-ps1	pseudogene	1.191	131.65	1	0.104158	1
ENSMUSG00000090098	Alms1-ps2	pseudogene	0.489203	0.461619	1	0.902257	1
ENSMUSG00000000320	Alox12	protein_coding	0.266267	4.73305	1	0.477881	1
ENSMUSG00000018907	Alox12e	protein_coding	0.245134	0.366594	1	0.535193	1
ENSMUSG00000018924	Alox15	protein_coding	0.779041	2.79984	1	0.902989	1
ENSMUSG00000025701	Alox5	protein_coding	0.609674	2.51475	1	0.89643	1
ENSMUSG00000060063	Alox5ap	protein_coding	0.886141	2.53329	1	0.893335	1
ENSMUSG00000020891	Alox8	protein_coding	2.19026	2.94635	1	0.875475	1
ENSMUSG00000020892	Aloxe3	protein_coding	3.3929	0.661898	1	0.904358	1
ENSMUSG00000028028	Alpk1	protein_coding	3.04732	0.535438	1	0.892899	1
ENSMUSG00000032845	Alpk2	protein_coding	0.50634	31.6983	1	0.273104	1
ENSMUSG00000038763	Alpk3	protein_coding	0.569117	34.8629	1	0.339091	1
ENSMUSG00000028766	Alpl	protein_coding	2.22501	1.69411	1	0.887009	1
ENSMUSG00000026024	Als2	protein_coding	48.2255	1.1437	1	0.913392	1
ENSMUSG00000044037	Als2cl	protein_coding	12.22	1.21557	1	0.87438	1
ENSMUSG00000072295	Als2cr11	protein_coding	0.353434	0.052486	1	0.324664	1
ENSMUSG00000047383	Als2cr11	pseudogene	0.245324	2.64764	1	0.569852	1
ENSMUSG00000047528	Als2cr12	protein_coding	0.400589	0.239386	1	0.876616	1
ENSMUSG00000036602	Alx1	protein_coding	0.256385	4.41413	1	0.493196	1
ENSMUSG00000014603	Alx3	protein_coding	0.320182	7.23719	1	0.451814	1
ENSMUSG00000040310	Alx4	protein_coding	0.684996	2.62183	1	0.899199	1
ENSMUSG00000025134	Alyref	protein_coding	27.0003	0.855385	1	0.908599	1
ENSMUSG00000060244	Alyref2	protein_coding	2.36974	0.294087	1	0.881864	1
ENSMUSG00000022244	Amacr	protein_coding	2.31735	7.5634	1	0.6656	1
ENSMUSG00000040506	Ambra1	protein_coding	63.594	1.06592	1	0.914977	1
ENSMUSG00000083823	Amd-ps1	pseudogene	0.308778	1.5934	1	0.892451	1
ENSMUSG00000060096	Amd-ps3	pseudogene	2.15512	0.175894	1	0.874523	1
ENSMUSG00000019836	Amd-ps4	pseudogene	0.245324	2.64766	1	0.56807	1
ENSMUSG00000075232	Amd1	protein_coding	22.3187	1.12573	1	0.902104	1
ENSMUSG00000063953	Amd2	protein_coding	3.27556	2.28673	1	0.874972	1
ENSMUSG00000036820	Amdhd2	protein_coding	16.0176	0.980508	1	0.917295	1
ENSMUSG00000031354	Amelx	protein_coding	0.431973	0.42181	1	0.901641	1
ENSMUSG00000050332	Amer1	protein_coding	11.7661	1.07968	1	0.910827	1
ENSMUSG00000021986	Amer2	protein_coding	23.1843	1.11859	1	0.912185	1
ENSMUSG00000045174	Amer3	protein_coding	21.1058	0.705524	1	0.881638	1
ENSMUSG00000031751	Amfr	protein_coding	105.28	0.959097	1	0.919835	1
ENSMUSG00000035262	Amh	protein_coding	1.0935	0.083652	1	0.876892	1
ENSMUSG00000023047	Amhr2	protein_coding	0.513964	41.3246	1	0.344608	1
ENSMUSG00000048534	Amica1	protein_coding	0.267033	0.154965	1	0.412148	1
ENSMUSG00000050947	Amigo1	protein_coding	86.9336	0.938521	1	0.919267	1
ENSMUSG00000048218	Amigo2	protein_coding	59.2388	0.931173	1	0.920046	1
ENSMUSG00000032593	Amigo3	protein_coding	1.77133	0.267512	1	0.886119	1
ENSMUSG00000042225	Ammecr1	protein_coding	18.4573	0.80592	1	0.90293	1
ENSMUSG00000041915	Ammecr1l	protein_coding	42.5479	0.961389	1	0.917925	1
ENSMUSG00000021278	Amn	protein_coding	0.60992	5.85164	1	0.877542	1
ENSMUSG00000068250	Amn1	protein_coding	7.32418	1.55495	1	0.886722	1
ENSMUSG00000041688	Amot	protein_coding	29.1216	0.769	1	0.911994	1
ENSMUSG00000013076	Amotl1	protein_coding	163.47	0.887808	1	0.92067	1
ENSMUSG00000032531	Amotl2	protein_coding	15.7198	0.839765	1	0.913579	1
ENSMUSG00000027889	Ampd2	protein_coding	80.0575	1.11106	1	0.907102	1
ENSMUSG00000005686	Ampd3	protein_coding	27.6413	1.07311	1	0.915093	1
ENSMUSG00000021314	Amph	protein_coding	134.083	0.864593	1	0.920421	1
ENSMUSG00000032607	Amt	protein_coding	15.7301	1.11378	1	0.908835	1
ENSMUSG00000074264	Amy1	protein_coding	43.2978	1.00971	1	0.912821	1
ENSMUSG00000083079	Amy2b	pseudogene	0.278366	7.59802	1	0.452799	1
ENSMUSG00000050022	Amz1	protein_coding	20.5385	1.61987	1	0.647502	1
ENSMUSG00000020610	Amz2	protein_coding	29.5421	0.78956	1	0.912717	1
ENSMUSG00000014355	Anapc1	protein_coding	149.119	1.00805	1	0.920489	1
ENSMUSG00000036977	Anapc10	protein_coding	7.78511	0.609255	1	0.891334	1
ENSMUSG00000025135	Anapc11	protein_coding	14.244	0.566494	1	0.880427	1
ENSMUSG00000035048	Anapc13	protein_coding	7.62164	0.832391	1	0.905938	1
ENSMUSG00000030649	Anapc15	protein_coding	8.64845	0.833671	1	0.884693	1
ENSMUSG00000074780	Anapc15-ps	protein_coding	0.399865	0.175794	1	0.883444	1
ENSMUSG00000020107	Anapc16	protein_coding	18.7832	0.870339	1	0.889497	1
ENSMUSG00000026965	Anapc2	protein_coding	70.5334	1.06576	1	0.917467	1
ENSMUSG00000029176	Anapc4	protein_coding	54.3444	1.09561	1	0.91621	1
ENSMUSG00000029472	Anapc5	protein_coding	94.3433	1.06212	1	0.918416	1
ENSMUSG00000029466	Anapc7	protein_coding	22.2082	1.21724	1	0.909778	1
ENSMUSG00000072115	Ang	protein_coding	0.298232	8.37993	1	0.444185	1
ENSMUSG00000021257	Angel1	protein_coding	6.917	2.36442	1	0.631764	1
ENSMUSG00000026634	Angel2	protein_coding	17.2265	0.925458	1	0.915872	1
ENSMUSG00000022309	Angpt1	protein_coding	4.74985	0.964317	1	0.911869	1
ENSMUSG00000031465	Angpt2	protein_coding	5.00842	1.22901	1	0.911658	1
ENSMUSG00000027460	Angpt4	protein_coding	0.624684	11.3026	1	0.874799	1
ENSMUSG00000033544	Angptl1	protein_coding	1.95967	3.58986	1	0.875816	1
ENSMUSG00000004105	Angptl2	protein_coding	8.20384	1.3841	1	0.905748	1
ENSMUSG00000028553	Angptl3	protein_coding	3.38302	8.77543	1	0.635296	1
ENSMUSG00000002289	Angptl4	protein_coding	0.874683	1.64185	1	0.65	1
ENSMUSG00000038742	Angptl6	protein_coding	7.38758	0.770547	1	0.912327	1
ENSMUSG00000028989	Angptl7	protein_coding	0.740682	0.452057	1	0.892246	1
ENSMUSG00000022265	Ank	protein_coding	42.3181	1.13605	1	0.917616	1
ENSMUSG00000031543	Ank1	protein_coding	42.7656	1.1883	1	0.911585	1
ENSMUSG00000032826	Ank2	protein_coding	978.277	1.02113	1	0.921686	1
ENSMUSG00000069601	Ank3	protein_coding	570.435	0.998225	1	0.921648	1
ENSMUSG00000066510	Ankdd1a	protein_coding	4.51486	1.62125	1	0.887449	1
ENSMUSG00000047117	Ankdd1b	protein_coding	3.25054	0.751831	1	0.903246	1
ENSMUSG00000074771	Ankef1	protein_coding	6.11255	4.79986	1	0.875562	1
ENSMUSG00000047773	Ankfn1	protein_coding	5.4825	2.92313	1	0.617258	1
ENSMUSG00000020790	Ankfy1	protein_coding	60.4876	0.863272	1	0.917044	1
ENSMUSG00000024483	Ankhd1	protein_coding	78.5182	0.960985	1	0.919626	1
ENSMUSG00000040351	Ankib1	protein_coding	87.6228	0.937726	1	0.920081	1
ENSMUSG00000032257	Ankk1	protein_coding	0.42813	34.548	1	0.396054	1
ENSMUSG00000046295	Ankle1	protein_coding	0.588362	1.32928	1	0.901951	1
ENSMUSG00000029501	Ankle2	protein_coding	35.5616	1.31612	1	0.878436	1
ENSMUSG00000034212	Ankmy1	protein_coding	0.668279	0.765956	1	0.898267	1
ENSMUSG00000036188	Ankmy2	protein_coding	26.4881	0.619964	1	0.877601	1
ENSMUSG00000021661	Ankra2	protein_coding	15.7487	0.767688	1	0.906353	1
ENSMUSG00000024803	Ankrd1	protein_coding	0.25561	3.50962	1	0.511435	1
ENSMUSG00000031508	Ankrd10	protein_coding	53.786	0.964014	1	0.916597	1
ENSMUSG00000035569	Ankrd11	protein_coding	194.387	0.976187	1	0.92116	1
ENSMUSG00000034647	Ankrd12	protein_coding	113.093	1.02981	1	0.918346	1
ENSMUSG00000041870	Ankrd13a	protein_coding	32.0115	0.87681	1	0.916015	1
ENSMUSG00000037907	Ankrd13b	protein_coding	20.0551	0.82034	1	0.912457	1
ENSMUSG00000039988	Ankrd13c	protein_coding	24.0206	1.08022	1	0.913955	1
ENSMUSG00000005986	Ankrd13d	protein_coding	56.6504	0.976047	1	0.918199	1
ENSMUSG00000047909	Ankrd16	protein_coding	30.1761	1.13212	1	0.903432	1
ENSMUSG00000055204	Ankrd17	protein_coding	244.454	0.940277	1	0.920863	1
ENSMUSG00000025172	Ankrd2	protein_coding	0.838451	0.0971666	1	0.886813	1
ENSMUSG00000067653	Ankrd23	protein_coding	2.76536	1.07834	1	0.896233	1
ENSMUSG00000054708	Ankrd24	protein_coding	46.5203	0.902991	1	0.917151	1
ENSMUSG00000007827	Ankrd26	protein_coding	38.1821	0.753576	1	0.913394	1
ENSMUSG00000034867	Ankrd27	protein_coding	20.2059	0.94686	1	0.905829	1
ENSMUSG00000014496	Ankrd28	protein_coding	36.0915	0.927058	1	0.913522	1
ENSMUSG00000057766	Ankrd29	protein_coding	2.72729	7.42375	1	0.402155	1
ENSMUSG00000021597	Ankrd32	protein_coding	14.0132	0.940551	1	0.912023	1
ENSMUSG00000022237	Ankrd33b	protein_coding	2.95475	0.700423	1	0.898968	1
ENSMUSG00000049097	Ankrd34a	protein_coding	18.4983	1.34663	1	0.892448	1
ENSMUSG00000045034	Ankrd34b	protein_coding	20.7386	1.24845	1	0.877987	1
ENSMUSG00000047606	Ankrd34c	protein_coding	1.14786	1.07669	1	0.895981	1
ENSMUSG00000038354	Ankrd35	protein_coding	24.0254	0.883299	1	0.904862	1
ENSMUSG00000050914	Ankrd37	protein_coding	1.83181	3.6156	1	0.874242	1
ENSMUSG00000079610	Ankrd39	protein_coding	7.40098	0.836877	1	0.910644	1
ENSMUSG00000020864	Ankrd40	protein_coding	52.2556	0.845095	1	0.915441	1
ENSMUSG00000041343	Ankrd42	protein_coding	17.4782	1.47495	1	0.664397	1
ENSMUSG00000052331	Ankrd44	protein_coding	19.1501	0.902109	1	0.901735	1
ENSMUSG00000044835	Ankrd45	protein_coding	20.639	0.708301	1	0.89297	1
ENSMUSG00000048307	Ankrd46	protein_coding	62.2288	1.19769	1	0.893121	1
ENSMUSG00000031931	Ankrd49	protein_coding	2.42871	0.924541	1	0.903777	1
ENSMUSG00000044864	Ankrd50	protein_coding	82.2418	1.11251	1	0.917307	1
ENSMUSG00000014498	Ankrd52	protein_coding	79.8668	0.949526	1	0.919984	1
ENSMUSG00000014747	Ankrd53	protein_coding	2.67735	0.714129	1	0.900256	1
ENSMUSG00000033055	Ankrd54	protein_coding	12.6496	0.3864	1	0.608763	1
ENSMUSG00000049985	Ankrd55	protein_coding	14.1438	0.571292	1	0.882315	1
ENSMUSG00000040183	Ankrd6	protein_coding	63.6208	1.16027	1	0.885113	1
ENSMUSG00000029607	Ankrd61	protein_coding	2.6205	2.08828	1	0.481867	1
ENSMUSG00000078137	Ankrd63	protein_coding	0.861619	1.28381	1	0.901177	1
ENSMUSG00000096140	Ankrd66	protein_coding	0.372761	16.8574	1	0.414406	1
ENSMUSG00000037904	Ankrd9	protein_coding	1.90675	0.843207	1	0.896476	1
ENSMUSG00000024219	Anks1	protein_coding	32.8075	0.858506	1	0.913916	1
ENSMUSG00000058589	Anks1b	protein_coding	95.7668	0.991549	1	0.91985	1
ENSMUSG00000022515	Anks3	protein_coding	30.0288	0.729554	1	0.900304	1
ENSMUSG00000030909	Anks4b	protein_coding	0.276923	5.95123	1	0.455606	1
ENSMUSG00000066191	Anks6	protein_coding	10.791	1.6937	1	0.889242	1
ENSMUSG00000074591	Ankub1	protein_coding	1.77664	0.0797986	1	0.884779	1
ENSMUSG00000026199	Ankzf1	protein_coding	20.2896	1.04518	1	0.911928	1
ENSMUSG00000036777	Anln	protein_coding	2.74687	0.825655	1	0.899789	1
ENSMUSG00000031075	Ano1	protein_coding	1.88378	3.47525	1	0.87636	1
ENSMUSG00000037949	Ano10	protein_coding	10.8839	0.560305	1	0.885895	1
ENSMUSG00000038115	Ano2	protein_coding	0.309824	0.427097	1	0.895813	1
ENSMUSG00000074968	Ano3	protein_coding	7.59606	0.913176	1	0.915014	1
ENSMUSG00000035189	Ano4	protein_coding	15.3502	0.866751	1	0.912129	1
ENSMUSG00000055489	Ano5	protein_coding	8.36678	0.533909	1	0.89235	1
ENSMUSG00000064210	Ano6	protein_coding	28.6799	0.994106	1	0.915163	1
ENSMUSG00000034107	Ano7	protein_coding	1.46964	0.614066	1	0.895901	1
ENSMUSG00000034863	Ano8	protein_coding	49.7827	0.757447	1	0.911753	1
ENSMUSG00000069913	Anp32-ps	pseudogene	4.63061	0.104083	1	0.654966	1
ENSMUSG00000032249	Anp32a	protein_coding	91.9623	1.14029	1	0.908076	1
ENSMUSG00000028333	Anp32b	protein_coding	36.6079	0.74562	1	0.903599	1
ENSMUSG00000081792	Anp32b-ps1	pseudogene	9.64583	0.765124	1	0.91435	1
ENSMUSG00000015749	Anp32e	protein_coding	136.415	0.978776	1	0.920526	1
ENSMUSG00000039062	Anpep	protein_coding	0.581293	10.2449	1	0.875208	1
ENSMUSG00000033420	Antxr1	protein_coding	21.0909	1.75418	1	0.877067	1
ENSMUSG00000029338	Antxr2	protein_coding	0.739258	1.06056	1	0.900558	1
ENSMUSG00000024659	Anxa1	protein_coding	0.352186	1.26318	1	0.901979	1
ENSMUSG00000021866	Anxa11	protein_coding	3.46851	1.31104	1	0.874781	1
ENSMUSG00000032231	Anxa2	protein_coding	13.034	0.930866	1	0.913092	1
ENSMUSG00000029484	Anxa3	protein_coding	0.759522	5.29766	1	0.890248	1
ENSMUSG00000029994	Anxa4	protein_coding	1.30432	2.47111	1	0.909551	1
ENSMUSG00000027712	Anxa5	protein_coding	47.7379	0.985584	1	0.917675	1
ENSMUSG00000018340	Anxa6	protein_coding	52.0238	1.02968	1	0.916941	1
ENSMUSG00000021814	Anxa7	protein_coding	45.0857	0.859938	1	0.917157	1
ENSMUSG00000021950	Anxa8	protein_coding	0.475587	0.0256124	1	0.285952	1
ENSMUSG00000015702	Anxa9	protein_coding	1.96488	71.0936	1	0.225569	1
ENSMUSG00000021322	Aoah	protein_coding	0.28946	2.99237	1	0.668833	1
ENSMUSG00000029811	Aoc1	protein_coding	0.245248	0.346479	1	0.524601	1
ENSMUSG00000078651	Aoc2	protein_coding	4.51569	0.333949	1	0.875537	1
ENSMUSG00000019326	Aoc3	protein_coding	0.699428	64.6639	1	0.248663	1
ENSMUSG00000063558	Aox1	protein_coding	2.91969	1.29797	1	0.89862	1
ENSMUSG00000064294	Aox3	protein_coding	0.6707	1.48822	1	0.906609	1
ENSMUSG00000038242	Aox4	protein_coding	0.595482	0.065673	1	0.87415	1
ENSMUSG00000074238	Ap1ar	protein_coding	42.8011	0.698808	1	0.883601	1
ENSMUSG00000009090	Ap1b1	protein_coding	93.2993	0.875089	1	0.917781	1
ENSMUSG00000031731	Ap1g1	protein_coding	116.374	0.941119	1	0.919852	1
ENSMUSG00000040701	Ap1g2	protein_coding	6.26014	1.17621	1	0.898065	1
ENSMUSG00000003033	Ap1m1	protein_coding	34.8254	1.00807	1	0.893172	1
ENSMUSG00000003309	Ap1m2	protein_coding	0.276923	5.95116	1	0.455372	1
ENSMUSG00000004849	Ap1s1	protein_coding	31.2701	1.01859	1	0.913791	1
ENSMUSG00000031367	Ap1s2	protein_coding	58.3701	1.2331	1	0.887352	1
ENSMUSG00000054702	Ap1s3	protein_coding	2.29154	1.47832	1	0.895414	1
ENSMUSG00000060279	Ap2a1	protein_coding	95.844	0.974617	1	0.919725	1
ENSMUSG00000002957	Ap2a2	protein_coding	135.684	0.831385	1	0.919811	1
ENSMUSG00000035152	Ap2b1	protein_coding	212.381	0.891563	1	0.920592	1
ENSMUSG00000022841	Ap2m1	protein_coding	71.9521	0.810877	1	0.916918	1
ENSMUSG00000008036	Ap2s1	protein_coding	9.11763	0.94071	1	0.908537	1
ENSMUSG00000021686	Ap3b1	protein_coding	46.4996	1.1542	1	0.903761	1
ENSMUSG00000062444	Ap3b2	protein_coding	131.702	0.926537	1	0.920514	1
ENSMUSG00000020198	Ap3d1	protein_coding	161.865	0.860998	1	0.920679	1
ENSMUSG00000021824	Ap3m1	protein_coding	25.7582	1.43717	1	0.88196	1
ENSMUSG00000094683	Ap3m1-ps	pseudogene	3.89329	2.25115	1	0.605614	1
ENSMUSG00000031539	Ap3m2	protein_coding	90.1891	0.823842	1	0.91833	1
ENSMUSG00000024480	Ap3s1	protein_coding	11.035	1.03276	1	0.914607	1
ENSMUSG00000085611	Ap3s1-ps1	pseudogene	3.36313	0.557897	1	0.901908	1
ENSMUSG00000094257	Ap3s1-ps2	pseudogene	0.657778	2.95587	1	0.886104	1
ENSMUSG00000063801	Ap3s2	protein_coding	53.1206	0.696835	1	0.899831	1
ENSMUSG00000032952	Ap4b1	protein_coding	14.3381	1.12642	1	0.90865	1
ENSMUSG00000001998	Ap4e1	protein_coding	14.3515	1.56268	1	0.875595	1
ENSMUSG00000019518	Ap4m1	protein_coding	8.79529	1.71609	1	0.876263	1
ENSMUSG00000020955	Ap4s1	protein_coding	16.023	1.30071	1	0.895721	1
ENSMUSG00000049562	Ap5b1	protein_coding	1.20435	2.14912	1	0.893297	1
ENSMUSG00000036291	Ap5m1	protein_coding	14.3328	0.751075	1	0.906153	1
ENSMUSG00000068264	Ap5s1	protein_coding	4.31649	1.76249	1	0.8965	1
ENSMUSG00000039623	Ap5z1	protein_coding	11.2871	2.19939	1	0.593949	1
ENSMUSG00000019979	Apaf1	protein_coding	19.469	0.71981	1	0.889086	1
[truncated: 22,114 more rows]
