# Supplementary material for: Epigenomic and metabolic responses of hypothalamic POMC neurons to gestational nicotine exposure in adult offspring
Source: Genome Med. 2016 Sep 8;8(1):93. doi: 10.1186/s13073-016-0348-2 (PMC5015242; doi:10.1186/s13073-016-0348-2)
Supplement: Additional file 2: Table S2. — Expressed protein-coding genes in PANTHER pathways. Expressed protein-coding genes denoted by Ensembl Gene ID (column A), gene name and symbol (column B), Panther family/subfamily (column C), Panther protein class (column D), and average expression in CPM (column E) were assigned to PANTHER defined pathways, which are referred to by name and accession number. Only genes expressed at levels > 1 CPM were considered for analysis. CPM counts per million. (XLSX 172 kb) [file 13073_2016_348_MOESM2_ESM.xlsx]

## Sheet: Table S2
Additional file 2: Table S2. Expressed protein-coding genes in PANTHER pathways
Opioid proopiomelanocortin pathway (P05917)
Ensembl Gene ID	Gene name and Gene symbol	Panther Family/subfamily	Panther protein class	CPM
ENSMUSG00000021536	Adenylate cyclase type 2;Adcy2	ADENYLATE CYCLASE TYPE 2 (PTHR11920:SF253)	adenylate cyclase;guanylate cyclase	47.6628
ENSMUSG00000031659	Adenylate cyclase type 7;Adcy7	ADENYLATE CYCLASE TYPE 7 (PTHR11920:SF273)	adenylate cyclase;guanylate cyclase	11.398
ENSMUSG00000050511	Delta-type opioid receptor;Oprd1	DELTA-TYPE OPIOID RECEPTOR (PTHR24229:SF2)	G-protein coupled receptor	4.67538
ENSMUSG00000057614	Guanine nucleotide-binding protein G(i) subunit alpha-1;Gnai1	GUANINE NUCLEOTIDE-BINDING PROTEIN G(I) SUBUNIT ALPHA-1 (PTHR10218:SF191)	heterotrimeric G-protein	121
ENSMUSG00000032562	Guanine nucleotide-binding protein G(i) subunit alpha-2;Gnai2	GUANINE NUCLEOTIDE-BINDING PROTEIN G(I) SUBUNIT ALPHA-2 (PTHR10218:SF73)	heterotrimeric G-protein	178.543
ENSMUSG00000000001	Guanine nucleotide-binding protein G(k) subunit alpha;Gnai3	GUANINE NUCLEOTIDE-BINDING PROTEIN G(K) SUBUNIT ALPHA (PTHR10218:SF173)	heterotrimeric G-protein	27.2781
ENSMUSG00000031748	Guanine nucleotide-binding protein G(o) subunit alpha;Gnao1	GUANINE NUCLEOTIDE-BINDING PROTEIN G(O) SUBUNIT ALPHA (PTHR10218:SF203)	heterotrimeric G-protein	384.686
ENSMUSG00000000766	Mu-type opioid receptor;Oprm1	MU-TYPE OPIOID RECEPTOR (PTHR24229:SF7)	G-protein coupled receptor	13.6339
ENSMUSG00000049265	Potassium channel subfamily K member 3;Kcnk3	POTASSIUM CHANNEL SUBFAMILY K MEMBER 3 (PTHR11003:SF101)	voltage-gated potassium channel;voltage-gated ion channel	17.6438
ENSMUSG00000036760	Potassium channel subfamily K member 9;Kcnk9	POTASSIUM CHANNEL SUBFAMILY K MEMBER 9 (PTHR11003:SF75)	voltage-gated potassium channel;voltage-gated ion channel	21.0961
ENSMUSG00000020660	Pro-opiomelanocortin;Pomc	PRO-OPIOMELANOCORTIN (PTHR11416:SF7)	neuropeptide	2364.51
ENSMUSG00000027287	Synaptosomal-associated protein 23;Snap23	SYNAPTOSOMAL-ASSOCIATED PROTEIN 23 (PTHR19305:SF4)	SNARE protein	15.2077
ENSMUSG00000027273	Synaptosomal-associated protein 25;Snap25	SYNAPTOSOMAL-ASSOCIATED PROTEIN 25 (PTHR19305:SF5)	SNARE protein	509.344
ENSMUSG00000022765	Synaptosomal-associated protein 29;Snap29	SYNAPTOSOMAL-ASSOCIATED PROTEIN 29 (PTHR19305:SF0)	SNARE protein	19.0117
ENSMUSG00000041488	Syntaxin-3;Stx3	SYNTAXIN-3 (PTHR19957:SF34)	SNARE protein	34.3731
ENSMUSG00000030337	Vesicle-associated membrane protein 1;Vamp1	VESICLE-ASSOCIATED MEMBRANE PROTEIN 1 (PTHR21136:SF32)	SNARE protein	42.0583
ENSMUSG00000020894	Vesicle-associated membrane protein 2;Vamp2	VESICLE-ASSOCIATED MEMBRANE PROTEIN 2 (PTHR21136:SF36)	SNARE protein	423.809
ENSMUSG00000028955	Vesicle-associated membrane protein 3;Vamp3	VESICLE-ASSOCIATED MEMBRANE PROTEIN 3 (PTHR21136:SF78)	SNARE protein	17.3452
ENSMUSG00000050732	Vesicle-associated membrane protein 8;Vamp8	VESICLE-ASSOCIATED MEMBRANE PROTEIN 8 (PTHR21136:SF75)	SNARE protein	1.32313
Endogenous cannabinoid signaling (P05730)
Ensembl Gene ID	Gene name and Gene symbol	Panther Family/subfamily	Panther protein class	CPM
ENSMUSG00000051177	1-phosphatidylinositol 4,5-bisphosphate phosphodiesterase beta-1;Plcb1	1-PHOSPHATIDYLINOSITOL 4,5-BISPHOSPHATE PHOSPHODIESTERASE BETA-1 (PTHR10336:SF12)	signaling molecule;phospholipase;guanyl-nucleotide exchange factor;calcium-binding protein	58.0207
ENSMUSG00000040061	1-phosphatidylinositol 4,5-bisphosphate phosphodiesterase beta-2;Plcb2	1-PHOSPHATIDYLINOSITOL 4,5-BISPHOSPHATE PHOSPHODIESTERASE BETA-2 (PTHR10336:SF10)	signaling molecule;phospholipase;guanyl-nucleotide exchange factor;calcium-binding protein	1.90686
ENSMUSG00000024960	1-phosphatidylinositol 4,5-bisphosphate phosphodiesterase beta-3;Plcb3	1-PHOSPHATIDYLINOSITOL 4,5-BISPHOSPHATE PHOSPHODIESTERASE BETA-3 (PTHR10336:SF11)	signaling molecule;phospholipase;guanyl-nucleotide exchange factor;calcium-binding protein	7.43904
ENSMUSG00000057614	Guanine nucleotide-binding protein G(i) subunit alpha-1;Gnai1	GUANINE NUCLEOTIDE-BINDING PROTEIN G(I) SUBUNIT ALPHA-1 (PTHR10218:SF191)	heterotrimeric G-protein	121
ENSMUSG00000038607	Guanine nucleotide-binding protein G(I)/G(S)/G(O) subunit gamma-10;Gng10	GUANINE NUCLEOTIDE-BINDING PROTEIN G(I)/G(S)/G(O) SUBUNIT GAMMA-10 (PTHR13809:SF6)	heterotrimeric G-protein	1.69084
ENSMUSG00000071658	Guanine nucleotide-binding protein G(I)/G(S)/G(O) subunit gamma-3;Gng3	GUANINE NUCLEOTIDE-BINDING PROTEIN G(I)/G(S)/G(O) SUBUNIT GAMMA-3 (PTHR13809:SF11)	heterotrimeric G-protein	49.1459
ENSMUSG00000068523	Guanine nucleotide-binding protein G(I)/G(S)/G(O) subunit gamma-5;Gng5	GUANINE NUCLEOTIDE-BINDING PROTEIN G(I)/G(S)/G(O) SUBUNIT GAMMA-5 (PTHR13809:SF5)	heterotrimeric G-protein	2.75092
ENSMUSG00000048240	Guanine nucleotide-binding protein G(I)/G(S)/G(O) subunit gamma-7;Gng7	GUANINE NUCLEOTIDE-BINDING PROTEIN G(I)/G(S)/G(O) SUBUNIT GAMMA-7 (PTHR13809:SF8)	heterotrimeric G-protein	11.0785
ENSMUSG00000029064	Guanine nucleotide-binding protein G(I)/G(S)/G(T) subunit beta-1;Gnb1	GUANINE NUCLEOTIDE-BINDING PROTEIN G(I)/G(S)/G(T) SUBUNIT BETA-1 (PTHR19850:SF29)	hydrolase;heterotrimeric G-protein	285.657
ENSMUSG00000029713	Guanine nucleotide-binding protein G(I)/G(S)/G(T) subunit beta-2;Gnb2	GUANINE NUCLEOTIDE-BINDING PROTEIN G(I)/G(S)/G(T) SUBUNIT BETA-2 (PTHR19850:SF27)	hydrolase;heterotrimeric G-protein	114.035
ENSMUSG00000023439	Guanine nucleotide-binding protein G(I)/G(S)/G(T) subunit beta-3;Gnb3	GUANINE NUCLEOTIDE-BINDING PROTEIN G(I)/G(S)/G(T) SUBUNIT BETA-3 (PTHR19850:SF31)	hydrolase;heterotrimeric G-protein	2.58011
ENSMUSG00000000001	Guanine nucleotide-binding protein G(k) subunit alpha;Gnai3	GUANINE NUCLEOTIDE-BINDING PROTEIN G(K) SUBUNIT ALPHA (PTHR10218:SF173)	heterotrimeric G-protein	27.2781
ENSMUSG00000031748	Guanine nucleotide-binding protein G(o) subunit alpha;Gnao1	GUANINE NUCLEOTIDE-BINDING PROTEIN G(O) SUBUNIT ALPHA (PTHR10218:SF203)	heterotrimeric G-protein	384.686
ENSMUSG00000027669	Guanine nucleotide-binding protein subunit beta-4;Gnb4	GUANINE NUCLEOTIDE-BINDING PROTEIN SUBUNIT BETA-4 (PTHR19850:SF28)	hydrolase;heterotrimeric G-protein	29.6217
ENSMUSG00000019828	Metabotropic glutamate receptor 1;Grm1	METABOTROPIC GLUTAMATE RECEPTOR 1 (PTHR24060:SF29)	G-protein coupled receptor	132.469
ENSMUSG00000049583	Metabotropic glutamate receptor 5;Grm5	METABOTROPIC GLUTAMATE RECEPTOR 5 (PTHR24060:SF30)	G-protein coupled receptor	92.5289
ENSMUSG00000020866	Protein Cacna1g;Cacna1g	VOLTAGE-DEPENDENT T-TYPE CALCIUM CHANNEL SUBUNIT ALPHA-1G (PTHR10037:SF137)	voltage-gated calcium channel;voltage-gated sodium channel;voltage-gated ion channel	66.0551
ENSMUSG00000004113	Voltage-dependent N-type calcium channel subunit alpha-1B;Cacna1b	VOLTAGE-DEPENDENT N-TYPE CALCIUM CHANNEL SUBUNIT ALPHA-1B (PTHR10037:SF161)	voltage-gated calcium channel;voltage-gated sodium channel;voltage-gated ion channel	328.561
Enkephalin release (P05913)
Ensembl Gene ID	Gene name and Gene symbol	Panther Family/subfamily	Panther protein class	CPM
ENSMUSG00000021536	Adenylate cyclase type 2;Adcy2	ADENYLATE CYCLASE TYPE 2 (PTHR11920:SF253)	adenylate cyclase;guanylate cyclase	47.6628
ENSMUSG00000031659	Adenylate cyclase type 7;Adcy7	ADENYLATE CYCLASE TYPE 7 (PTHR11920:SF273)	adenylate cyclase;guanylate cyclase	11.398
ENSMUSG00000005469	cAMP-dependent protein kinase catalytic subunit alpha;Prkaca	CAMP-DEPENDENT PROTEIN KINASE CATALYTIC SUBUNIT ALPHA (PTHR24353:SF55)	non-receptor serine/threonine protein kinase;non-receptor serine/threonine protein kinase	162.992
ENSMUSG00000005034	cAMP-dependent protein kinase catalytic subunit beta;Prkacb	CAMP-DEPENDENT PROTEIN KINASE CATALYTIC SUBUNIT BETA (PTHR24353:SF45)	non-receptor serine/threonine protein kinase;non-receptor serine/threonine protein kinase	526.316
ENSMUSG00000035725	cAMP-dependent protein kinase catalytic subunit PRKX;Prkx	CAMP-DEPENDENT PROTEIN KINASE CATALYTIC SUBUNIT PRKX (PTHR24353:SF57)	non-receptor serine/threonine protein kinase;non-receptor serine/threonine protein kinase	9.43057
ENSMUSG00000002997	cAMP-dependent protein kinase type II-beta regulatory subunit;Prkar2b	CAMP-DEPENDENT PROTEIN KINASE TYPE II-BETA REGULATORY SUBUNIT (PTHR11635:SF121)	kinase modulator	54.5613
ENSMUSG00000025958	Cyclic AMP-responsive element-binding protein 1;Creb1	CYCLIC AMP-RESPONSIVE ELEMENT-BINDING PROTEIN 1 (PTHR22952:SF104)	CREB transcription factor;nucleic acid binding	50.7076
ENSMUSG00000050511	Delta-type opioid receptor;Oprd1	DELTA-TYPE OPIOID RECEPTOR (PTHR24229:SF2)	G-protein coupled receptor	4.67538
ENSMUSG00000057614	Guanine nucleotide-binding protein G(i) subunit alpha-1;Gnai1	GUANINE NUCLEOTIDE-BINDING PROTEIN G(I) SUBUNIT ALPHA-1 (PTHR10218:SF191)	heterotrimeric G-protein	121
ENSMUSG00000032562	Guanine nucleotide-binding protein G(i) subunit alpha-2;Gnai2	GUANINE NUCLEOTIDE-BINDING PROTEIN G(I) SUBUNIT ALPHA-2 (PTHR10218:SF73)	heterotrimeric G-protein	178.543
ENSMUSG00000000001	Guanine nucleotide-binding protein G(k) subunit alpha;Gnai3	GUANINE NUCLEOTIDE-BINDING PROTEIN G(K) SUBUNIT ALPHA (PTHR10218:SF173)	heterotrimeric G-protein	27.2781
ENSMUSG00000031748	Guanine nucleotide-binding protein G(o) subunit alpha;Gnao1	GUANINE NUCLEOTIDE-BINDING PROTEIN G(O) SUBUNIT ALPHA (PTHR10218:SF203)	heterotrimeric G-protein	384.686
ENSMUSG00000027523	Guanine nucleotide-binding protein G(s) subunit alpha isoforms XLas;Gnas	GUANINE NUCLEOTIDE-BINDING PROTEIN G(S) SUBUNIT ALPHA ISOFORMS XLAS (PTHR10218:SF36)	heterotrimeric G-protein	1241
ENSMUSG00000000766	Mu-type opioid receptor;Oprm1	MU-TYPE OPIOID RECEPTOR (PTHR24229:SF7)	G-protein coupled receptor	13.6339
ENSMUSG00000027400	Preprodynorphin (Fragment);Pdyn	PROENKEPHALIN-B (PTHR11438:SF4)	neuropeptide	133.722
ENSMUSG00000045573	Proenkephalin-A;Penk	PROENKEPHALIN-A (PTHR11438:SF3)	neuropeptide	5.94982
ENSMUSG00000032601	Protein kinase, cAMP dependent regulatory, type II alpha;Prkar2a	CAMP-DEPENDENT PROTEIN KINASE TYPE II-ALPHA REGULATORY SUBUNIT (PTHR11635:SF122)	kinase modulator	101.551
Nicotine pharmacodynamics pathway (P06587)
Ensembl Gene ID	Gene name and Gene symbol	Panther Family/subfamily	Panther protein class	CPM
ENSMUSG00000021536	Adenylate cyclase type 2;Adcy2	ADENYLATE CYCLASE TYPE 2 (PTHR11920:SF253)	adenylate cyclase;guanylate cyclase	47.6628
ENSMUSG00000020182	Aromatic-L-amino-acid decarboxylase;Ddc	AROMATIC-L-AMINO-ACID DECARBOXYLASE (PTHR11999:SF69)	decarboxylase	44.582
ENSMUSG00000019978	Band 4.1-like protein 2;Epb41l2	BAND 4.1-LIKE PROTEIN 2 (PTHR23280:SF17)		54.8988
ENSMUSG00000005469	cAMP-dependent protein kinase catalytic subunit alpha;Prkaca	CAMP-DEPENDENT PROTEIN KINASE CATALYTIC SUBUNIT ALPHA (PTHR24353:SF55)	non-receptor serine/threonine protein kinase;non-receptor serine/threonine protein kinase	162.992
ENSMUSG00000022949	Chloride intracellular channel protein 6;Clic6	CHLORIDE INTRACELLULAR CHANNEL PROTEIN 6 (PTHR11260:SF142)	anion channel;transferase;signaling molecule;reductase;translation elongation factor;epimerase/racemase;cytoskeletal protein	29.8222
ENSMUSG00000027950	Cholinergic receptor, nicotinic, beta polypeptide 2 (Neuronal);Chrnb2	NEURONAL ACETYLCHOLINE RECEPTOR SUBUNIT BETA-2 (PTHR18945:SF80)	GABA receptor;acetylcholine receptor;GABA receptor;acetylcholine receptor	86.9142
ENSMUSG00000028969	Cyclin-dependent kinase 5;Cdk5	CYCLIN-DEPENDENT KINASE 5 (PTHR24056:SF161)	non-receptor serine/threonine protein kinase;non-receptor tyrosine protein kinase;non-receptor serine/threonine protein kinase;non-receptor tyrosine protein kinase	57.4264
ENSMUSG00000032259	D(2) dopamine receptor;Drd2	D(2) DOPAMINE RECEPTOR (PTHR24248:SF68)	G-protein coupled receptor	3.20368
ENSMUSG00000059923	Growth factor receptor-bound protein 2;Grb2	GROWTH FACTOR RECEPTOR-BOUND PROTEIN 2 (PTHR22820:SF27)	transmembrane receptor regulatory/adaptor protein;signaling molecule	82.4167
ENSMUSG00000057614	Guanine nucleotide-binding protein G(i) subunit alpha-1;Gnai1	GUANINE NUCLEOTIDE-BINDING PROTEIN G(I) SUBUNIT ALPHA-1 (PTHR10218:SF191)	heterotrimeric G-protein	121
ENSMUSG00000043004	Guanine nucleotide-binding protein G(I)/G(S)/G(O) subunit gamma-2;Gng2	GUANINE NUCLEOTIDE-BINDING PROTEIN G(I)/G(S)/G(O) SUBUNIT GAMMA-2 (PTHR13809:SF25)	heterotrimeric G-protein	229.12
ENSMUSG00000029064	Guanine nucleotide-binding protein G(I)/G(S)/G(T) subunit beta-1;Gnb1	GUANINE NUCLEOTIDE-BINDING PROTEIN G(I)/G(S)/G(T) SUBUNIT BETA-1 (PTHR19850:SF29)	hydrolase;heterotrimeric G-protein	285.657
ENSMUSG00000027577	Neuronal acetylcholine receptor subunit alpha-4;Chrna4	NEURONAL ACETYLCHOLINE RECEPTOR SUBUNIT ALPHA-4 (PTHR18945:SF401)	GABA receptor;acetylcholine receptor;GABA receptor;acetylcholine receptor	10.3522
ENSMUSG00000049265	Potassium channel subfamily K member 3;Kcnk3	POTASSIUM CHANNEL SUBFAMILY K MEMBER 3 (PTHR11003:SF101)	voltage-gated potassium channel;voltage-gated ion channel	17.6438
ENSMUSG00000036760	Potassium channel subfamily K member 9;Kcnk9	POTASSIUM CHANNEL SUBFAMILY K MEMBER 9 (PTHR11003:SF75)	voltage-gated potassium channel;voltage-gated ion channel	21.0961
ENSMUSG00000028906	Protein 4.1;Epb41	PROTEIN 4.1 (PTHR23280:SF12)		39.1606
ENSMUSG00000020866	Protein Cacna1g;Cacna1g	VOLTAGE-DEPENDENT T-TYPE CALCIUM CHANNEL SUBUNIT ALPHA-1G (PTHR10037:SF137)	voltage-gated calcium channel;voltage-gated sodium channel;voltage-gated ion channel	66.0551
ENSMUSG00000027624	Protein Epb4.1l1 (Fragment);Epb4.1l1	BAND 4.1-LIKE PROTEIN 1 (PTHR23280:SF7)		295.994
ENSMUSG00000061718	Protein phosphatase 1 regulatory subunit 1B;Ppp1r1b	PROTEIN PHOSPHATASE 1 REGULATORY SUBUNIT 1B (PTHR15417:SF2)	signaling molecule;phosphatase inhibitor	4.84537
ENSMUSG00000040385	Serine/threonine-protein phosphatase PP1-alpha catalytic subunit;Ppp1ca	SERINE/THREONINE-PROTEIN PHOSPHATASE PP1-GAMMA CATALYTIC SUBUNIT (PTHR11668:SF204)	protein phosphatase;protein phosphatase;calcium-binding protein	45.2472
ENSMUSG00000014956	Serine/threonine-protein phosphatase PP1-beta catalytic subunit;Ppp1cb	SERINE/THREONINE-PROTEIN PHOSPHATASE PP1-BETA CATALYTIC SUBUNIT (PTHR11668:SF209)	protein phosphatase;protein phosphatase;calcium-binding protein	238.237
ENSMUSG00000004455	Serine/threonine-protein phosphatase PP1-gamma catalytic subunit;Ppp1cc	SERINE/THREONINE-PROTEIN PHOSPHATASE PP1-ALPHA CATALYTIC SUBUNIT (PTHR11668:SF184)	protein phosphatase;protein phosphatase;calcium-binding protein	16.8328
ENSMUSG00000025094	Synaptic vesicular amine transporter;Slc18a2	SYNAPTIC VESICULAR AMINE TRANSPORTER (PTHR24004:SF63)	amino acid transporter	40.7975
ENSMUSG00000000214	Tyrosine 3-monooxygenase;Th	TYROSINE 3-MONOOXYGENASE (PTHR11473:SF18)		12.2003
ENSMUSG00000051331	Voltage-dependent L-type calcium channel subunit alpha-1C;Cacna1c	VOLTAGE-DEPENDENT L-TYPE CALCIUM CHANNEL SUBUNIT ALPHA-1C (PTHR10037:SF188)	voltage-gated calcium channel;voltage-gated sodium channel;voltage-gated ion channel	140.144
Nicotinic acetylcholine receptor signaling pathway (P00044)
Ensembl Gene ID	Gene name and Gene symbol	Panther Family/subfamily	Panther protein class	CPM
ENSMUSG00000027107	Acetylcholine receptor subunit alpha;Chrna1	ACETYLCHOLINE RECEPTOR SUBUNIT ALPHA (PTHR18945:SF74)	GABA receptor;acetylcholine receptor;GABA receptor;acetylcholine receptor	1.76959
ENSMUSG00000041189	Acetylcholine receptor subunit beta;Chrnb1	ACETYLCHOLINE RECEPTOR SUBUNIT BETA (PTHR18945:SF477)	GABA receptor;acetylcholine receptor;GABA receptor;acetylcholine receptor	1.6931
ENSMUSG00000023328	Acetylcholinesterase;Ache	ACETYLCHOLINESTERASE (PTHR11559:SF171)	esterase;lipase	200.008
ENSMUSG00000031972	Actin, alpha skeletal muscle;Acta1	ACTIN, ALPHA SKELETAL MUSCLE (PTHR11937:SF193)	actin and actin related protein	1.3106
ENSMUSG00000035783	Actin, aortic smooth muscle;Acta2	ACTIN, AORTIC SMOOTH MUSCLE (PTHR11937:SF177)	actin and actin related protein	2.21201
ENSMUSG00000029580	Actin, cytoplasmic 1;Actb	ACTIN, CYTOPLASMIC 1 (PTHR11937:SF155)	actin and actin related protein	318.483
ENSMUSG00000062825	Actin, cytoplasmic 2;Actg1	ACTIN, CYTOPLASMIC 2 (PTHR11937:SF172)	actin and actin related protein	17.927
ENSMUSG00000025228	Alpha-centractin;Actr1a	ALPHA-CENTRACTIN (PTHR11937:SF166)	actin and actin related protein	107.778
ENSMUSG00000037351	Beta-centractin;Actr1b	BETA-CENTRACTIN (PTHR11937:SF195)	actin and actin related protein	106.902
ENSMUSG00000027950	Cholinergic receptor, nicotinic, beta polypeptide 2 (Neuronal);Chrnb2	NEURONAL ACETYLCHOLINE RECEPTOR SUBUNIT BETA-2 (PTHR18945:SF80)	GABA receptor;acetylcholine receptor;GABA receptor;acetylcholine receptor	86.9142
ENSMUSG00000027792	Cholinesterase;Bche	CHOLINESTERASE (PTHR11559:SF154)	esterase;lipase	2.3092
ENSMUSG00000018830	Myosin-11;Myh11	MYOSIN-11 (PTHR13140:SF335)	G-protein modulator;actin binding motor protein;cell junction protein	13.516
ENSMUSG00000030739	Myosin-14;Myh14	MYOSIN-14 (PTHR13140:SF318)	G-protein modulator;actin binding motor protein;cell junction protein	39.7133
ENSMUSG00000040752	Myosin-6;Myh6	MYOSIN-6 (PTHR13140:SF260)	G-protein modulator;actin binding motor protein;cell junction protein	1.29613
ENSMUSG00000053093	Myosin-7;Myh7	MYOSIN-7 (PTHR13140:SF279)	G-protein modulator;actin binding motor protein;cell junction protein	27.1946
ENSMUSG00000074652	Myosin-7B;Myh7b	MYOSIN-7B (PTHR13140:SF310)	G-protein modulator;actin binding motor protein;cell junction protein	7.89324
ENSMUSG00000022443	Myosin-9;Myh9	MYOSIN-9 (PTHR13140:SF317)	G-protein modulator;actin binding motor protein;cell junction protein	82.7731
ENSMUSG00000042064	Myosin-IIIb;Myo3b	MYOSIN-IIIB (PTHR13140:SF311)	G-protein modulator;actin binding motor protein;cell junction protein	10.5597
ENSMUSG00000027577	Neuronal acetylcholine receptor subunit alpha-4;Chrna4	NEURONAL ACETYLCHOLINE RECEPTOR SUBUNIT ALPHA-4 (PTHR18945:SF401)	GABA receptor;acetylcholine receptor;GABA receptor;acetylcholine receptor	10.3522
ENSMUSG00000030525	Neuronal acetylcholine receptor subunit alpha-7;Chrna7	CHRNA7-FAM7A FUSION PROTEIN-RELATED (PTHR18945:SF459)	GABA receptor;acetylcholine receptor;GABA receptor;acetylcholine receptor	18.9896
ENSMUSG00000027287	Synaptosomal-associated protein 23;Snap23	SYNAPTOSOMAL-ASSOCIATED PROTEIN 23 (PTHR19305:SF4)	SNARE protein	15.2077
ENSMUSG00000027273	Synaptosomal-associated protein 25;Snap25	SYNAPTOSOMAL-ASSOCIATED PROTEIN 25 (PTHR19305:SF5)	SNARE protein	509.344
ENSMUSG00000022765	Synaptosomal-associated protein 29;Snap29	SYNAPTOSOMAL-ASSOCIATED PROTEIN 29 (PTHR19305:SF0)	SNARE protein	19.0117
ENSMUSG00000029428	Syntaxin 2;Stx2	SYNTAXIN-2 (PTHR19957:SF36)	SNARE protein	19.9147
ENSMUSG00000027522	Syntaxin-16;Stx16	SYNTAXIN-16 (PTHR19957:SF83)	SNARE protein	191.9
ENSMUSG00000007207	Syntaxin-1A;Stx1a	SYNTAXIN-1A (PTHR19957:SF84)	SNARE protein	25.2914
ENSMUSG00000030806	Syntaxin-1B;Stx1b	SYNTAXIN-1B (PTHR19957:SF76)	SNARE protein	563.932
ENSMUSG00000041488	Syntaxin-3;Stx3	SYNTAXIN-3 (PTHR19957:SF34)	SNARE protein	34.3731
ENSMUSG00000032220	Unconventional myosin-Ie;Myo1e	UNCONVENTIONAL MYOSIN-IE (PTHR13140:SF341)	G-protein modulator;actin binding motor protein;cell junction protein	10.3291
ENSMUSG00000033577	Unconventional myosin-VI;Myo6	UNCONVENTIONAL MYOSIN-VI (PTHR13140:SF346)	G-protein modulator;actin binding motor protein;cell junction protein	103.665
ENSMUSG00000039057	Unconventional myosin-XVI;Myo16	UNCONVENTIONAL MYOSIN-XVI (PTHR13140:SF345)	G-protein modulator;actin binding motor protein;cell junction protein	13.0241
ENSMUSG00000030337	Vesicle-associated membrane protein 1;Vamp1	VESICLE-ASSOCIATED MEMBRANE PROTEIN 1 (PTHR21136:SF32)	SNARE protein	42.0583
ENSMUSG00000020894	Vesicle-associated membrane protein 2;Vamp2	VESICLE-ASSOCIATED MEMBRANE PROTEIN 2 (PTHR21136:SF36)	SNARE protein	423.809
ENSMUSG00000028955	Vesicle-associated membrane protein 3;Vamp3	VESICLE-ASSOCIATED MEMBRANE PROTEIN 3 (PTHR21136:SF78)	SNARE protein	17.3452
ENSMUSG00000050732	Vesicle-associated membrane protein 8;Vamp8	VESICLE-ASSOCIATED MEMBRANE PROTEIN 8 (PTHR21136:SF75)	SNARE protein	1.32313
ENSMUSG00000051331	Voltage-dependent L-type calcium channel subunit alpha-1C;Cacna1c	VOLTAGE-DEPENDENT L-TYPE CALCIUM CHANNEL SUBUNIT ALPHA-1C (PTHR10037:SF188)	voltage-gated calcium channel;voltage-gated sodium channel;voltage-gated ion channel	140.144
ENSMUSG00000015968	Voltage-dependent L-type calcium channel subunit alpha-1D;Cacna1d	VOLTAGE-DEPENDENT L-TYPE CALCIUM CHANNEL SUBUNIT ALPHA-1D (PTHR10037:SF139)	voltage-gated calcium channel;voltage-gated sodium channel;voltage-gated ion channel	74.7021
ENSMUSG00000026407	Voltage-dependent L-type calcium channel subunit alpha-1S;Cacna1s	VOLTAGE-DEPENDENT L-TYPE CALCIUM CHANNEL SUBUNIT ALPHA-1S (PTHR10037:SF190)	voltage-gated calcium channel;voltage-gated sodium channel;voltage-gated ion channel	2.15319
ENSMUSG00000020882	Voltage-dependent L-type calcium channel subunit beta-1;Cacnb1	VOLTAGE-DEPENDENT L-TYPE CALCIUM CHANNEL SUBUNIT BETA-1 (PTHR11824:SF6)	voltage-gated calcium channel;voltage-gated ion channel	50.3195
ENSMUSG00000057914	Voltage-dependent L-type calcium channel subunit beta-2;Cacnb2	VOLTAGE-DEPENDENT L-TYPE CALCIUM CHANNEL SUBUNIT BETA-2 (PTHR11824:SF9)	voltage-gated calcium channel;voltage-gated ion channel	58.7739
5HT1 type receptor mediated signaling pathway (P04373)
Ensembl Gene ID	Gene name and Gene symbol	Panther Family/subfamily	Panther protein class	CPM
ENSMUSG00000021721	5-hydroxytryptamine receptor 1A;Htr1a	5-HYDROXYTRYPTAMINE RECEPTOR 1A (PTHR24247:SF20)	G-protein coupled receptor	5.51763
ENSMUSG00000049511	5-hydroxytryptamine receptor 1B;Htr1b	5-HYDROXYTRYPTAMINE RECEPTOR 1B (PTHR24247:SF16)	G-protein coupled receptor	9.90719
ENSMUSG00000070687	5-hydroxytryptamine receptor 1D;Htr1d	5-HYDROXYTRYPTAMINE RECEPTOR 1D (PTHR24247:SF17)	G-protein coupled receptor	2.66329
ENSMUSG00000021536	Adenylate cyclase type 2;Adcy2	ADENYLATE CYCLASE TYPE 2 (PTHR11920:SF253)	adenylate cyclase;guanylate cyclase	47.6628
ENSMUSG00000031659	Adenylate cyclase type 7;Adcy7	ADENYLATE CYCLASE TYPE 7 (PTHR11920:SF273)	adenylate cyclase;guanylate cyclase	11.398
ENSMUSG00000005469	cAMP-dependent protein kinase catalytic subunit alpha;Prkaca	CAMP-DEPENDENT PROTEIN KINASE CATALYTIC SUBUNIT ALPHA (PTHR24353:SF55)	non-receptor serine/threonine protein kinase;non-receptor serine/threonine protein kinase	162.992
ENSMUSG00000005034	cAMP-dependent protein kinase catalytic subunit beta;Prkacb	CAMP-DEPENDENT PROTEIN KINASE CATALYTIC SUBUNIT BETA (PTHR24353:SF45)	non-receptor serine/threonine protein kinase;non-receptor serine/threonine protein kinase	526.316
ENSMUSG00000035725	cAMP-dependent protein kinase catalytic subunit PRKX;Prkx	CAMP-DEPENDENT PROTEIN KINASE CATALYTIC SUBUNIT PRKX (PTHR24353:SF57)	non-receptor serine/threonine protein kinase;non-receptor serine/threonine protein kinase	9.43057
ENSMUSG00000002997	cAMP-dependent protein kinase type II-beta regulatory subunit;Prkar2b	CAMP-DEPENDENT PROTEIN KINASE TYPE II-BETA REGULATORY SUBUNIT (PTHR11635:SF121)	kinase modulator	54.5613
ENSMUSG00000036330	Chromaffin granule amine transporter;Slc18a1	CHROMAFFIN GRANULE AMINE TRANSPORTER (PTHR24004:SF71)	amino acid transporter	1.59472
ENSMUSG00000057614	Guanine nucleotide-binding protein G(i) subunit alpha-1;Gnai1	GUANINE NUCLEOTIDE-BINDING PROTEIN G(I) SUBUNIT ALPHA-1 (PTHR10218:SF191)	heterotrimeric G-protein	121
ENSMUSG00000032562	Guanine nucleotide-binding protein G(i) subunit alpha-2;Gnai2	GUANINE NUCLEOTIDE-BINDING PROTEIN G(I) SUBUNIT ALPHA-2 (PTHR10218:SF73)	heterotrimeric G-protein	178.543
ENSMUSG00000000001	Guanine nucleotide-binding protein G(k) subunit alpha;Gnai3	GUANINE NUCLEOTIDE-BINDING PROTEIN G(K) SUBUNIT ALPHA (PTHR10218:SF173)	heterotrimeric G-protein	27.2781
ENSMUSG00000031748	Guanine nucleotide-binding protein G(o) subunit alpha;Gnao1	GUANINE NUCLEOTIDE-BINDING PROTEIN G(O) SUBUNIT ALPHA (PTHR10218:SF203)	heterotrimeric G-protein	384.686
ENSMUSG00000049265	Potassium channel subfamily K member 3;Kcnk3	POTASSIUM CHANNEL SUBFAMILY K MEMBER 3 (PTHR11003:SF101)	voltage-gated potassium channel;voltage-gated ion channel	17.6438
ENSMUSG00000036760	Potassium channel subfamily K member 9;Kcnk9	POTASSIUM CHANNEL SUBFAMILY K MEMBER 9 (PTHR11003:SF75)	voltage-gated potassium channel;voltage-gated ion channel	21.0961
ENSMUSG00000032601	Protein kinase, cAMP dependent regulatory, type II alpha;Prkar2a	CAMP-DEPENDENT PROTEIN KINASE TYPE II-ALPHA REGULATORY SUBUNIT (PTHR11635:SF122)	kinase modulator	101.551
ENSMUSG00000025094	Synaptic vesicular amine transporter;Slc18a2	SYNAPTIC VESICULAR AMINE TRANSPORTER (PTHR24004:SF63)	amino acid transporter	40.7975
ENSMUSG00000027287	Synaptosomal-associated protein 23;Snap23	SYNAPTOSOMAL-ASSOCIATED PROTEIN 23 (PTHR19305:SF4)	SNARE protein	15.2077
ENSMUSG00000027273	Synaptosomal-associated protein 25;Snap25	SYNAPTOSOMAL-ASSOCIATED PROTEIN 25 (PTHR19305:SF5)	SNARE protein	509.344
ENSMUSG00000022765	Synaptosomal-associated protein 29;Snap29	SYNAPTOSOMAL-ASSOCIATED PROTEIN 29 (PTHR19305:SF0)	SNARE protein	19.0117
ENSMUSG00000041488	Syntaxin-3;Stx3	SYNTAXIN-3 (PTHR19957:SF34)	SNARE protein	34.3731
ENSMUSG00000030337	Vesicle-associated membrane protein 1;Vamp1	VESICLE-ASSOCIATED MEMBRANE PROTEIN 1 (PTHR21136:SF32)	SNARE protein	42.0583
ENSMUSG00000020894	Vesicle-associated membrane protein 2;Vamp2	VESICLE-ASSOCIATED MEMBRANE PROTEIN 2 (PTHR21136:SF36)	SNARE protein	423.809
ENSMUSG00000028955	Vesicle-associated membrane protein 3;Vamp3	VESICLE-ASSOCIATED MEMBRANE PROTEIN 3 (PTHR21136:SF78)	SNARE protein	17.3452
5HT2 type receptor mediated signaling pathway (P04374)
Ensembl Gene ID	Gene name and Gene symbol	Panther Family/subfamily	Panther protein class	CPM
ENSMUSG00000051177	1-phosphatidylinositol 4,5-bisphosphate phosphodiesterase beta-1;Plcb1	1-PHOSPHATIDYLINOSITOL 4,5-BISPHOSPHATE PHOSPHODIESTERASE BETA-1 (PTHR10336:SF12)	signaling molecule;phospholipase;guanyl-nucleotide exchange factor;calcium-binding protein	58.0207
ENSMUSG00000040061	1-phosphatidylinositol 4,5-bisphosphate phosphodiesterase beta-2;Plcb2	1-PHOSPHATIDYLINOSITOL 4,5-BISPHOSPHATE PHOSPHODIESTERASE BETA-2 (PTHR10336:SF10)	signaling molecule;phospholipase;guanyl-nucleotide exchange factor;calcium-binding protein	1.90686
ENSMUSG00000024960	1-phosphatidylinositol 4,5-bisphosphate phosphodiesterase beta-3;Plcb3	1-PHOSPHATIDYLINOSITOL 4,5-BISPHOSPHATE PHOSPHODIESTERASE BETA-3 (PTHR10336:SF11)	signaling molecule;phospholipase;guanyl-nucleotide exchange factor;calcium-binding protein	7.43904
ENSMUSG00000010660	1-phosphatidylinositol 4,5-bisphosphate phosphodiesterase delta-1;Plcd1	1-PHOSPHATIDYLINOSITOL 4,5-BISPHOSPHATE PHOSPHODIESTERASE DELTA-1 (PTHR10336:SF80)	signaling molecule;phospholipase;guanyl-nucleotide exchange factor;calcium-binding protein	5.15995
ENSMUSG00000020937	1-phosphatidylinositol 4,5-bisphosphate phosphodiesterase delta-3;Plcd3	1-PHOSPHATIDYLINOSITOL 4,5-BISPHOSPHATE PHOSPHODIESTERASE DELTA-3 (PTHR10336:SF33)	signaling molecule;phospholipase;guanyl-nucleotide exchange factor;calcium-binding protein	6.34751
ENSMUSG00000036834	1-phosphatidylinositol 4,5-bisphosphate phosphodiesterase eta-1;Plch1	1-PHOSPHATIDYLINOSITOL 4,5-BISPHOSPHATE PHOSPHODIESTERASE ETA-1 (PTHR10336:SF51)	signaling molecule;phospholipase;guanyl-nucleotide exchange factor;calcium-binding protein	13.6131
ENSMUSG00000034330	1-phosphatidylinositol 4,5-bisphosphate phosphodiesterase gamma-2;Plcg2	1-PHOSPHATIDYLINOSITOL 4,5-BISPHOSPHATE PHOSPHODIESTERASE GAMMA-2 (PTHR10336:SF25)	signaling molecule;phospholipase;guanyl-nucleotide exchange factor;calcium-binding protein	4.72513
ENSMUSG00000034997	5-hydroxytryptamine receptor 2A;Htr2a	5-HYDROXYTRYPTAMINE RECEPTOR 2A (PTHR24247:SF30)	G-protein coupled receptor	6.91843
ENSMUSG00000026228	5-hydroxytryptamine receptor 2B;Htr2b	5-HYDROXYTRYPTAMINE RECEPTOR 2B (PTHR24247:SF31)	G-protein coupled receptor	1.18765
ENSMUSG00000036330	Chromaffin granule amine transporter;Slc18a1	CHROMAFFIN GRANULE AMINE TRANSPORTER (PTHR24004:SF71)	amino acid transporter	1.59472
ENSMUSG00000024639	Guanine nucleotide-binding protein G(q) subunit alpha;Gnaq	GUANINE NUCLEOTIDE-BINDING PROTEIN G(Q) SUBUNIT ALPHA (PTHR10218:SF184)	heterotrimeric G-protein	258.322
ENSMUSG00000034781	Guanine nucleotide-binding protein subunit alpha-11;Gna11	GUANINE NUCLEOTIDE-BINDING PROTEIN SUBUNIT ALPHA-11 (PTHR10218:SF81)	heterotrimeric G-protein	51.8888
ENSMUSG00000024697	Guanine nucleotide-binding protein subunit alpha-14;Gna14	GUANINE NUCLEOTIDE-BINDING PROTEIN SUBUNIT ALPHA-14 (PTHR10218:SF57)	heterotrimeric G-protein	2.78461
ENSMUSG00000049265	Potassium channel subfamily K member 3;Kcnk3	POTASSIUM CHANNEL SUBFAMILY K MEMBER 3 (PTHR11003:SF101)	voltage-gated potassium channel;voltage-gated ion channel	17.6438
ENSMUSG00000036760	Potassium channel subfamily K member 9;Kcnk9	POTASSIUM CHANNEL SUBFAMILY K MEMBER 9 (PTHR11003:SF75)	voltage-gated potassium channel;voltage-gated ion channel	21.0961
ENSMUSG00000021948	Protein kinase C delta type;Prkcd	PROTEIN KINASE C DELTA TYPE (PTHR24352:SF32)	non-receptor serine/threonine protein kinase;transfer/carrier protein;non-receptor serine/threonine protein kinase;annexin;calmodulin	8.09489
ENSMUSG00000045038	Protein kinase C epsilon type;Prkce	PROTEIN KINASE C EPSILON TYPE (PTHR24357:SF52)	non-receptor serine/threonine protein kinase;transfer/carrier protein;non-receptor serine/threonine protein kinase;annexin;calmodulin	247.242
ENSMUSG00000021108	Protein kinase C eta type;Prkch	PROTEIN KINASE C ETA TYPE (PTHR24357:SF51)	non-receptor serine/threonine protein kinase;transfer/carrier protein;non-receptor serine/threonine protein kinase;annexin;calmodulin	2.55016
ENSMUSG00000078816	Protein kinase C gamma type;Prkcg	PROTEIN KINASE C GAMMA TYPE (PTHR24357:SF64)	non-receptor serine/threonine protein kinase;transfer/carrier protein;non-receptor serine/threonine protein kinase;annexin;calmodulin	26.1547
ENSMUSG00000037643	Protein kinase C iota type;Prkci	PROTEIN KINASE C IOTA TYPE (PTHR24357:SF60)	non-receptor serine/threonine protein kinase;transfer/carrier protein;non-receptor serine/threonine protein kinase;annexin;calmodulin	46.0091
ENSMUSG00000026778	Protein kinase C theta type;Prkcq	PROTEIN KINASE C THETA TYPE (PTHR24352:SF43)	non-receptor serine/threonine protein kinase;transfer/carrier protein;non-receptor serine/threonine protein kinase;annexin;calmodulin	2.21401
ENSMUSG00000029053	Protein kinase C zeta type;Prkcz	PROTEIN KINASE C ZETA TYPE (PTHR24357:SF59)	non-receptor serine/threonine protein kinase;transfer/carrier protein;non-receptor serine/threonine protein kinase;annexin;calmodulin	38.501
ENSMUSG00000050965	Protein kinase C;Prkca	PROTEIN KINASE C ALPHA TYPE (PTHR24357:SF65)	non-receptor serine/threonine protein kinase;transfer/carrier protein;non-receptor serine/threonine protein kinase;annexin;calmodulin	63.0572
ENSMUSG00000025094	Synaptic vesicular amine transporter;Slc18a2	SYNAPTIC VESICULAR AMINE TRANSPORTER (PTHR24004:SF63)	amino acid transporter	40.7975
ENSMUSG00000027287	Synaptosomal-associated protein 23;Snap23	SYNAPTOSOMAL-ASSOCIATED PROTEIN 23 (PTHR19305:SF4)	SNARE protein	15.2077
ENSMUSG00000027273	Synaptosomal-associated protein 25;Snap25	SYNAPTOSOMAL-ASSOCIATED PROTEIN 25 (PTHR19305:SF5)	SNARE protein	509.344
ENSMUSG00000022765	Synaptosomal-associated protein 29;Snap29	SYNAPTOSOMAL-ASSOCIATED PROTEIN 29 (PTHR19305:SF0)	SNARE protein	19.0117
ENSMUSG00000041488	Syntaxin-3;Stx3	SYNTAXIN-3 (PTHR19957:SF34)	SNARE protein	34.3731
ENSMUSG00000030337	Vesicle-associated membrane protein 1;Vamp1	VESICLE-ASSOCIATED MEMBRANE PROTEIN 1 (PTHR21136:SF32)	SNARE protein	42.0583
ENSMUSG00000020894	Vesicle-associated membrane protein 2;Vamp2	VESICLE-ASSOCIATED MEMBRANE PROTEIN 2 (PTHR21136:SF36)	SNARE protein	423.809
ENSMUSG00000028955	Vesicle-associated membrane protein 3;Vamp3	VESICLE-ASSOCIATED MEMBRANE PROTEIN 3 (PTHR21136:SF78)	SNARE protein	17.3452
ENSMUSG00000050732	Vesicle-associated membrane protein 8;Vamp8	VESICLE-ASSOCIATED MEMBRANE PROTEIN 8 (PTHR21136:SF75)	SNARE protein	1.32313
ENSMUSG00000051331	Voltage-dependent L-type calcium channel subunit alpha-1C;Cacna1c	VOLTAGE-DEPENDENT L-TYPE CALCIUM CHANNEL SUBUNIT ALPHA-1C (PTHR10037:SF188)	voltage-gated calcium channel;voltage-gated sodium channel;voltage-gated ion channel	140.144
ENSMUSG00000015968	Voltage-dependent L-type calcium channel subunit alpha-1D;Cacna1d	VOLTAGE-DEPENDENT L-TYPE CALCIUM CHANNEL SUBUNIT ALPHA-1D (PTHR10037:SF139)	voltage-gated calcium channel;voltage-gated sodium channel;voltage-gated ion channel	74.7021
ENSMUSG00000026407	Voltage-dependent L-type calcium channel subunit alpha-1S;Cacna1s	VOLTAGE-DEPENDENT L-TYPE CALCIUM CHANNEL SUBUNIT ALPHA-1S (PTHR10037:SF190)	voltage-gated calcium channel;voltage-gated sodium channel;voltage-gated ion channel	2.15319
ENSMUSG00000020882	Voltage-dependent L-type calcium channel subunit beta-1;Cacnb1	VOLTAGE-DEPENDENT L-TYPE CALCIUM CHANNEL SUBUNIT BETA-1 (PTHR11824:SF6)	voltage-gated calcium channel;voltage-gated ion channel	50.3195
ENSMUSG00000057914	Voltage-dependent L-type calcium channel subunit beta-2;Cacnb2	VOLTAGE-DEPENDENT L-TYPE CALCIUM CHANNEL SUBUNIT BETA-2 (PTHR11824:SF9)	voltage-gated calcium channel;voltage-gated ion channel	58.7739
ENSMUSG00000003352	Voltage-dependent L-type calcium channel subunit beta-3;Cacnb3	VOLTAGE-DEPENDENT L-TYPE CALCIUM CHANNEL SUBUNIT BETA-3 (PTHR11824:SF8)	voltage-gated calcium channel;voltage-gated ion channel	37.2687
ENSMUSG00000017412	Voltage-dependent L-type calcium channel subunit beta-4;Cacnb4	VOLTAGE-DEPENDENT L-TYPE CALCIUM CHANNEL SUBUNIT BETA-4 (PTHR11824:SF7)	voltage-gated calcium channel;voltage-gated ion channel	61.3174
5HT3 type receptor mediated signaling pathway (P04375)
Ensembl Gene ID	Gene name and Gene symbol	Panther Family/subfamily	Panther protein class	CPM
ENSMUSG00000036330	Chromaffin granule amine transporter;Slc18a1	CHROMAFFIN GRANULE AMINE TRANSPORTER (PTHR24004:SF71)	amino acid transporter	1.59472
ENSMUSG00000049265	Potassium channel subfamily K member 3;Kcnk3	POTASSIUM CHANNEL SUBFAMILY K MEMBER 3 (PTHR11003:SF101)	voltage-gated potassium channel;voltage-gated ion channel	17.6438
ENSMUSG00000036760	Potassium channel subfamily K member 9;Kcnk9	POTASSIUM CHANNEL SUBFAMILY K MEMBER 9 (PTHR11003:SF75)	voltage-gated potassium channel;voltage-gated ion channel	21.0961
ENSMUSG00000025094	Synaptic vesicular amine transporter;Slc18a2	SYNAPTIC VESICULAR AMINE TRANSPORTER (PTHR24004:SF63)	amino acid transporter	40.7975
ENSMUSG00000027287	Synaptosomal-associated protein 23;Snap23	SYNAPTOSOMAL-ASSOCIATED PROTEIN 23 (PTHR19305:SF4)	SNARE protein	15.2077
ENSMUSG00000027273	Synaptosomal-associated protein 25;Snap25	SYNAPTOSOMAL-ASSOCIATED PROTEIN 25 (PTHR19305:SF5)	SNARE protein	509.344
ENSMUSG00000022765	Synaptosomal-associated protein 29;Snap29	SYNAPTOSOMAL-ASSOCIATED PROTEIN 29 (PTHR19305:SF0)	SNARE protein	19.0117
ENSMUSG00000041488	Syntaxin-3;Stx3	SYNTAXIN-3 (PTHR19957:SF34)	SNARE protein	34.3731
ENSMUSG00000030337	Vesicle-associated membrane protein 1;Vamp1	VESICLE-ASSOCIATED MEMBRANE PROTEIN 1 (PTHR21136:SF32)	SNARE protein	42.0583
ENSMUSG00000020894	Vesicle-associated membrane protein 2;Vamp2	VESICLE-ASSOCIATED MEMBRANE PROTEIN 2 (PTHR21136:SF36)	SNARE protein	423.809
ENSMUSG00000028955	Vesicle-associated membrane protein 3;Vamp3	VESICLE-ASSOCIATED MEMBRANE PROTEIN 3 (PTHR21136:SF78)	SNARE protein	17.3452
ENSMUSG00000050732	Vesicle-associated membrane protein 8;Vamp8	VESICLE-ASSOCIATED MEMBRANE PROTEIN 8 (PTHR21136:SF75)	SNARE protein	1.32313
5HT4 type receptor mediated signaling pathway (P04376)
Ensembl Gene ID	Gene name and Gene symbol	Panther Family/subfamily	Panther protein class	CPM
ENSMUSG00000026322	5-hydroxytryptamine receptor 4;Htr4	5-HYDROXYTRYPTAMINE RECEPTOR 4 (PTHR24249:SF33)		6.99948
ENSMUSG00000021536	Adenylate cyclase type 2;Adcy2	ADENYLATE CYCLASE TYPE 2 (PTHR11920:SF253)	adenylate cyclase;guanylate cyclase	47.6628
ENSMUSG00000031659	Adenylate cyclase type 7;Adcy7	ADENYLATE CYCLASE TYPE 7 (PTHR11920:SF273)	adenylate cyclase;guanylate cyclase	11.398
ENSMUSG00000036330	Chromaffin granule amine transporter;Slc18a1	CHROMAFFIN GRANULE AMINE TRANSPORTER (PTHR24004:SF71)	amino acid transporter	1.59472
ENSMUSG00000027523	Guanine nucleotide-binding protein G(s) subunit alpha isoforms XLas;Gnas	GUANINE NUCLEOTIDE-BINDING PROTEIN G(S) SUBUNIT ALPHA ISOFORMS XLAS (PTHR10218:SF36)	heterotrimeric G-protein	1241
ENSMUSG00000049265	Potassium channel subfamily K member 3;Kcnk3	POTASSIUM CHANNEL SUBFAMILY K MEMBER 3 (PTHR11003:SF101)	voltage-gated potassium channel;voltage-gated ion channel	17.6438
ENSMUSG00000036760	Potassium channel subfamily K member 9;Kcnk9	POTASSIUM CHANNEL SUBFAMILY K MEMBER 9 (PTHR11003:SF75)	voltage-gated potassium channel;voltage-gated ion channel	21.0961
ENSMUSG00000025094	Synaptic vesicular amine transporter;Slc18a2	SYNAPTIC VESICULAR AMINE TRANSPORTER (PTHR24004:SF63)	amino acid transporter	40.7975
ENSMUSG00000027287	Synaptosomal-associated protein 23;Snap23	SYNAPTOSOMAL-ASSOCIATED PROTEIN 23 (PTHR19305:SF4)	SNARE protein	15.2077
ENSMUSG00000027273	Synaptosomal-associated protein 25;Snap25	SYNAPTOSOMAL-ASSOCIATED PROTEIN 25 (PTHR19305:SF5)	SNARE protein	509.344
ENSMUSG00000022765	Synaptosomal-associated protein 29;Snap29	SYNAPTOSOMAL-ASSOCIATED PROTEIN 29 (PTHR19305:SF0)	SNARE protein	19.0117
ENSMUSG00000041488	Syntaxin-3;Stx3	SYNTAXIN-3 (PTHR19957:SF34)	SNARE protein	34.3731
ENSMUSG00000030337	Vesicle-associated membrane protein 1;Vamp1	VESICLE-ASSOCIATED MEMBRANE PROTEIN 1 (PTHR21136:SF32)	SNARE protein	42.0583
ENSMUSG00000020894	Vesicle-associated membrane protein 2;Vamp2	VESICLE-ASSOCIATED MEMBRANE PROTEIN 2 (PTHR21136:SF36)	SNARE protein	423.809
ENSMUSG00000028955	Vesicle-associated membrane protein 3;Vamp3	VESICLE-ASSOCIATED MEMBRANE PROTEIN 3 (PTHR21136:SF78)	SNARE protein	17.3452
ENSMUSG00000050732	Vesicle-associated membrane protein 8;Vamp8	VESICLE-ASSOCIATED MEMBRANE PROTEIN 8 (PTHR21136:SF75)	SNARE protein	1.32313
Alpha adrenergic receptor signaling pathway (P00002)
Ensembl Gene ID	Gene name and Gene symbol	Panther Family/subfamily	Panther protein class	CPM
ENSMUSG00000051177	1-phosphatidylinositol 4,5-bisphosphate phosphodiesterase beta-1;Plcb1	1-PHOSPHATIDYLINOSITOL 4,5-BISPHOSPHATE PHOSPHODIESTERASE BETA-1 (PTHR10336:SF12)	signaling molecule;phospholipase;guanyl-nucleotide exchange factor;calcium-binding protein	58.0207
ENSMUSG00000040061	1-phosphatidylinositol 4,5-bisphosphate phosphodiesterase beta-2;Plcb2	1-PHOSPHATIDYLINOSITOL 4,5-BISPHOSPHATE PHOSPHODIESTERASE BETA-2 (PTHR10336:SF10)	signaling molecule;phospholipase;guanyl-nucleotide exchange factor;calcium-binding protein	1.90686
ENSMUSG00000024960	1-phosphatidylinositol 4,5-bisphosphate phosphodiesterase beta-3;Plcb3	1-PHOSPHATIDYLINOSITOL 4,5-BISPHOSPHATE PHOSPHODIESTERASE BETA-3 (PTHR10336:SF11)	signaling molecule;phospholipase;guanyl-nucleotide exchange factor;calcium-binding protein	7.43904
ENSMUSG00000050541	Adrenergic receptor, alpha 1b;Adra1b	ALPHA-1B ADRENERGIC RECEPTOR (PTHR24248:SF17)	G-protein coupled receptor	5.53035
ENSMUSG00000033717	Adrenergic receptor, alpha 2a;Adra2a	ALPHA-2A ADRENERGIC RECEPTOR (PTHR24248:SF24)		13.5595
ENSMUSG00000045875	Alpha-1A adrenergic receptor;Adra1a	ALPHA-1A ADRENERGIC RECEPTOR (PTHR24248:SF16)	G-protein coupled receptor	12.566
ENSMUSG00000058620	Alpha-2B adrenergic receptor;Adra2b	ALPHA-2B ADRENERGIC RECEPTOR (PTHR24248:SF26)		1.27189
ENSMUSG00000045318	Alpha-2C adrenergic receptor;Adra2c	ALPHA-2C ADRENERGIC RECEPTOR (PTHR24248:SF25)		4.76523
ENSMUSG00000034781	Guanine nucleotide-binding protein subunit alpha-11;Gna11	GUANINE NUCLEOTIDE-BINDING PROTEIN SUBUNIT ALPHA-11 (PTHR10218:SF81)	heterotrimeric G-protein	51.8888
ENSMUSG00000030102	Inositol 1,4,5-trisphosphate receptor type 1;Itpr1	INOSITOL 1,4,5-TRISPHOSPHATE RECEPTOR TYPE 1 (PTHR13715:SF52)	ligand-gated ion channel;ligand-gated ion channel	250.135
ENSMUSG00000021948	Protein kinase C delta type;Prkcd	PROTEIN KINASE C DELTA TYPE (PTHR24352:SF32)	non-receptor serine/threonine protein kinase;transfer/carrier protein;non-receptor serine/threonine protein kinase;annexin;calmodulin	8.09489
ENSMUSG00000045038	Protein kinase C epsilon type;Prkce	PROTEIN KINASE C EPSILON TYPE (PTHR24357:SF52)	non-receptor serine/threonine protein kinase;transfer/carrier protein;non-receptor serine/threonine protein kinase;annexin;calmodulin	247.242
ENSMUSG00000078816	Protein kinase C gamma type;Prkcg	PROTEIN KINASE C GAMMA TYPE (PTHR24357:SF64)	non-receptor serine/threonine protein kinase;transfer/carrier protein;non-receptor serine/threonine protein kinase;annexin;calmodulin	26.1547
ENSMUSG00000050965	Protein kinase C;Prkca	PROTEIN KINASE C ALPHA TYPE (PTHR24357:SF65)	non-receptor serine/threonine protein kinase;transfer/carrier protein;non-receptor serine/threonine protein kinase;annexin;calmodulin	63.0572
ENSMUSG00000027287	Synaptosomal-associated protein 23;Snap23	SYNAPTOSOMAL-ASSOCIATED PROTEIN 23 (PTHR19305:SF4)	SNARE protein	15.2077
ENSMUSG00000027273	Synaptosomal-associated protein 25;Snap25	SYNAPTOSOMAL-ASSOCIATED PROTEIN 25 (PTHR19305:SF5)	SNARE protein	509.344
ENSMUSG00000026470	Syntaxin-6;Stx6	SYNTAXIN-6 (PTHR12380:SF35)	SNARE protein	29.9026
ENSMUSG00000030337	Vesicle-associated membrane protein 1;Vamp1	VESICLE-ASSOCIATED MEMBRANE PROTEIN 1 (PTHR21136:SF32)	SNARE protein	42.0583
ENSMUSG00000020894	Vesicle-associated membrane protein 2;Vamp2	VESICLE-ASSOCIATED MEMBRANE PROTEIN 2 (PTHR21136:SF36)	SNARE protein	423.809
ENSMUSG00000028955	Vesicle-associated membrane protein 3;Vamp3	VESICLE-ASSOCIATED MEMBRANE PROTEIN 3 (PTHR21136:SF78)	SNARE protein	17.3452
Beta1 adrenergic receptor signaling pathway (P04377)
Ensembl Gene ID	Gene name and Gene symbol	Panther Family/subfamily	Panther protein class	CPM
ENSMUSG00000021536	Adenylate cyclase type 2;Adcy2	ADENYLATE CYCLASE TYPE 2 (PTHR11920:SF253)	adenylate cyclase;guanylate cyclase	47.6628
ENSMUSG00000031659	Adenylate cyclase type 7;Adcy7	ADENYLATE CYCLASE TYPE 7 (PTHR11920:SF273)	adenylate cyclase;guanylate cyclase	11.398
ENSMUSG00000035283	Beta-1 adrenergic receptor;Adrb1	BETA-1 ADRENERGIC RECEPTOR (PTHR24248:SF54)	G-protein coupled receptor	6.47191
ENSMUSG00000005469	cAMP-dependent protein kinase catalytic subunit alpha;Prkaca	CAMP-DEPENDENT PROTEIN KINASE CATALYTIC SUBUNIT ALPHA (PTHR24353:SF55)	non-receptor serine/threonine protein kinase;non-receptor serine/threonine protein kinase	162.992
ENSMUSG00000005034	cAMP-dependent protein kinase catalytic subunit beta;Prkacb	CAMP-DEPENDENT PROTEIN KINASE CATALYTIC SUBUNIT BETA (PTHR24353:SF45)	non-receptor serine/threonine protein kinase;non-receptor serine/threonine protein kinase	526.316
ENSMUSG00000035725	cAMP-dependent protein kinase catalytic subunit PRKX;Prkx	CAMP-DEPENDENT PROTEIN KINASE CATALYTIC SUBUNIT PRKX (PTHR24353:SF57)	non-receptor serine/threonine protein kinase;non-receptor serine/threonine protein kinase	9.43057
ENSMUSG00000002997	cAMP-dependent protein kinase type II-beta regulatory subunit;Prkar2b	CAMP-DEPENDENT PROTEIN KINASE TYPE II-BETA REGULATORY SUBUNIT (PTHR11635:SF121)	kinase modulator	54.5613
ENSMUSG00000027523	Guanine nucleotide-binding protein G(s) subunit alpha isoforms XLas;Gnas	GUANINE NUCLEOTIDE-BINDING PROTEIN G(S) SUBUNIT ALPHA ISOFORMS XLAS (PTHR10218:SF36)	heterotrimeric G-protein	1241
ENSMUSG00000032601	Protein kinase, cAMP dependent regulatory, type II alpha;Prkar2a	CAMP-DEPENDENT PROTEIN KINASE TYPE II-ALPHA REGULATORY SUBUNIT (PTHR11635:SF122)	kinase modulator	101.551
ENSMUSG00000030592	Ryanodine receptor 1;Ryr1	RYANODINE RECEPTOR 1 (PTHR13715:SF15)	ligand-gated ion channel;ligand-gated ion channel	11.0424
ENSMUSG00000021313	Ryanodine receptor 2;Ryr2	RYANODINE RECEPTOR 2 (PTHR13715:SF75)	ligand-gated ion channel;ligand-gated ion channel	281.013
ENSMUSG00000027287	Synaptosomal-associated protein 23;Snap23	SYNAPTOSOMAL-ASSOCIATED PROTEIN 23 (PTHR19305:SF4)	SNARE protein	15.2077
ENSMUSG00000027273	Synaptosomal-associated protein 25;Snap25	SYNAPTOSOMAL-ASSOCIATED PROTEIN 25 (PTHR19305:SF5)	SNARE protein	509.344
ENSMUSG00000022765	Synaptosomal-associated protein 29;Snap29	SYNAPTOSOMAL-ASSOCIATED PROTEIN 29 (PTHR19305:SF0)	SNARE protein	19.0117
ENSMUSG00000041488	Syntaxin-3;Stx3	SYNTAXIN-3 (PTHR19957:SF34)	SNARE protein	34.3731
ENSMUSG00000030337	Vesicle-associated membrane protein 1;Vamp1	VESICLE-ASSOCIATED MEMBRANE PROTEIN 1 (PTHR21136:SF32)	SNARE protein	42.0583
ENSMUSG00000020894	Vesicle-associated membrane protein 2;Vamp2	VESICLE-ASSOCIATED MEMBRANE PROTEIN 2 (PTHR21136:SF36)	SNARE protein	423.809
ENSMUSG00000028955	Vesicle-associated membrane protein 3;Vamp3	VESICLE-ASSOCIATED MEMBRANE PROTEIN 3 (PTHR21136:SF78)	SNARE protein	17.3452
ENSMUSG00000050732	Vesicle-associated membrane protein 8;Vamp8	VESICLE-ASSOCIATED MEMBRANE PROTEIN 8 (PTHR21136:SF75)	SNARE protein	1.32313
ENSMUSG00000051331	Voltage-dependent L-type calcium channel subunit alpha-1C;Cacna1c	VOLTAGE-DEPENDENT L-TYPE CALCIUM CHANNEL SUBUNIT ALPHA-1C (PTHR10037:SF188)	voltage-gated calcium channel;voltage-gated sodium channel;voltage-gated ion channel	140.144
ENSMUSG00000015968	Voltage-dependent L-type calcium channel subunit alpha-1D;Cacna1d	VOLTAGE-DEPENDENT L-TYPE CALCIUM CHANNEL SUBUNIT ALPHA-1D (PTHR10037:SF139)	voltage-gated calcium channel;voltage-gated sodium channel;voltage-gated ion channel	74.7021
ENSMUSG00000026407	Voltage-dependent L-type calcium channel subunit alpha-1S;Cacna1s	VOLTAGE-DEPENDENT L-TYPE CALCIUM CHANNEL SUBUNIT ALPHA-1S (PTHR10037:SF190)	voltage-gated calcium channel;voltage-gated sodium channel;voltage-gated ion channel	2.15319
ENSMUSG00000020882	Voltage-dependent L-type calcium channel subunit beta-1;Cacnb1	VOLTAGE-DEPENDENT L-TYPE CALCIUM CHANNEL SUBUNIT BETA-1 (PTHR11824:SF6)	voltage-gated calcium channel;voltage-gated ion channel	50.3195
ENSMUSG00000057914	Voltage-dependent L-type calcium channel subunit beta-2;Cacnb2	VOLTAGE-DEPENDENT L-TYPE CALCIUM CHANNEL SUBUNIT BETA-2 (PTHR11824:SF9)	voltage-gated calcium channel;voltage-gated ion channel	58.7739
ENSMUSG00000003352	Voltage-dependent L-type calcium channel subunit beta-3;Cacnb3	VOLTAGE-DEPENDENT L-TYPE CALCIUM CHANNEL SUBUNIT BETA-3 (PTHR11824:SF8)	voltage-gated calcium channel;voltage-gated ion channel	37.2687
ENSMUSG00000017412	Voltage-dependent L-type calcium channel subunit beta-4;Cacnb4	VOLTAGE-DEPENDENT L-TYPE CALCIUM CHANNEL SUBUNIT BETA-4 (PTHR11824:SF7)	voltage-gated calcium channel;voltage-gated ion channel	61.3174
Beta2 adrenergic receptor signaling pathway (P04378)
Ensembl Gene ID	Gene name and Gene symbol	Panther Family/subfamily	Panther protein class	CPM
ENSMUSG00000021536	Adenylate cyclase type 2;Adcy2	ADENYLATE CYCLASE TYPE 2 (PTHR11920:SF253)	adenylate cyclase;guanylate cyclase	47.6628
ENSMUSG00000031659	Adenylate cyclase type 7;Adcy7	ADENYLATE CYCLASE TYPE 7 (PTHR11920:SF273)	adenylate cyclase;guanylate cyclase	11.398
ENSMUSG00000045730	Beta-2 adrenergic receptor;Adrb2	BETA-2 ADRENERGIC RECEPTOR (PTHR24248:SF21)	G-protein coupled receptor	2.12592
ENSMUSG00000005469	cAMP-dependent protein kinase catalytic subunit alpha;Prkaca	CAMP-DEPENDENT PROTEIN KINASE CATALYTIC SUBUNIT ALPHA (PTHR24353:SF55)	non-receptor serine/threonine protein kinase;non-receptor serine/threonine protein kinase	162.992
ENSMUSG00000005034	cAMP-dependent protein kinase catalytic subunit beta;Prkacb	CAMP-DEPENDENT PROTEIN KINASE CATALYTIC SUBUNIT BETA (PTHR24353:SF45)	non-receptor serine/threonine protein kinase;non-receptor serine/threonine protein kinase	526.316
ENSMUSG00000035725	cAMP-dependent protein kinase catalytic subunit PRKX;Prkx	CAMP-DEPENDENT PROTEIN KINASE CATALYTIC SUBUNIT PRKX (PTHR24353:SF57)	non-receptor serine/threonine protein kinase;non-receptor serine/threonine protein kinase	9.43057
ENSMUSG00000002997	cAMP-dependent protein kinase type II-beta regulatory subunit;Prkar2b	CAMP-DEPENDENT PROTEIN KINASE TYPE II-BETA REGULATORY SUBUNIT (PTHR11635:SF121)	kinase modulator	54.5613
ENSMUSG00000027523	Guanine nucleotide-binding protein G(s) subunit alpha isoforms XLas;Gnas	GUANINE NUCLEOTIDE-BINDING PROTEIN G(S) SUBUNIT ALPHA ISOFORMS XLAS (PTHR10218:SF36)	heterotrimeric G-protein	1241
ENSMUSG00000032601	Protein kinase, cAMP dependent regulatory, type II alpha;Prkar2a	CAMP-DEPENDENT PROTEIN KINASE TYPE II-ALPHA REGULATORY SUBUNIT (PTHR11635:SF122)	kinase modulator	101.551
ENSMUSG00000030592	Ryanodine receptor 1;Ryr1	RYANODINE RECEPTOR 1 (PTHR13715:SF15)	ligand-gated ion channel;ligand-gated ion channel	11.0424
ENSMUSG00000021313	Ryanodine receptor 2;Ryr2	RYANODINE RECEPTOR 2 (PTHR13715:SF75)	ligand-gated ion channel;ligand-gated ion channel	281.013
ENSMUSG00000027287	Synaptosomal-associated protein 23;Snap23	SYNAPTOSOMAL-ASSOCIATED PROTEIN 23 (PTHR19305:SF4)	SNARE protein	15.2077
ENSMUSG00000027273	Synaptosomal-associated protein 25;Snap25	SYNAPTOSOMAL-ASSOCIATED PROTEIN 25 (PTHR19305:SF5)	SNARE protein	509.344
ENSMUSG00000022765	Synaptosomal-associated protein 29;Snap29	SYNAPTOSOMAL-ASSOCIATED PROTEIN 29 (PTHR19305:SF0)	SNARE protein	19.0117
ENSMUSG00000041488	Syntaxin-3;Stx3	SYNTAXIN-3 (PTHR19957:SF34)	SNARE protein	34.3731
ENSMUSG00000030337	Vesicle-associated membrane protein 1;Vamp1	VESICLE-ASSOCIATED MEMBRANE PROTEIN 1 (PTHR21136:SF32)	SNARE protein	42.0583
ENSMUSG00000020894	Vesicle-associated membrane protein 2;Vamp2	VESICLE-ASSOCIATED MEMBRANE PROTEIN 2 (PTHR21136:SF36)	SNARE protein	423.809
ENSMUSG00000028955	Vesicle-associated membrane protein 3;Vamp3	VESICLE-ASSOCIATED MEMBRANE PROTEIN 3 (PTHR21136:SF78)	SNARE protein	17.3452
ENSMUSG00000050732	Vesicle-associated membrane protein 8;Vamp8	VESICLE-ASSOCIATED MEMBRANE PROTEIN 8 (PTHR21136:SF75)	SNARE protein	1.32313
ENSMUSG00000051331	Voltage-dependent L-type calcium channel subunit alpha-1C;Cacna1c	VOLTAGE-DEPENDENT L-TYPE CALCIUM CHANNEL SUBUNIT ALPHA-1C (PTHR10037:SF188)	voltage-gated calcium channel;voltage-gated sodium channel;voltage-gated ion channel	140.144
ENSMUSG00000015968	Voltage-dependent L-type calcium channel subunit alpha-1D;Cacna1d	VOLTAGE-DEPENDENT L-TYPE CALCIUM CHANNEL SUBUNIT ALPHA-1D (PTHR10037:SF139)	voltage-gated calcium channel;voltage-gated sodium channel;voltage-gated ion channel	74.7021
ENSMUSG00000026407	Voltage-dependent L-type calcium channel subunit alpha-1S;Cacna1s	VOLTAGE-DEPENDENT L-TYPE CALCIUM CHANNEL SUBUNIT ALPHA-1S (PTHR10037:SF190)	voltage-gated calcium channel;voltage-gated sodium channel;voltage-gated ion channel	2.15319
ENSMUSG00000020882	Voltage-dependent L-type calcium channel subunit beta-1;Cacnb1	VOLTAGE-DEPENDENT L-TYPE CALCIUM CHANNEL SUBUNIT BETA-1 (PTHR11824:SF6)	voltage-gated calcium channel;voltage-gated ion channel	50.3195
ENSMUSG00000057914	Voltage-dependent L-type calcium channel subunit beta-2;Cacnb2	VOLTAGE-DEPENDENT L-TYPE CALCIUM CHANNEL SUBUNIT BETA-2 (PTHR11824:SF9)	voltage-gated calcium channel;voltage-gated ion channel	58.7739
ENSMUSG00000003352	Voltage-dependent L-type calcium channel subunit beta-3;Cacnb3	VOLTAGE-DEPENDENT L-TYPE CALCIUM CHANNEL SUBUNIT BETA-3 (PTHR11824:SF8)	voltage-gated calcium channel;voltage-gated ion channel	37.2687
ENSMUSG00000017412	Voltage-dependent L-type calcium channel subunit beta-4;Cacnb4	VOLTAGE-DEPENDENT L-TYPE CALCIUM CHANNEL SUBUNIT BETA-4 (PTHR11824:SF7)	voltage-gated calcium channel;voltage-gated ion channel	61.3174
Beta3 adrenergic receptor signaling pathway (P04379)
Ensembl Gene ID	Gene name and Gene symbol	Panther Family/subfamily	Panther protein class	CPM
ENSMUSG00000021536	Adenylate cyclase type 2;Adcy2	ADENYLATE CYCLASE TYPE 2 (PTHR11920:SF253)	adenylate cyclase;guanylate cyclase	47.6628
ENSMUSG00000031659	Adenylate cyclase type 7;Adcy7	ADENYLATE CYCLASE TYPE 7 (PTHR11920:SF273)	adenylate cyclase;guanylate cyclase	11.398
ENSMUSG00000027523	Guanine nucleotide-binding protein G(s) subunit alpha isoforms XLas;Gnas	GUANINE NUCLEOTIDE-BINDING PROTEIN G(S) SUBUNIT ALPHA ISOFORMS XLAS (PTHR10218:SF36)	heterotrimeric G-protein	1241
ENSMUSG00000027287	Synaptosomal-associated protein 23;Snap23	SYNAPTOSOMAL-ASSOCIATED PROTEIN 23 (PTHR19305:SF4)	SNARE protein	15.2077
ENSMUSG00000027273	Synaptosomal-associated protein 25;Snap25	SYNAPTOSOMAL-ASSOCIATED PROTEIN 25 (PTHR19305:SF5)	SNARE protein	509.344
ENSMUSG00000022765	Synaptosomal-associated protein 29;Snap29	SYNAPTOSOMAL-ASSOCIATED PROTEIN 29 (PTHR19305:SF0)	SNARE protein	19.0117
ENSMUSG00000041488	Syntaxin-3;Stx3	SYNTAXIN-3 (PTHR19957:SF34)	SNARE protein	34.3731
ENSMUSG00000030337	Vesicle-associated membrane protein 1;Vamp1	VESICLE-ASSOCIATED MEMBRANE PROTEIN 1 (PTHR21136:SF32)	SNARE protein	42.0583
ENSMUSG00000020894	Vesicle-associated membrane protein 2;Vamp2	VESICLE-ASSOCIATED MEMBRANE PROTEIN 2 (PTHR21136:SF36)	SNARE protein	423.809
ENSMUSG00000028955	Vesicle-associated membrane protein 3;Vamp3	VESICLE-ASSOCIATED MEMBRANE PROTEIN 3 (PTHR21136:SF78)	SNARE protein	17.3452
ENSMUSG00000050732	Vesicle-associated membrane protein 8;Vamp8	VESICLE-ASSOCIATED MEMBRANE PROTEIN 8 (PTHR21136:SF75)	SNARE protein	1.32313
Adrenaline and noradrenaline biosynthesis (P00001)
Ensembl Gene ID	Gene name and Gene symbol	Panther Family/subfamily	Panther protein class	CPM
ENSMUSG00000025037	Amine oxidase [flavin-containing] A;Maoa	AMINE OXIDASE [FLAVIN-CONTAINING] A (PTHR10742:SF253)	DNA methyltransferase;oxidase;DNA binding protein	34.7908
ENSMUSG00000040147	Amine oxidase [flavin-containing] B;Maob	AMINE OXIDASE [FLAVIN-CONTAINING] B (PTHR10742:SF219)	DNA methyltransferase;oxidase;DNA binding protein	20.0712
ENSMUSG00000020182	Aromatic-L-amino-acid decarboxylase;Ddc	AROMATIC-L-AMINO-ACID DECARBOXYLASE (PTHR11999:SF69)	decarboxylase	44.582
ENSMUSG00000000326	Catechol O-methyltransferase;Comt	CATECHOL O-METHYLTRANSFERASE (PTHR10509:SF2)	methyltransferase	12.8725
ENSMUSG00000036330	Chromaffin granule amine transporter;Slc18a1	CHROMAFFIN GRANULE AMINE TRANSPORTER (PTHR24004:SF71)	amino acid transporter	1.59472
ENSMUSG00000000889	Dopamine beta hydroxylase;Dbh	DOPAMINE BETA-HYDROXYLASE (PTHR10157:SF4)		1.1077
ENSMUSG00000036814	Sodium- and chloride-dependent transporter XTRP3A;Slc6a20a	SODIUM- AND CHLORIDE-DEPENDENT TRANSPORTER XTRP3 (PTHR11616:SF44)	amino acid transporter;cation transporter	1.47216
ENSMUSG00000021609	Sodium-dependent dopamine transporter;Slc6a3	SODIUM-DEPENDENT DOPAMINE TRANSPORTER (PTHR11616:SF38)	amino acid transporter;cation transporter	10.4443
ENSMUSG00000019894	Sodium-dependent neutral amino acid transporter B(0)AT2;Slc6a15	SODIUM-DEPENDENT NEUTRAL AMINO ACID TRANSPORTER B(0)AT2 (PTHR11616:SF101)	amino acid transporter;cation transporter	57.114
ENSMUSG00000027894	Sodium-dependent neutral amino acid transporter SLC6A17;Slc6a17	SODIUM-DEPENDENT NEUTRAL AMINO ACID TRANSPORTER SLC6A17 (PTHR11616:SF102)	amino acid transporter;cation transporter	558.154
ENSMUSG00000025094	Synaptic vesicular amine transporter;Slc18a2	SYNAPTIC VESICULAR AMINE TRANSPORTER (PTHR24004:SF63)	amino acid transporter	40.7975
ENSMUSG00000027287	Synaptosomal-associated protein 23;Snap23	SYNAPTOSOMAL-ASSOCIATED PROTEIN 23 (PTHR19305:SF4)	SNARE protein	15.2077
ENSMUSG00000027273	Synaptosomal-associated protein 25;Snap25	SYNAPTOSOMAL-ASSOCIATED PROTEIN 25 (PTHR19305:SF5)	SNARE protein	509.344
ENSMUSG00000022765	Synaptosomal-associated protein 29;Snap29	SYNAPTOSOMAL-ASSOCIATED PROTEIN 29 (PTHR19305:SF0)	SNARE protein	19.0117
ENSMUSG00000019998	Syntaxin 7;Stx7	SYNTAXIN-7 (PTHR19957:SF90)	SNARE protein	49.1012
ENSMUSG00000028879	Syntaxin-12;Stx12	SYNTAXIN-12 (PTHR19957:SF88)	SNARE protein	101.249
ENSMUSG00000000214	Tyrosine 3-monooxygenase;Th	TYROSINE 3-MONOOXYGENASE (PTHR11473:SF18)		12.2003
ENSMUSG00000021124	Vesicle transport through interaction with t-SNAREs 1B homolog;Vti1b	VESICLE TRANSPORT THROUGH INTERACTION WITH T-SNARES HOMOLOG 1B (PTHR21230:SF24)	SNARE protein	52.4228
ENSMUSG00000030337	Vesicle-associated membrane protein 1;Vamp1	VESICLE-ASSOCIATED MEMBRANE PROTEIN 1 (PTHR21136:SF32)	SNARE protein	42.0583
ENSMUSG00000020894	Vesicle-associated membrane protein 2;Vamp2	VESICLE-ASSOCIATED MEMBRANE PROTEIN 2 (PTHR21136:SF36)	SNARE protein	423.809
ENSMUSG00000028955	Vesicle-associated membrane protein 3;Vamp3	VESICLE-ASSOCIATED MEMBRANE PROTEIN 3 (PTHR21136:SF78)	SNARE protein	17.3452
ENSMUSG00000026696	Vesicle-associated membrane protein 4;Vamp4	VESICLE-ASSOCIATED MEMBRANE PROTEIN 4 (PTHR21136:SF83)	SNARE protein	101.862
Ionotropic glutamate receptor pathway (P00037)
Ensembl Gene ID	Gene name and Gene symbol	Panther Family/subfamily	Panther protein class	CPM
ENSMUSG00000024617	Calcium/calmodulin-dependent protein kinase type II subunit alpha;Camk2a	CALCIUM/CALMODULIN-DEPENDENT PROTEIN KINASE TYPE II SUBUNIT ALPHA (PTHR24347:SF152)	non-receptor serine/threonine protein kinase;non-receptor serine/threonine protein kinase	368.809
ENSMUSG00000057897	Calcium/calmodulin-dependent protein kinase type II subunit beta;Camk2b	CALCIUM/CALMODULIN-DEPENDENT PROTEIN KINASE TYPE II SUBUNIT BETA (PTHR24347:SF107)	non-receptor serine/threonine protein kinase;non-receptor serine/threonine protein kinase	358.115
ENSMUSG00000021820	Calcium/calmodulin-dependent protein kinase type II subunit gamma;Camk2g	CALCIUM/CALMODULIN-DEPENDENT PROTEIN KINASE TYPE II SUBUNIT GAMMA (PTHR24347:SF110)	non-receptor serine/threonine protein kinase;non-receptor serine/threonine protein kinase	148.205
ENSMUSG00000005360	Excitatory amino acid transporter 1;Slc1a3	EXCITATORY AMINO ACID TRANSPORTER 1 (PTHR11958:SF24)	cation transporter	213.412
ENSMUSG00000005089	Excitatory amino acid transporter 2;Slc1a2	EXCITATORY AMINO ACID TRANSPORTER 2 (PTHR11958:SF43)	cation transporter	1123.4
ENSMUSG00000005357	Excitatory amino acid transporter 4;Slc1a6	EXCITATORY AMINO ACID TRANSPORTER 4 (PTHR11958:SF29)	cation transporter	22.1443
ENSMUSG00000020524	Glutamate receptor 1;Gria1	GLUTAMATE RECEPTOR 1 (PTHR18966:SF157)	ionotropic glutamate receptor;ionotropic glutamate receptor	435.882
ENSMUSG00000033981	Glutamate receptor 2;Gria2	GLUTAMATE RECEPTOR 2 (PTHR18966:SF99)	ionotropic glutamate receptor;ionotropic glutamate receptor	436.323
ENSMUSG00000025892	Glutamate receptor 4;Gria4	GLUTAMATE RECEPTOR 4 (PTHR18966:SF100)	ionotropic glutamate receptor;ionotropic glutamate receptor	112.082
ENSMUSG00000022935	Glutamate receptor ionotropic, kainate 1;Grik1	GLUTAMATE RECEPTOR IONOTROPIC, KAINATE 1 (PTHR18966:SF36)	ionotropic glutamate receptor;ionotropic glutamate receptor	17.888
ENSMUSG00000056073	Glutamate receptor ionotropic, kainate 2;Grik2	GLUTAMATE RECEPTOR IONOTROPIC, KAINATE 2 (PTHR18966:SF38)	ionotropic glutamate receptor;ionotropic glutamate receptor	100.337
ENSMUSG00000001985	Glutamate receptor ionotropic, kainate 3;Grik3	GLUTAMATE RECEPTOR IONOTROPIC, KAINATE 3 (PTHR18966:SF174)	ionotropic glutamate receptor;ionotropic glutamate receptor	87.6994
ENSMUSG00000032017	Glutamate receptor ionotropic, kainate 4;Grik4	GLUTAMATE RECEPTOR IONOTROPIC, KAINATE 4 (PTHR18966:SF171)	ionotropic glutamate receptor;ionotropic glutamate receptor	41.6452
ENSMUSG00000003378	Glutamate receptor ionotropic, kainate 5;Grik5	GLUTAMATE RECEPTOR IONOTROPIC, KAINATE 5 (PTHR18966:SF34)	ionotropic glutamate receptor;ionotropic glutamate receptor	124.873
ENSMUSG00000026959	Glutamate receptor ionotropic, NMDA 1;Grin1	GLUTAMATE RECEPTOR IONOTROPIC, NMDA 1 (PTHR18966:SF160)	ionotropic glutamate receptor;ionotropic glutamate receptor	185.728
ENSMUSG00000059003	Glutamate receptor ionotropic, NMDA 2A;Grin2a	GLUTAMATE RECEPTOR IONOTROPIC, NMDA 2A (PTHR18966:SF107)	ionotropic glutamate receptor;ionotropic glutamate receptor	35.5407
ENSMUSG00000030209	Glutamate receptor ionotropic, NMDA 2B;Grin2b	GLUTAMATE RECEPTOR IONOTROPIC, NMDA 2B (PTHR18966:SF16)	ionotropic glutamate receptor;ionotropic glutamate receptor	403.378
ENSMUSG00000020734	Glutamate receptor ionotropic, NMDA 2C;Grin2c	GLUTAMATE RECEPTOR IONOTROPIC, NMDA 2C (PTHR18966:SF179)	ionotropic glutamate receptor;ionotropic glutamate receptor	9.15457
ENSMUSG00000002771	Glutamate receptor ionotropic, NMDA 2D;Grin2d	GLUTAMATE RECEPTOR IONOTROPIC, NMDA 2D (PTHR18966:SF105)	ionotropic glutamate receptor;ionotropic glutamate receptor	25.4296
ENSMUSG00000035745	Glutamate receptor ionotropic, NMDA 3B;Grin3b	GLUTAMATE RECEPTOR IONOTROPIC, NMDA 3B (PTHR18966:SF154)	ionotropic glutamate receptor;ionotropic glutamate receptor	1.15875
ENSMUSG00000023192	Metabotropic glutamate receptor 2;Grm2	METABOTROPIC GLUTAMATE RECEPTOR 2 (PTHR24060:SF32)	G-protein coupled receptor	2.92116
ENSMUSG00000003974	Metabotropic glutamate receptor 3;Grm3	METABOTROPIC GLUTAMATE RECEPTOR 3 (PTHR24060:SF97)		10.4294
ENSMUSG00000068206	PRKCA-binding protein;Pick1	PRKCA-BINDING PROTEIN (PTHR12141:SF2)		59.9196
ENSMUSG00000039579	Protein Grin3a;Grin3a	GLUTAMATE RECEPTOR IONOTROPIC, NMDA 3A (PTHR18966:SF163)	ionotropic glutamate receptor;ionotropic glutamate receptor	33.8758
ENSMUSG00000038738	SH3 and multiple ankyrin repeat domains protein 1;Shank1	SH3 AND MULTIPLE ANKYRIN REPEAT DOMAINS PROTEIN 1 (PTHR24135:SF3)		224.927
ENSMUSG00000037541	SH3 and multiple ankyrin repeat domains protein 2;Shank2	SH3 AND MULTIPLE ANKYRIN REPEAT DOMAINS PROTEIN 2 (PTHR24135:SF17)		70.447
ENSMUSG00000022623	SH3 and multiple ankyrin repeat domains protein 3;Shank3	SH3 AND MULTIPLE ANKYRIN REPEAT DOMAINS PROTEIN 3 (PTHR24135:SF4)		65.446
ENSMUSG00000027287	Synaptosomal-associated protein 23;Snap23	SYNAPTOSOMAL-ASSOCIATED PROTEIN 23 (PTHR19305:SF4)	SNARE protein	15.2077
ENSMUSG00000027273	Synaptosomal-associated protein 25;Snap25	SYNAPTOSOMAL-ASSOCIATED PROTEIN 25 (PTHR19305:SF5)	SNARE protein	509.344
ENSMUSG00000022765	Synaptosomal-associated protein 29;Snap29	SYNAPTOSOMAL-ASSOCIATED PROTEIN 29 (PTHR19305:SF0)	SNARE protein	19.0117
ENSMUSG00000030337	Vesicle-associated membrane protein 1;Vamp1	VESICLE-ASSOCIATED MEMBRANE PROTEIN 1 (PTHR21136:SF32)	SNARE protein	42.0583
ENSMUSG00000020894	Vesicle-associated membrane protein 2;Vamp2	VESICLE-ASSOCIATED MEMBRANE PROTEIN 2 (PTHR21136:SF36)	SNARE protein	423.809
ENSMUSG00000028955	Vesicle-associated membrane protein 3;Vamp3	VESICLE-ASSOCIATED MEMBRANE PROTEIN 3 (PTHR21136:SF78)	SNARE protein	17.3452
ENSMUSG00000050732	Vesicle-associated membrane protein 8;Vamp8	VESICLE-ASSOCIATED MEMBRANE PROTEIN 8 (PTHR21136:SF75)	SNARE protein	1.32313
ENSMUSG00000034187	Vesicle-fusing ATPase;Nsf	VESICLE-FUSING ATPASE (PTHR23078:SF3)		196.495
ENSMUSG00000030500	Vesicular glutamate transporter 2;Slc17a6	VESICULAR GLUTAMATE TRANSPORTER 2 (PTHR11662:SF201)	cation transporter	99.3387
ENSMUSG00000019935	Vesicular glutamate transporter 3;Slc17a8	VESICULAR GLUTAMATE TRANSPORTER 3 (PTHR11662:SF207)	cation transporter	2.05634
ENSMUSG00000019146	Voltage-dependent calcium channel gamma-2 subunit;Cacng2	VOLTAGE-DEPENDENT CALCIUM CHANNEL GAMMA-2 SUBUNIT (PTHR12107:SF1)	voltage-gated calcium channel;voltage-gated ion channel	39.3525
ENSMUSG00000040373	Voltage-dependent calcium channel gamma-5 subunit;Cacng5	VOLTAGE-DEPENDENT CALCIUM CHANNEL GAMMA-5 SUBUNIT (PTHR12107:SF4)	voltage-gated calcium channel;voltage-gated ion channel	55.0034
ENSMUSG00000004113	Voltage-dependent N-type calcium channel subunit alpha-1B;Cacna1b	VOLTAGE-DEPENDENT N-TYPE CALCIUM CHANNEL SUBUNIT ALPHA-1B (PTHR10037:SF161)	voltage-gated calcium channel;voltage-gated sodium channel;voltage-gated ion channel	328.561
ENSMUSG00000004110	Voltage-dependent R-type calcium channel subunit alpha-1E;Cacna1e	VOLTAGE-DEPENDENT R-TYPE CALCIUM CHANNEL SUBUNIT ALPHA-1E (PTHR10037:SF57)	voltage-gated calcium channel;voltage-gated sodium channel;voltage-gated ion channel	481.292
Metabotropic glutamate receptor group I pathway (P00041)
Ensembl Gene ID	Gene name and Gene symbol	Panther Family/subfamily	Panther protein class	CPM
ENSMUSG00000005469	cAMP-dependent protein kinase catalytic subunit alpha;Prkaca	CAMP-DEPENDENT PROTEIN KINASE CATALYTIC SUBUNIT ALPHA (PTHR24353:SF55)	non-receptor serine/threonine protein kinase;non-receptor serine/threonine protein kinase	162.992
ENSMUSG00000005034	cAMP-dependent protein kinase catalytic subunit beta;Prkacb	CAMP-DEPENDENT PROTEIN KINASE CATALYTIC SUBUNIT BETA (PTHR24353:SF45)	non-receptor serine/threonine protein kinase;non-receptor serine/threonine protein kinase	526.316
ENSMUSG00000035725	cAMP-dependent protein kinase catalytic subunit PRKX;Prkx	CAMP-DEPENDENT PROTEIN KINASE CATALYTIC SUBUNIT PRKX (PTHR24353:SF57)	non-receptor serine/threonine protein kinase;non-receptor serine/threonine protein kinase	9.43057
ENSMUSG00000025855	cAMP-dependent protein kinase type I-beta regulatory subunit;Prkar1b	CAMP-DEPENDENT PROTEIN KINASE TYPE I-BETA REGULATORY SUBUNIT (PTHR11635:SF126)	kinase modulator	415.44
ENSMUSG00000022935	Glutamate receptor ionotropic, kainate 1;Grik1	GLUTAMATE RECEPTOR IONOTROPIC, KAINATE 1 (PTHR18966:SF36)	ionotropic glutamate receptor;ionotropic glutamate receptor	17.888
ENSMUSG00000003378	Glutamate receptor ionotropic, kainate 5;Grik5	GLUTAMATE RECEPTOR IONOTROPIC, KAINATE 5 (PTHR18966:SF34)	ionotropic glutamate receptor;ionotropic glutamate receptor	124.873
ENSMUSG00000026959	Glutamate receptor ionotropic, NMDA 1;Grin1	GLUTAMATE RECEPTOR IONOTROPIC, NMDA 1 (PTHR18966:SF160)	ionotropic glutamate receptor;ionotropic glutamate receptor	185.728
ENSMUSG00000059003	Glutamate receptor ionotropic, NMDA 2A;Grin2a	GLUTAMATE RECEPTOR IONOTROPIC, NMDA 2A (PTHR18966:SF107)	ionotropic glutamate receptor;ionotropic glutamate receptor	35.5407
ENSMUSG00000030209	Glutamate receptor ionotropic, NMDA 2B;Grin2b	GLUTAMATE RECEPTOR IONOTROPIC, NMDA 2B (PTHR18966:SF16)	ionotropic glutamate receptor;ionotropic glutamate receptor	403.378
ENSMUSG00000020734	Glutamate receptor ionotropic, NMDA 2C;Grin2c	GLUTAMATE RECEPTOR IONOTROPIC, NMDA 2C (PTHR18966:SF179)	ionotropic glutamate receptor;ionotropic glutamate receptor	9.15457
ENSMUSG00000002771	Glutamate receptor ionotropic, NMDA 2D;Grin2d	GLUTAMATE RECEPTOR IONOTROPIC, NMDA 2D (PTHR18966:SF105)	ionotropic glutamate receptor;ionotropic glutamate receptor	25.4296
ENSMUSG00000035745	Glutamate receptor ionotropic, NMDA 3B;Grin3b	GLUTAMATE RECEPTOR IONOTROPIC, NMDA 3B (PTHR18966:SF154)	ionotropic glutamate receptor;ionotropic glutamate receptor	1.15875
ENSMUSG00000024639	Guanine nucleotide-binding protein G(q) subunit alpha;Gnaq	GUANINE NUCLEOTIDE-BINDING PROTEIN G(Q) SUBUNIT ALPHA (PTHR10218:SF184)	heterotrimeric G-protein	258.322
ENSMUSG00000034781	Guanine nucleotide-binding protein subunit alpha-11;Gna11	GUANINE NUCLEOTIDE-BINDING PROTEIN SUBUNIT ALPHA-11 (PTHR10218:SF81)	heterotrimeric G-protein	51.8888
ENSMUSG00000007617	Homer protein homolog 1;Homer1	HOMER PROTEIN HOMOLOG 1 (PTHR10918:SF3)	signaling molecule	39.4335
ENSMUSG00000030102	Inositol 1,4,5-trisphosphate receptor type 1;Itpr1	INOSITOL 1,4,5-TRISPHOSPHATE RECEPTOR TYPE 1 (PTHR13715:SF52)	ligand-gated ion channel;ligand-gated ion channel	250.135
ENSMUSG00000019828	Metabotropic glutamate receptor 1;Grm1	METABOTROPIC GLUTAMATE RECEPTOR 1 (PTHR24060:SF29)	G-protein coupled receptor	132.469
ENSMUSG00000049583	Metabotropic glutamate receptor 5;Grm5	METABOTROPIC GLUTAMATE RECEPTOR 5 (PTHR24060:SF30)	G-protein coupled receptor	92.5289
ENSMUSG00000039579	Protein Grin3a;Grin3a	GLUTAMATE RECEPTOR IONOTROPIC, NMDA 3A (PTHR18966:SF163)	ionotropic glutamate receptor;ionotropic glutamate receptor	33.8758
Metabotropic glutamate receptor group II pathway (P00040)
Ensembl Gene ID	Gene name and Gene symbol	Panther Family/subfamily	Panther protein class	CPM
ENSMUSG00000048482	Brain-derived neurotrophic factor;Bdnf	BRAIN-DERIVED NEUROTROPHIC FACTOR (PTHR11589:SF3)	neurotrophic factor	5.30974
ENSMUSG00000005469	cAMP-dependent protein kinase catalytic subunit alpha;Prkaca	CAMP-DEPENDENT PROTEIN KINASE CATALYTIC SUBUNIT ALPHA (PTHR24353:SF55)	non-receptor serine/threonine protein kinase;non-receptor serine/threonine protein kinase	162.992
ENSMUSG00000005034	cAMP-dependent protein kinase catalytic subunit beta;Prkacb	CAMP-DEPENDENT PROTEIN KINASE CATALYTIC SUBUNIT BETA (PTHR24353:SF45)	non-receptor serine/threonine protein kinase;non-receptor serine/threonine protein kinase	526.316
ENSMUSG00000035725	cAMP-dependent protein kinase catalytic subunit PRKX;Prkx	CAMP-DEPENDENT PROTEIN KINASE CATALYTIC SUBUNIT PRKX (PTHR24353:SF57)	non-receptor serine/threonine protein kinase;non-receptor serine/threonine protein kinase	9.43057
ENSMUSG00000025855	cAMP-dependent protein kinase type I-beta regulatory subunit;Prkar1b	CAMP-DEPENDENT PROTEIN KINASE TYPE I-BETA REGULATORY SUBUNIT (PTHR11635:SF126)	kinase modulator	415.44
ENSMUSG00000002997	cAMP-dependent protein kinase type II-beta regulatory subunit;Prkar2b	CAMP-DEPENDENT PROTEIN KINASE TYPE II-BETA REGULATORY SUBUNIT (PTHR11635:SF121)	kinase modulator	54.5613
ENSMUSG00000057614	Guanine nucleotide-binding protein G(i) subunit alpha-1;Gnai1	GUANINE NUCLEOTIDE-BINDING PROTEIN G(I) SUBUNIT ALPHA-1 (PTHR10218:SF191)	heterotrimeric G-protein	121
ENSMUSG00000032562	Guanine nucleotide-binding protein G(i) subunit alpha-2;Gnai2	GUANINE NUCLEOTIDE-BINDING PROTEIN G(I) SUBUNIT ALPHA-2 (PTHR10218:SF73)	heterotrimeric G-protein	178.543
ENSMUSG00000000001	Guanine nucleotide-binding protein G(k) subunit alpha;Gnai3	GUANINE NUCLEOTIDE-BINDING PROTEIN G(K) SUBUNIT ALPHA (PTHR10218:SF173)	heterotrimeric G-protein	27.2781
ENSMUSG00000031748	Guanine nucleotide-binding protein G(o) subunit alpha;Gnao1	GUANINE NUCLEOTIDE-BINDING PROTEIN G(O) SUBUNIT ALPHA (PTHR10218:SF203)	heterotrimeric G-protein	384.686
ENSMUSG00000023192	Metabotropic glutamate receptor 2;Grm2	METABOTROPIC GLUTAMATE RECEPTOR 2 (PTHR24060:SF32)	G-protein coupled receptor	2.92116
ENSMUSG00000003974	Metabotropic glutamate receptor 3;Grm3	METABOTROPIC GLUTAMATE RECEPTOR 3 (PTHR24060:SF97)		10.4294
ENSMUSG00000032601	Protein kinase, cAMP dependent regulatory, type II alpha;Prkar2a	CAMP-DEPENDENT PROTEIN KINASE TYPE II-ALPHA REGULATORY SUBUNIT (PTHR11635:SF122)	kinase modulator	101.551
ENSMUSG00000027287	Synaptosomal-associated protein 23;Snap23	SYNAPTOSOMAL-ASSOCIATED PROTEIN 23 (PTHR19305:SF4)	SNARE protein	15.2077
ENSMUSG00000027273	Synaptosomal-associated protein 25;Snap25	SYNAPTOSOMAL-ASSOCIATED PROTEIN 25 (PTHR19305:SF5)	SNARE protein	509.344
ENSMUSG00000022765	Synaptosomal-associated protein 29;Snap29	SYNAPTOSOMAL-ASSOCIATED PROTEIN 29 (PTHR19305:SF0)	SNARE protein	19.0117
ENSMUSG00000007207	Syntaxin-1A;Stx1a	SYNTAXIN-1A (PTHR19957:SF84)	SNARE protein	25.2914
ENSMUSG00000030806	Syntaxin-1B;Stx1b	SYNTAXIN-1B (PTHR19957:SF76)	SNARE protein	563.932
ENSMUSG00000030337	Vesicle-associated membrane protein 1;Vamp1	VESICLE-ASSOCIATED MEMBRANE PROTEIN 1 (PTHR21136:SF32)	SNARE protein	42.0583
ENSMUSG00000020894	Vesicle-associated membrane protein 2;Vamp2	VESICLE-ASSOCIATED MEMBRANE PROTEIN 2 (PTHR21136:SF36)	SNARE protein	423.809
ENSMUSG00000028955	Vesicle-associated membrane protein 3;Vamp3	VESICLE-ASSOCIATED MEMBRANE PROTEIN 3 (PTHR21136:SF78)	SNARE protein	17.3452
ENSMUSG00000050732	Vesicle-associated membrane protein 8;Vamp8	VESICLE-ASSOCIATED MEMBRANE PROTEIN 8 (PTHR21136:SF75)	SNARE protein	1.32313
ENSMUSG00000020882	Voltage-dependent L-type calcium channel subunit beta-1;Cacnb1	VOLTAGE-DEPENDENT L-TYPE CALCIUM CHANNEL SUBUNIT BETA-1 (PTHR11824:SF6)	voltage-gated calcium channel;voltage-gated ion channel	50.3195
ENSMUSG00000004113	Voltage-dependent N-type calcium channel subunit alpha-1B;Cacna1b	VOLTAGE-DEPENDENT N-TYPE CALCIUM CHANNEL SUBUNIT ALPHA-1B (PTHR10037:SF161)	voltage-gated calcium channel;voltage-gated sodium channel;voltage-gated ion channel	328.561
ENSMUSG00000004110	Voltage-dependent R-type calcium channel subunit alpha-1E;Cacna1e	VOLTAGE-DEPENDENT R-TYPE CALCIUM CHANNEL SUBUNIT ALPHA-1E (PTHR10037:SF57)	voltage-gated calcium channel;voltage-gated sodium channel;voltage-gated ion channel	481.292
Metabotropic glutamate receptor group III pathway (P00039)
Ensembl Gene ID	Gene name and Gene symbol	Gene name and Gene symbol	Panther Family/subfamily	CPM
ENSMUSG00000005469	cAMP-dependent protein kinase catalytic subunit alpha;Prkaca	cAMP-dependent protein kinase catalytic subunit alpha;Prkaca;ortholog	CAMP-DEPENDENT PROTEIN KINASE CATALYTIC SUBUNIT ALPHA (PTHR24353:SF55)	162.992
ENSMUSG00000005034	cAMP-dependent protein kinase catalytic subunit beta;Prkacb	cAMP-dependent protein kinase catalytic subunit beta;Prkacb;ortholog	CAMP-DEPENDENT PROTEIN KINASE CATALYTIC SUBUNIT BETA (PTHR24353:SF45)	526.316
ENSMUSG00000035725	cAMP-dependent protein kinase catalytic subunit PRKX;Prkx	cAMP-dependent protein kinase catalytic subunit PRKX;Prkx;ortholog	CAMP-DEPENDENT PROTEIN KINASE CATALYTIC SUBUNIT PRKX (PTHR24353:SF57)	9.43057
ENSMUSG00000025855	cAMP-dependent protein kinase type I-beta regulatory subunit;Prkar1b	cAMP-dependent protein kinase type I-beta regulatory subunit;Prkar1b;ortholog	CAMP-DEPENDENT PROTEIN KINASE TYPE I-BETA REGULATORY SUBUNIT (PTHR11635:SF126)	415.44
ENSMUSG00000002997	cAMP-dependent protein kinase type II-beta regulatory subunit;Prkar2b	cAMP-dependent protein kinase type II-beta regulatory subunit;Prkar2b;ortholog	CAMP-DEPENDENT PROTEIN KINASE TYPE II-BETA REGULATORY SUBUNIT (PTHR11635:SF121)	54.5613
ENSMUSG00000005360	Excitatory amino acid transporter 1;Slc1a3	Excitatory amino acid transporter 1;Slc1a3;ortholog	EXCITATORY AMINO ACID TRANSPORTER 1 (PTHR11958:SF24)	213.412
ENSMUSG00000005089	Excitatory amino acid transporter 2;Slc1a2	Excitatory amino acid transporter 2;Slc1a2;ortholog	EXCITATORY AMINO ACID TRANSPORTER 2 (PTHR11958:SF43)	1123.4
ENSMUSG00000005357	Excitatory amino acid transporter 4;Slc1a6	Excitatory amino acid transporter 4;Slc1a6;ortholog	EXCITATORY AMINO ACID TRANSPORTER 4 (PTHR11958:SF29)	22.1443
ENSMUSG00000020524	Glutamate receptor 1;Gria1	Glutamate receptor 1;Gria1;ortholog	GLUTAMATE RECEPTOR 1 (PTHR18966:SF157)	435.882
ENSMUSG00000033981	Glutamate receptor 2;Gria2	Glutamate receptor 2;Gria2;ortholog	GLUTAMATE RECEPTOR 2 (PTHR18966:SF99)	436.323
ENSMUSG00000025892	Glutamate receptor 4;Gria4	Glutamate receptor 4;Gria4;ortholog	GLUTAMATE RECEPTOR 4 (PTHR18966:SF100)	112.082
ENSMUSG00000022935	Glutamate receptor ionotropic, kainate 1;Grik1	Glutamate receptor ionotropic, kainate 1;Grik1;ortholog	GLUTAMATE RECEPTOR IONOTROPIC, KAINATE 1 (PTHR18966:SF36)	17.888
ENSMUSG00000056073	Glutamate receptor ionotropic, kainate 2;Grik2	Glutamate receptor ionotropic, kainate 2;Grik2;ortholog	GLUTAMATE RECEPTOR IONOTROPIC, KAINATE 2 (PTHR18966:SF38)	100.337
ENSMUSG00000001985	Glutamate receptor ionotropic, kainate 3;Grik3	Glutamate receptor ionotropic, kainate 3;Grik3;ortholog	GLUTAMATE RECEPTOR IONOTROPIC, KAINATE 3 (PTHR18966:SF174)	87.6994
ENSMUSG00000032017	Glutamate receptor ionotropic, kainate 4;Grik4	Glutamate receptor ionotropic, kainate 4;Grik4;ortholog	GLUTAMATE RECEPTOR IONOTROPIC, KAINATE 4 (PTHR18966:SF171)	41.6452
ENSMUSG00000003378	Glutamate receptor ionotropic, kainate 5;Grik5	Glutamate receptor ionotropic, kainate 5;Grik5;ortholog	GLUTAMATE RECEPTOR IONOTROPIC, KAINATE 5 (PTHR18966:SF34)	124.873
ENSMUSG00000026959	Glutamate receptor ionotropic, NMDA 1;Grin1	Glutamate receptor ionotropic, NMDA 1;Grin1;ortholog	GLUTAMATE RECEPTOR IONOTROPIC, NMDA 1 (PTHR18966:SF160)	185.728
ENSMUSG00000059003	Glutamate receptor ionotropic, NMDA 2A;Grin2a	Glutamate receptor ionotropic, NMDA 2A;Grin2a;ortholog	GLUTAMATE RECEPTOR IONOTROPIC, NMDA 2A (PTHR18966:SF107)	35.5407
ENSMUSG00000030209	Glutamate receptor ionotropic, NMDA 2B;Grin2b	Glutamate receptor ionotropic, NMDA 2B;Grin2b;ortholog	GLUTAMATE RECEPTOR IONOTROPIC, NMDA 2B (PTHR18966:SF16)	403.378
ENSMUSG00000020734	Glutamate receptor ionotropic, NMDA 2C;Grin2c	Glutamate receptor ionotropic, NMDA 2C;Grin2c;ortholog	GLUTAMATE RECEPTOR IONOTROPIC, NMDA 2C (PTHR18966:SF179)	9.15457
ENSMUSG00000002771	Glutamate receptor ionotropic, NMDA 2D;Grin2d	Glutamate receptor ionotropic, NMDA 2D;Grin2d;ortholog	GLUTAMATE RECEPTOR IONOTROPIC, NMDA 2D (PTHR18966:SF105)	25.4296
ENSMUSG00000035745	Glutamate receptor ionotropic, NMDA 3B;Grin3b	Glutamate receptor ionotropic, NMDA 3B;Grin3b;ortholog	GLUTAMATE RECEPTOR IONOTROPIC, NMDA 3B (PTHR18966:SF154)	1.15875
ENSMUSG00000057614	Guanine nucleotide-binding protein G(i) subunit alpha-1;Gnai1	Guanine nucleotide-binding protein G(i) subunit alpha-1;Gnai1;ortholog	GUANINE NUCLEOTIDE-BINDING PROTEIN G(I) SUBUNIT ALPHA-1 (PTHR10218:SF191)	121
ENSMUSG00000032562	Guanine nucleotide-binding protein G(i) subunit alpha-2;Gnai2	Guanine nucleotide-binding protein G(i) subunit alpha-2;Gnai2;ortholog	GUANINE NUCLEOTIDE-BINDING PROTEIN G(I) SUBUNIT ALPHA-2 (PTHR10218:SF73)	178.543
ENSMUSG00000000001	Guanine nucleotide-binding protein G(k) subunit alpha;Gnai3	Guanine nucleotide-binding protein G(k) subunit alpha;Gnai3;ortholog	GUANINE NUCLEOTIDE-BINDING PROTEIN G(K) SUBUNIT ALPHA (PTHR10218:SF173)	27.2781
ENSMUSG00000019828	Metabotropic glutamate receptor 1;Grm1	Metabotropic glutamate receptor 1;Grm1;ortholog	METABOTROPIC GLUTAMATE RECEPTOR 1 (PTHR24060:SF29)	132.469
ENSMUSG00000063239	Metabotropic glutamate receptor 4;Grm4	Metabotropic glutamate receptor 4;Grm4;ortholog	METABOTROPIC GLUTAMATE RECEPTOR 4 (PTHR24060:SF23)	7.65109
ENSMUSG00000049583	Metabotropic glutamate receptor 5;Grm5	Metabotropic glutamate receptor 5;Grm5;ortholog	METABOTROPIC GLUTAMATE RECEPTOR 5 (PTHR24060:SF30)	92.5289
ENSMUSG00000024211	Metabotropic glutamate receptor 8;Grm8	Metabotropic glutamate receptor 8;Grm8;ortholog	METABOTROPIC GLUTAMATE RECEPTOR 8 (PTHR24060:SF26)	15.2876
ENSMUSG00000039579	Protein Grin3a;Grin3a	Protein Grin3a;Grin3a;ortholog	GLUTAMATE RECEPTOR IONOTROPIC, NMDA 3A (PTHR18966:SF163)	33.8758
ENSMUSG00000032601	Protein kinase, cAMP dependent regulatory, type II alpha;Prkar2a	Protein kinase, cAMP dependent regulatory, type II alpha;Prkar2a;ortholog	CAMP-DEPENDENT PROTEIN KINASE TYPE II-ALPHA REGULATORY SUBUNIT (PTHR11635:SF122)	101.551
ENSMUSG00000027287	Synaptosomal-associated protein 23;Snap23	Synaptosomal-associated protein 23;Snap23;ortholog	SYNAPTOSOMAL-ASSOCIATED PROTEIN 23 (PTHR19305:SF4)	15.2077
ENSMUSG00000027273	Synaptosomal-associated protein 25;Snap25	Synaptosomal-associated protein 25;Snap25;ortholog	SYNAPTOSOMAL-ASSOCIATED PROTEIN 25 (PTHR19305:SF5)	509.344
ENSMUSG00000022765	Synaptosomal-associated protein 29;Snap29	Synaptosomal-associated protein 29;Snap29;ortholog	SYNAPTOSOMAL-ASSOCIATED PROTEIN 29 (PTHR19305:SF0)	19.0117
ENSMUSG00000007207	Syntaxin-1A;Stx1a	Syntaxin-1A;Stx1a;ortholog	SYNTAXIN-1A (PTHR19957:SF84)	25.2914
ENSMUSG00000030806	Syntaxin-1B;Stx1b	Syntaxin-1B;Stx1b;ortholog	SYNTAXIN-1B (PTHR19957:SF76)	563.932
ENSMUSG00000024983	Vesicle transport through interaction with t-SNAREs homolog 1A;Vti1a	Vesicle transport through interaction with t-SNAREs homolog 1A;Vti1a;ortholog	VESICLE TRANSPORT THROUGH INTERACTION WITH T-SNARES HOMOLOG 1A (PTHR21230:SF26)	40.6186
ENSMUSG00000030337	Vesicle-associated membrane protein 1;Vamp1	Vesicle-associated membrane protein 1;Vamp1;ortholog	VESICLE-ASSOCIATED MEMBRANE PROTEIN 1 (PTHR21136:SF32)	42.0583
ENSMUSG00000020894	Vesicle-associated membrane protein 2;Vamp2	Vesicle-associated membrane protein 2;Vamp2;ortholog	VESICLE-ASSOCIATED MEMBRANE PROTEIN 2 (PTHR21136:SF36)	423.809
ENSMUSG00000028955	Vesicle-associated membrane protein 3;Vamp3	Vesicle-associated membrane protein 3;Vamp3;ortholog	VESICLE-ASSOCIATED MEMBRANE PROTEIN 3 (PTHR21136:SF78)	17.3452
ENSMUSG00000050732	Vesicle-associated membrane protein 8;Vamp8	Vesicle-associated membrane protein 8;Vamp8;ortholog	VESICLE-ASSOCIATED MEMBRANE PROTEIN 8 (PTHR21136:SF75)	1.32313
ENSMUSG00000070570	Vesicular glutamate transporter 1;Slc17a7	Vesicular glutamate transporter 1;Slc17a7;ortholog	VESICULAR GLUTAMATE TRANSPORTER 1 (PTHR11662:SF138)	9.87859
ENSMUSG00000020882	Voltage-dependent L-type calcium channel subunit beta-1;Cacnb1	Voltage-dependent L-type calcium channel subunit beta-1;Cacnb1;ortholog	VOLTAGE-DEPENDENT L-TYPE CALCIUM CHANNEL SUBUNIT BETA-1 (PTHR11824:SF6)	50.3195
ENSMUSG00000004113	Voltage-dependent N-type calcium channel subunit alpha-1B;Cacna1b	Voltage-dependent N-type calcium channel subunit alpha-1B;Cacna1b;ortholog	VOLTAGE-DEPENDENT N-TYPE CALCIUM CHANNEL SUBUNIT ALPHA-1B (PTHR10037:SF161)	328.561
ENSMUSG00000004110	Voltage-dependent R-type calcium channel subunit alpha-1E;Cacna1e	Voltage-dependent R-type calcium channel subunit alpha-1E;Cacna1e;ortholog	VOLTAGE-DEPENDENT R-TYPE CALCIUM CHANNEL SUBUNIT ALPHA-1E (PTHR10037:SF57)	481.292
GABA-B receptor II signaling (P05731)
Ensembl Gene ID	Gene name and Gene symbol	Panther Family/subfamily	Panther protein class	CPM
ENSMUSG00000020431	Adenylate cyclase type 1;Adcy1	ADENYLATE CYCLASE TYPE 1 (PTHR11920:SF20)	adenylate cyclase;guanylate cyclase	41.3883
ENSMUSG00000021536	Adenylate cyclase type 2;Adcy2	ADENYLATE CYCLASE TYPE 2 (PTHR11920:SF253)	adenylate cyclase;guanylate cyclase	47.6628
ENSMUSG00000022220	Adenylate cyclase type 4;Adcy4	ADENYLATE CYCLASE TYPE 4 (PTHR11920:SF286)	adenylate cyclase;guanylate cyclase	1.81668
ENSMUSG00000022840	Adenylate cyclase type 5;Adcy5	ADENYLATE CYCLASE TYPE 5 (PTHR11920:SF259)	adenylate cyclase;guanylate cyclase	125.446
ENSMUSG00000022994	Adenylate cyclase type 6;Adcy6	ADENYLATE CYCLASE TYPE 6 (PTHR11920:SF263)	adenylate cyclase;guanylate cyclase	114.96
ENSMUSG00000031659	Adenylate cyclase type 7;Adcy7	ADENYLATE CYCLASE TYPE 7 (PTHR11920:SF273)	adenylate cyclase;guanylate cyclase	11.398
ENSMUSG00000022376	Adenylate cyclase type 8;Adcy8	ADENYLATE CYCLASE TYPE 8 (PTHR11920:SF229)	adenylate cyclase;guanylate cyclase	13.1405
ENSMUSG00000005580	Adenylate cyclase type 9;Adcy9	ADENYLATE CYCLASE TYPE 9 (PTHR11920:SF272)	adenylate cyclase;guanylate cyclase	32.0351
ENSMUSG00000005469	cAMP-dependent protein kinase catalytic subunit alpha;Prkaca	CAMP-DEPENDENT PROTEIN KINASE CATALYTIC SUBUNIT ALPHA (PTHR24353:SF55)	non-receptor serine/threonine protein kinase;non-receptor serine/threonine protein kinase	162.992
ENSMUSG00000005034	cAMP-dependent protein kinase catalytic subunit beta;Prkacb	CAMP-DEPENDENT PROTEIN KINASE CATALYTIC SUBUNIT BETA (PTHR24353:SF45)	non-receptor serine/threonine protein kinase;non-receptor serine/threonine protein kinase	526.316
ENSMUSG00000035725	cAMP-dependent protein kinase catalytic subunit PRKX;Prkx	CAMP-DEPENDENT PROTEIN KINASE CATALYTIC SUBUNIT PRKX (PTHR24353:SF57)	non-receptor serine/threonine protein kinase;non-receptor serine/threonine protein kinase	9.43057
ENSMUSG00000025855	cAMP-dependent protein kinase type I-beta regulatory subunit;Prkar1b	CAMP-DEPENDENT PROTEIN KINASE TYPE I-BETA REGULATORY SUBUNIT (PTHR11635:SF126)	kinase modulator	415.44
ENSMUSG00000002997	cAMP-dependent protein kinase type II-beta regulatory subunit;Prkar2b	CAMP-DEPENDENT PROTEIN KINASE TYPE II-BETA REGULATORY SUBUNIT (PTHR11635:SF121)	kinase modulator	54.5613
ENSMUSG00000026824	G protein-activated inward rectifier potassium channel 1;Kcnj3	G PROTEIN-ACTIVATED INWARD RECTIFIER POTASSIUM CHANNEL 1 (PTHR11767:SF16)		86.2751
ENSMUSG00000024462	Gamma-aminobutyric acid type B receptor subunit 1;Gabbr1	GAMMA-AMINOBUTYRIC ACID TYPE B RECEPTOR SUBUNIT 1 (PTHR10519:SF3)	G-protein coupled receptor	643.805
ENSMUSG00000039809	Gamma-aminobutyric acid type B receptor subunit 2;Gabbr2	GAMMA-AMINOBUTYRIC ACID TYPE B RECEPTOR SUBUNIT 2 (PTHR10519:SF34)	G-protein coupled receptor	82.305
ENSMUSG00000057614	Guanine nucleotide-binding protein G(i) subunit alpha-1;Gnai1	GUANINE NUCLEOTIDE-BINDING PROTEIN G(I) SUBUNIT ALPHA-1 (PTHR10218:SF191)	heterotrimeric G-protein	121
ENSMUSG00000038607	Guanine nucleotide-binding protein G(I)/G(S)/G(O) subunit gamma-10;Gng10	GUANINE NUCLEOTIDE-BINDING PROTEIN G(I)/G(S)/G(O) SUBUNIT GAMMA-10 (PTHR13809:SF6)	heterotrimeric G-protein	1.69084
ENSMUSG00000071658	Guanine nucleotide-binding protein G(I)/G(S)/G(O) subunit gamma-3;Gng3	GUANINE NUCLEOTIDE-BINDING PROTEIN G(I)/G(S)/G(O) SUBUNIT GAMMA-3 (PTHR13809:SF11)	heterotrimeric G-protein	49.1459
ENSMUSG00000068523	Guanine nucleotide-binding protein G(I)/G(S)/G(O) subunit gamma-5;Gng5	GUANINE NUCLEOTIDE-BINDING PROTEIN G(I)/G(S)/G(O) SUBUNIT GAMMA-5 (PTHR13809:SF5)	heterotrimeric G-protein	2.75092
ENSMUSG00000048240	Guanine nucleotide-binding protein G(I)/G(S)/G(O) subunit gamma-7;Gng7	GUANINE NUCLEOTIDE-BINDING PROTEIN G(I)/G(S)/G(O) SUBUNIT GAMMA-7 (PTHR13809:SF8)	heterotrimeric G-protein	11.0785
ENSMUSG00000029064	Guanine nucleotide-binding protein G(I)/G(S)/G(T) subunit beta-1;Gnb1	GUANINE NUCLEOTIDE-BINDING PROTEIN G(I)/G(S)/G(T) SUBUNIT BETA-1 (PTHR19850:SF29)	hydrolase;heterotrimeric G-protein	285.657
ENSMUSG00000029713	Guanine nucleotide-binding protein G(I)/G(S)/G(T) subunit beta-2;Gnb2	GUANINE NUCLEOTIDE-BINDING PROTEIN G(I)/G(S)/G(T) SUBUNIT BETA-2 (PTHR19850:SF27)	hydrolase;heterotrimeric G-protein	114.035
ENSMUSG00000023439	Guanine nucleotide-binding protein G(I)/G(S)/G(T) subunit beta-3;Gnb3	GUANINE NUCLEOTIDE-BINDING PROTEIN G(I)/G(S)/G(T) SUBUNIT BETA-3 (PTHR19850:SF31)	hydrolase;heterotrimeric G-protein	2.58011
ENSMUSG00000000001	Guanine nucleotide-binding protein G(k) subunit alpha;Gnai3	GUANINE NUCLEOTIDE-BINDING PROTEIN G(K) SUBUNIT ALPHA (PTHR10218:SF173)	heterotrimeric G-protein	27.2781
ENSMUSG00000031748	Guanine nucleotide-binding protein G(o) subunit alpha;Gnao1	GUANINE NUCLEOTIDE-BINDING PROTEIN G(O) SUBUNIT ALPHA (PTHR10218:SF203)	heterotrimeric G-protein	384.686
ENSMUSG00000027669	Guanine nucleotide-binding protein subunit beta-4;Gnb4	GUANINE NUCLEOTIDE-BINDING PROTEIN SUBUNIT BETA-4 (PTHR19850:SF28)	hydrolase;heterotrimeric G-protein	29.6217
ENSMUSG00000020866	Protein Cacna1g;Cacna1g	VOLTAGE-DEPENDENT T-TYPE CALCIUM CHANNEL SUBUNIT ALPHA-1G (PTHR10037:SF137)	voltage-gated calcium channel;voltage-gated sodium channel;voltage-gated ion channel	66.0551
ENSMUSG00000032601	Protein kinase, cAMP dependent regulatory, type II alpha;Prkar2a	CAMP-DEPENDENT PROTEIN KINASE TYPE II-ALPHA REGULATORY SUBUNIT (PTHR11635:SF122)	kinase modulator	101.551
ENSMUSG00000004113	Voltage-dependent N-type calcium channel subunit alpha-1B;Cacna1b	VOLTAGE-DEPENDENT N-TYPE CALCIUM CHANNEL SUBUNIT ALPHA-1B (PTHR10037:SF161)	voltage-gated calcium channel;voltage-gated sodium channel;voltage-gated ion channel	328.561
Histamine H1 receptor mediated signaling pathway (P04385)
Ensembl Gene ID	Gene name and Gene symbol	Gene name and Gene symbol	Panther Family/subfamily	CPM
ENSMUSG00000051177	1-phosphatidylinositol 4,5-bisphosphate phosphodiesterase beta-1;Plcb1	1-phosphatidylinositol 4,5-bisphosphate phosphodiesterase beta-1;Plcb1;ortholog	1-PHOSPHATIDYLINOSITOL 4,5-BISPHOSPHATE PHOSPHODIESTERASE BETA-1 (PTHR10336:SF12)	58.0207
ENSMUSG00000040061	1-phosphatidylinositol 4,5-bisphosphate phosphodiesterase beta-2;Plcb2	1-phosphatidylinositol 4,5-bisphosphate phosphodiesterase beta-2;Plcb2;ortholog	1-PHOSPHATIDYLINOSITOL 4,5-BISPHOSPHATE PHOSPHODIESTERASE BETA-2 (PTHR10336:SF10)	1.90686
ENSMUSG00000024960	1-phosphatidylinositol 4,5-bisphosphate phosphodiesterase beta-3;Plcb3	1-phosphatidylinositol 4,5-bisphosphate phosphodiesterase beta-3;Plcb3;ortholog	1-PHOSPHATIDYLINOSITOL 4,5-BISPHOSPHATE PHOSPHODIESTERASE BETA-3 (PTHR10336:SF11)	7.43904
ENSMUSG00000010660	1-phosphatidylinositol 4,5-bisphosphate phosphodiesterase delta-1;Plcd1	1-phosphatidylinositol 4,5-bisphosphate phosphodiesterase delta-1;Plcd1;ortholog	1-PHOSPHATIDYLINOSITOL 4,5-BISPHOSPHATE PHOSPHODIESTERASE DELTA-1 (PTHR10336:SF80)	5.15995
ENSMUSG00000020937	1-phosphatidylinositol 4,5-bisphosphate phosphodiesterase delta-3;Plcd3	1-phosphatidylinositol 4,5-bisphosphate phosphodiesterase delta-3;Plcd3;ortholog	1-PHOSPHATIDYLINOSITOL 4,5-BISPHOSPHATE PHOSPHODIESTERASE DELTA-3 (PTHR10336:SF33)	6.34751
ENSMUSG00000036834	1-phosphatidylinositol 4,5-bisphosphate phosphodiesterase eta-1;Plch1	1-phosphatidylinositol 4,5-bisphosphate phosphodiesterase eta-1;Plch1;ortholog	1-PHOSPHATIDYLINOSITOL 4,5-BISPHOSPHATE PHOSPHODIESTERASE ETA-1 (PTHR10336:SF51)	13.6131
ENSMUSG00000034330	1-phosphatidylinositol 4,5-bisphosphate phosphodiesterase gamma-2;Plcg2	1-phosphatidylinositol 4,5-bisphosphate phosphodiesterase gamma-2;Plcg2;ortholog	1-PHOSPHATIDYLINOSITOL 4,5-BISPHOSPHATE PHOSPHODIESTERASE GAMMA-2 (PTHR10336:SF25)	4.72513
ENSMUSG00000024639	Guanine nucleotide-binding protein G(q) subunit alpha;Gnaq	Guanine nucleotide-binding protein G(q) subunit alpha;Gnaq;ortholog	GUANINE NUCLEOTIDE-BINDING PROTEIN G(Q) SUBUNIT ALPHA (PTHR10218:SF184)	258.322
ENSMUSG00000034781	Guanine nucleotide-binding protein subunit alpha-11;Gna11	Guanine nucleotide-binding protein subunit alpha-11;Gna11;ortholog	GUANINE NUCLEOTIDE-BINDING PROTEIN SUBUNIT ALPHA-11 (PTHR10218:SF81)	51.8888
ENSMUSG00000024697	Guanine nucleotide-binding protein subunit alpha-14;Gna14	Guanine nucleotide-binding protein subunit alpha-14;Gna14;ortholog	GUANINE NUCLEOTIDE-BINDING PROTEIN SUBUNIT ALPHA-14 (PTHR10218:SF57)	2.78461
ENSMUSG00000053004	Histamine H1 receptor;Hrh1	Histamine H1 receptor;Hrh1;ortholog	HISTAMINE H1 RECEPTOR (PTHR24249:SF244)	11.6876
ENSMUSG00000030102	Inositol 1,4,5-trisphosphate receptor type 1;Itpr1	Inositol 1,4,5-trisphosphate receptor type 1;Itpr1;ortholog	INOSITOL 1,4,5-TRISPHOSPHATE RECEPTOR TYPE 1 (PTHR13715:SF52)	250.135
ENSMUSG00000030287	Inositol 1,4,5-trisphosphate receptor type 2;Itpr2	Inositol 1,4,5-trisphosphate receptor type 2;Itpr2;ortholog	INOSITOL 1,4,5-TRISPHOSPHATE RECEPTOR TYPE 2 (PTHR13715:SF53)	23.4928
ENSMUSG00000042644	Inositol 1,4,5-trisphosphate receptor type 3;Itpr3	Inositol 1,4,5-trisphosphate receptor type 3;Itpr3;ortholog	INOSITOL 1,4,5-TRISPHOSPHATE RECEPTOR TYPE 3 (PTHR13715:SF51)	4.91383
ENSMUSG00000021948	Protein kinase C delta type;Prkcd	Protein kinase C delta type;Prkcd;ortholog	PROTEIN KINASE C DELTA TYPE (PTHR24352:SF32)	8.09489
ENSMUSG00000045038	Protein kinase C epsilon type;Prkce	Protein kinase C epsilon type;Prkce;ortholog	PROTEIN KINASE C EPSILON TYPE (PTHR24357:SF52)	247.242
ENSMUSG00000021108	Protein kinase C eta type;Prkch	Protein kinase C eta type;Prkch;ortholog	PROTEIN KINASE C ETA TYPE (PTHR24357:SF51)	2.55016
ENSMUSG00000078816	Protein kinase C gamma type;Prkcg	Protein kinase C gamma type;Prkcg;ortholog	PROTEIN KINASE C GAMMA TYPE (PTHR24357:SF64)	26.1547
ENSMUSG00000037643	Protein kinase C iota type;Prkci	Protein kinase C iota type;Prkci;ortholog	PROTEIN KINASE C IOTA TYPE (PTHR24357:SF60)	46.0091
ENSMUSG00000026778	Protein kinase C theta type;Prkcq	Protein kinase C theta type;Prkcq;ortholog	PROTEIN KINASE C THETA TYPE (PTHR24352:SF43)	2.21401
ENSMUSG00000029053	Protein kinase C zeta type;Prkcz	Protein kinase C zeta type;Prkcz;ortholog	PROTEIN KINASE C ZETA TYPE (PTHR24357:SF59)	38.501
ENSMUSG00000050965	Protein kinase C;Prkca	Protein kinase C;Prkca;ortholog	PROTEIN KINASE C ALPHA TYPE (PTHR24357:SF65)	63.0572
Histamine H2 receptor mediated signaling pathway (P04386)
Ensembl Gene ID	Gene name and Gene symbol	Panther Family/subfamily	Panther protein class	CPM
ENSMUSG00000002997	cAMP-dependent protein kinase type II-beta regulatory subunit;Prkar2b	CAMP-DEPENDENT PROTEIN KINASE TYPE II-BETA REGULATORY SUBUNIT (PTHR11635:SF121)	kinase modulator	54.5613
ENSMUSG00000021536	Adenylate cyclase type 2;Adcy2	ADENYLATE CYCLASE TYPE 2 (PTHR11920:SF253)	adenylate cyclase;guanylate cyclase	47.6628
ENSMUSG00000005469	cAMP-dependent protein kinase catalytic subunit alpha;Prkaca	CAMP-DEPENDENT PROTEIN KINASE CATALYTIC SUBUNIT ALPHA (PTHR24353:SF55)	non-receptor serine/threonine protein kinase;non-receptor serine/threonine protein kinase	162.992
ENSMUSG00000031659	Adenylate cyclase type 7;Adcy7	ADENYLATE CYCLASE TYPE 7 (PTHR11920:SF273)	adenylate cyclase;guanylate cyclase	11.398
ENSMUSG00000005034	cAMP-dependent protein kinase catalytic subunit beta;Prkacb	CAMP-DEPENDENT PROTEIN KINASE CATALYTIC SUBUNIT BETA (PTHR24353:SF45)	non-receptor serine/threonine protein kinase;non-receptor serine/threonine protein kinase	526.316
ENSMUSG00000035725	cAMP-dependent protein kinase catalytic subunit PRKX;Prkx	CAMP-DEPENDENT PROTEIN KINASE CATALYTIC SUBUNIT PRKX (PTHR24353:SF57)	non-receptor serine/threonine protein kinase;non-receptor serine/threonine protein kinase	9.43057
ENSMUSG00000034987	Histamine H2 receptor;Hrh2	HISTAMINE H2 RECEPTOR (PTHR24249:SF222)	G-protein coupled receptor	1.66348
ENSMUSG00000032601	Protein kinase, cAMP dependent regulatory, type II alpha;Prkar2a	CAMP-DEPENDENT PROTEIN KINASE TYPE II-ALPHA REGULATORY SUBUNIT (PTHR11635:SF122)	kinase modulator	101.551
ENSMUSG00000027523	Guanine nucleotide-binding protein G(s) subunit alpha isoforms XLas;Gnas	GUANINE NUCLEOTIDE-BINDING PROTEIN G(S) SUBUNIT ALPHA ISOFORMS XLAS (PTHR10218:SF36)	heterotrimeric G-protein	1241
Muscarinic acetylcholine receptor 1 and 3 signaling pathway (P00042)
Ensembl Gene ID	Gene name and Gene symbol	Panther Family/subfamily	Panther protein class	CPM
ENSMUSG00000023328	Acetylcholinesterase;Ache	ACETYLCHOLINESTERASE (PTHR11559:SF171)	esterase;lipase	200.008
ENSMUSG00000027792	Cholinesterase;Bche	CHOLINESTERASE (PTHR11559:SF154)	esterase;lipase	2.3092
ENSMUSG00000026959	Glutamate receptor ionotropic, NMDA 1;Grin1	GLUTAMATE RECEPTOR IONOTROPIC, NMDA 1 (PTHR18966:SF160)	ionotropic glutamate receptor;ionotropic glutamate receptor	185.728
ENSMUSG00000059003	Glutamate receptor ionotropic, NMDA 2A;Grin2a	GLUTAMATE RECEPTOR IONOTROPIC, NMDA 2A (PTHR18966:SF107)	ionotropic glutamate receptor;ionotropic glutamate receptor	35.5407
ENSMUSG00000030209	Glutamate receptor ionotropic, NMDA 2B;Grin2b	GLUTAMATE RECEPTOR IONOTROPIC, NMDA 2B (PTHR18966:SF16)	ionotropic glutamate receptor;ionotropic glutamate receptor	403.378
ENSMUSG00000020734	Glutamate receptor ionotropic, NMDA 2C;Grin2c	GLUTAMATE RECEPTOR IONOTROPIC, NMDA 2C (PTHR18966:SF179)	ionotropic glutamate receptor;ionotropic glutamate receptor	9.15457
ENSMUSG00000002771	Glutamate receptor ionotropic, NMDA 2D;Grin2d	GLUTAMATE RECEPTOR IONOTROPIC, NMDA 2D (PTHR18966:SF105)	ionotropic glutamate receptor;ionotropic glutamate receptor	25.4296
ENSMUSG00000035745	Glutamate receptor ionotropic, NMDA 3B;Grin3b	GLUTAMATE RECEPTOR IONOTROPIC, NMDA 3B (PTHR18966:SF154)	ionotropic glutamate receptor;ionotropic glutamate receptor	1.15875
ENSMUSG00000024639	Guanine nucleotide-binding protein G(q) subunit alpha;Gnaq	GUANINE NUCLEOTIDE-BINDING PROTEIN G(Q) SUBUNIT ALPHA (PTHR10218:SF184)	heterotrimeric G-protein	258.322
ENSMUSG00000034781	Guanine nucleotide-binding protein subunit alpha-11;Gna11	GUANINE NUCLEOTIDE-BINDING PROTEIN SUBUNIT ALPHA-11 (PTHR10218:SF81)	heterotrimeric G-protein	51.8888
ENSMUSG00000024697	Guanine nucleotide-binding protein subunit alpha-14;Gna14	GUANINE NUCLEOTIDE-BINDING PROTEIN SUBUNIT ALPHA-14 (PTHR10218:SF57)	heterotrimeric G-protein	2.78461
ENSMUSG00000030102	Inositol 1,4,5-trisphosphate receptor type 1;Itpr1	INOSITOL 1,4,5-TRISPHOSPHATE RECEPTOR TYPE 1 (PTHR13715:SF52)	ligand-gated ion channel;ligand-gated ion channel	250.135
ENSMUSG00000030287	Inositol 1,4,5-trisphosphate receptor type 2;Itpr2	INOSITOL 1,4,5-TRISPHOSPHATE RECEPTOR TYPE 2 (PTHR13715:SF53)	ligand-gated ion channel;ligand-gated ion channel	23.4928
ENSMUSG00000042644	Inositol 1,4,5-trisphosphate receptor type 3;Itpr3	INOSITOL 1,4,5-TRISPHOSPHATE RECEPTOR TYPE 3 (PTHR13715:SF51)	ligand-gated ion channel;ligand-gated ion channel	4.91383
ENSMUSG00000032773	Muscarinic acetylcholine receptor M1;Chrm1	MUSCARINIC ACETYLCHOLINE RECEPTOR M1 (PTHR24249:SF216)	G-protein coupled receptor	4.87332
ENSMUSG00000046159	Muscarinic acetylcholine receptor M3;Chrm3	MUSCARINIC ACETYLCHOLINE RECEPTOR M3 (PTHR24249:SF61)	G-protein coupled receptor	9.89926
ENSMUSG00000016346	Potassium voltage-gated channel subfamily KQT member 2;Kcnq2	POTASSIUM VOLTAGE-GATED CHANNEL SUBFAMILY KQT MEMBER 2 (PTHR11537:SF6)	voltage-gated potassium channel;voltage-gated ion channel	297.784
ENSMUSG00000039579	Protein Grin3a;Grin3a	GLUTAMATE RECEPTOR IONOTROPIC, NMDA 3A (PTHR18966:SF163)	ionotropic glutamate receptor;ionotropic glutamate receptor	33.8758
ENSMUSG00000021948	Protein kinase C delta type;Prkcd	PROTEIN KINASE C DELTA TYPE (PTHR24352:SF32)	non-receptor serine/threonine protein kinase;transfer/carrier protein;non-receptor serine/threonine protein kinase;annexin;calmodulin	8.09489
ENSMUSG00000045038	Protein kinase C epsilon type;Prkce	PROTEIN KINASE C EPSILON TYPE (PTHR24357:SF52)	non-receptor serine/threonine protein kinase;transfer/carrier protein;non-receptor serine/threonine protein kinase;annexin;calmodulin	247.242
ENSMUSG00000021108	Protein kinase C eta type;Prkch	PROTEIN KINASE C ETA TYPE (PTHR24357:SF51)	non-receptor serine/threonine protein kinase;transfer/carrier protein;non-receptor serine/threonine protein kinase;annexin;calmodulin	2.55016
ENSMUSG00000078816	Protein kinase C gamma type;Prkcg	PROTEIN KINASE C GAMMA TYPE (PTHR24357:SF64)	non-receptor serine/threonine protein kinase;transfer/carrier protein;non-receptor serine/threonine protein kinase;annexin;calmodulin	26.1547
ENSMUSG00000037643	Protein kinase C iota type;Prkci	PROTEIN KINASE C IOTA TYPE (PTHR24357:SF60)	non-receptor serine/threonine protein kinase;transfer/carrier protein;non-receptor serine/threonine protein kinase;annexin;calmodulin	46.0091
ENSMUSG00000026778	Protein kinase C theta type;Prkcq	PROTEIN KINASE C THETA TYPE (PTHR24352:SF43)	non-receptor serine/threonine protein kinase;transfer/carrier protein;non-receptor serine/threonine protein kinase;annexin;calmodulin	2.21401
ENSMUSG00000029053	Protein kinase C zeta type;Prkcz	PROTEIN KINASE C ZETA TYPE (PTHR24357:SF59)	non-receptor serine/threonine protein kinase;transfer/carrier protein;non-receptor serine/threonine protein kinase;annexin;calmodulin	38.501
ENSMUSG00000050965	Protein kinase C;Prkca	PROTEIN KINASE C ALPHA TYPE (PTHR24357:SF65)	non-receptor serine/threonine protein kinase;transfer/carrier protein;non-receptor serine/threonine protein kinase;annexin;calmodulin	63.0572
ENSMUSG00000057672	Serine/threonine-protein kinase N1;Pkn1	SERINE/THREONINE-PROTEIN KINASE N1 (PTHR24357:SF69)	non-receptor serine/threonine protein kinase;transfer/carrier protein;non-receptor serine/threonine protein kinase;annexin;calmodulin	53.9457
ENSMUSG00000004591	Serine/threonine-protein kinase N2;Pkn2	SERINE/THREONINE-PROTEIN KINASE N2 (PTHR24357:SF76)	non-receptor serine/threonine protein kinase;transfer/carrier protein;non-receptor serine/threonine protein kinase;annexin;calmodulin	28.3413
ENSMUSG00000026785	Serine/threonine-protein kinase N3;Pkn3	SERINE/THREONINE-PROTEIN KINASE N3 (PTHR24357:SF53)	non-receptor serine/threonine protein kinase;transfer/carrier protein;non-receptor serine/threonine protein kinase;annexin;calmodulin	1.31075
ENSMUSG00000027287	Synaptosomal-associated protein 23;Snap23	SYNAPTOSOMAL-ASSOCIATED PROTEIN 23 (PTHR19305:SF4)	SNARE protein	15.2077
ENSMUSG00000027273	Synaptosomal-associated protein 25;Snap25	SYNAPTOSOMAL-ASSOCIATED PROTEIN 25 (PTHR19305:SF5)	SNARE protein	509.344
ENSMUSG00000022765	Synaptosomal-associated protein 29;Snap29	SYNAPTOSOMAL-ASSOCIATED PROTEIN 29 (PTHR19305:SF0)	SNARE protein	19.0117
ENSMUSG00000007207	Syntaxin-1A;Stx1a	SYNTAXIN-1A (PTHR19957:SF84)	SNARE protein	25.2914
ENSMUSG00000030806	Syntaxin-1B;Stx1b	SYNTAXIN-1B (PTHR19957:SF76)	SNARE protein	563.932
ENSMUSG00000030337	Vesicle-associated membrane protein 1;Vamp1	VESICLE-ASSOCIATED MEMBRANE PROTEIN 1 (PTHR21136:SF32)	SNARE protein	42.0583
ENSMUSG00000020894	Vesicle-associated membrane protein 2;Vamp2	VESICLE-ASSOCIATED MEMBRANE PROTEIN 2 (PTHR21136:SF36)	SNARE protein	423.809
ENSMUSG00000028955	Vesicle-associated membrane protein 3;Vamp3	VESICLE-ASSOCIATED MEMBRANE PROTEIN 3 (PTHR21136:SF78)	SNARE protein	17.3452
ENSMUSG00000050732	Vesicle-associated membrane protein 8;Vamp8	VESICLE-ASSOCIATED MEMBRANE PROTEIN 8 (PTHR21136:SF75)	SNARE protein	1.32313
Muscarinic acetylcholine receptor 2 and 4 signaling pathway (P00043)
Ensembl Gene ID	Gene name and Gene symbol	Gene name and Gene symbol	Panther Family/subfamily	CPM
ENSMUSG00000023328	Acetylcholinesterase;Ache	Acetylcholinesterase;Ache;ortholog	ACETYLCHOLINESTERASE (PTHR11559:SF171)	200.008
ENSMUSG00000005469	cAMP-dependent protein kinase catalytic subunit alpha;Prkaca	cAMP-dependent protein kinase catalytic subunit alpha;Prkaca;ortholog	CAMP-DEPENDENT PROTEIN KINASE CATALYTIC SUBUNIT ALPHA (PTHR24353:SF55)	162.992
ENSMUSG00000005034	cAMP-dependent protein kinase catalytic subunit beta;Prkacb	cAMP-dependent protein kinase catalytic subunit beta;Prkacb;ortholog	CAMP-DEPENDENT PROTEIN KINASE CATALYTIC SUBUNIT BETA (PTHR24353:SF45)	526.316
ENSMUSG00000035725	cAMP-dependent protein kinase catalytic subunit PRKX;Prkx	cAMP-dependent protein kinase catalytic subunit PRKX;Prkx;ortholog	CAMP-DEPENDENT PROTEIN KINASE CATALYTIC SUBUNIT PRKX (PTHR24353:SF57)	9.43057
ENSMUSG00000025855	cAMP-dependent protein kinase type I-beta regulatory subunit;Prkar1b	cAMP-dependent protein kinase type I-beta regulatory subunit;Prkar1b;ortholog	CAMP-DEPENDENT PROTEIN KINASE TYPE I-BETA REGULATORY SUBUNIT (PTHR11635:SF126)	415.44
ENSMUSG00000002997	cAMP-dependent protein kinase type II-beta regulatory subunit;Prkar2b	cAMP-dependent protein kinase type II-beta regulatory subunit;Prkar2b;ortholog	CAMP-DEPENDENT PROTEIN KINASE TYPE II-BETA REGULATORY SUBUNIT (PTHR11635:SF121)	54.5613
ENSMUSG00000027792	Cholinesterase;Bche	Cholinesterase;Bche;ortholog	CHOLINESTERASE (PTHR11559:SF154)	2.3092
ENSMUSG00000026824	G protein-activated inward rectifier potassium channel 1;Kcnj3	G protein-activated inward rectifier potassium channel 1;Kcnj3;ortholog	G PROTEIN-ACTIVATED INWARD RECTIFIER POTASSIUM CHANNEL 1 (PTHR11767:SF16)	86.2751
ENSMUSG00000043301	G protein-activated inward rectifier potassium channel 2;Kcnj6	G protein-activated inward rectifier potassium channel 2;Kcnj6;ortholog	G PROTEIN-ACTIVATED INWARD RECTIFIER POTASSIUM CHANNEL 2 (PTHR11767:SF19)	30.4326
ENSMUSG00000038026	G protein-activated inward rectifier potassium channel 3;Kcnj9	G protein-activated inward rectifier potassium channel 3;Kcnj9;ortholog	G PROTEIN-ACTIVATED INWARD RECTIFIER POTASSIUM CHANNEL 3 (PTHR11767:SF17)	56.6174
ENSMUSG00000032034	G protein-activated inward rectifier potassium channel 4;Kcnj5	G protein-activated inward rectifier potassium channel 4;Kcnj5;ortholog	G PROTEIN-ACTIVATED INWARD RECTIFIER POTASSIUM CHANNEL 4 (PTHR11767:SF18)	23.3719
ENSMUSG00000057614	Guanine nucleotide-binding protein G(i) subunit alpha-1;Gnai1	Guanine nucleotide-binding protein G(i) subunit alpha-1;Gnai1;ortholog	GUANINE NUCLEOTIDE-BINDING PROTEIN G(I) SUBUNIT ALPHA-1 (PTHR10218:SF191)	121
ENSMUSG00000032562	Guanine nucleotide-binding protein G(i) subunit alpha-2;Gnai2	Guanine nucleotide-binding protein G(i) subunit alpha-2;Gnai2;ortholog	GUANINE NUCLEOTIDE-BINDING PROTEIN G(I) SUBUNIT ALPHA-2 (PTHR10218:SF73)	178.543
ENSMUSG00000031748	Guanine nucleotide-binding protein G(o) subunit alpha;Gnao1	Guanine nucleotide-binding protein G(o) subunit alpha;Gnao1;ortholog	GUANINE NUCLEOTIDE-BINDING PROTEIN G(O) SUBUNIT ALPHA (PTHR10218:SF203)	384.686
ENSMUSG00000045613	Muscarinic acetylcholine receptor M2;Chrm2	Muscarinic acetylcholine receptor M2;Chrm2;ortholog	MUSCARINIC ACETYLCHOLINE RECEPTOR M2 (PTHR24249:SF57)	6.0947
ENSMUSG00000032601	Protein kinase, cAMP dependent regulatory, type II alpha;Prkar2a	Protein kinase, cAMP dependent regulatory, type II alpha;Prkar2a;ortholog	CAMP-DEPENDENT PROTEIN KINASE TYPE II-ALPHA REGULATORY SUBUNIT (PTHR11635:SF122)	101.551
ENSMUSG00000027287	Synaptosomal-associated protein 23;Snap23	Synaptosomal-associated protein 23;Snap23;ortholog	SYNAPTOSOMAL-ASSOCIATED PROTEIN 23 (PTHR19305:SF4)	15.2077
ENSMUSG00000027273	Synaptosomal-associated protein 25;Snap25	Synaptosomal-associated protein 25;Snap25;ortholog	SYNAPTOSOMAL-ASSOCIATED PROTEIN 25 (PTHR19305:SF5)	509.344
ENSMUSG00000022765	Synaptosomal-associated protein 29;Snap29	Synaptosomal-associated protein 29;Snap29;ortholog	SYNAPTOSOMAL-ASSOCIATED PROTEIN 29 (PTHR19305:SF0)	19.0117
ENSMUSG00000029428	Syntaxin 2;Stx2	Syntaxin 2;Stx2;ortholog	SYNTAXIN-2 (PTHR19957:SF36)	19.9147
ENSMUSG00000027522	Syntaxin-16;Stx16	Syntaxin-16;Stx16;ortholog	SYNTAXIN-16 (PTHR19957:SF83)	191.9
ENSMUSG00000007207	Syntaxin-1A;Stx1a	Syntaxin-1A;Stx1a;ortholog	SYNTAXIN-1A (PTHR19957:SF84)	25.2914
ENSMUSG00000030806	Syntaxin-1B;Stx1b	Syntaxin-1B;Stx1b;ortholog	SYNTAXIN-1B (PTHR19957:SF76)	563.932
ENSMUSG00000041488	Syntaxin-3;Stx3	Syntaxin-3;Stx3;ortholog	SYNTAXIN-3 (PTHR19957:SF34)	34.3731
ENSMUSG00000030337	Vesicle-associated membrane protein 1;Vamp1	Vesicle-associated membrane protein 1;Vamp1;ortholog	VESICLE-ASSOCIATED MEMBRANE PROTEIN 1 (PTHR21136:SF32)	42.0583
ENSMUSG00000020894	Vesicle-associated membrane protein 2;Vamp2	Vesicle-associated membrane protein 2;Vamp2;ortholog	VESICLE-ASSOCIATED MEMBRANE PROTEIN 2 (PTHR21136:SF36)	423.809
ENSMUSG00000028955	Vesicle-associated membrane protein 3;Vamp3	Vesicle-associated membrane protein 3;Vamp3;ortholog	VESICLE-ASSOCIATED MEMBRANE PROTEIN 3 (PTHR21136:SF78)	17.3452
ENSMUSG00000050732	Vesicle-associated membrane protein 8;Vamp8	Vesicle-associated membrane protein 8;Vamp8;ortholog	VESICLE-ASSOCIATED MEMBRANE PROTEIN 8 (PTHR21136:SF75)	1.32313
ENSMUSG00000040118	Voltage-dependent calcium channel subunit alpha-2/delta-1;Cacna2d1	Voltage-dependent calcium channel subunit alpha-2/delta-1;Cacna2d1;ortholog	VOLTAGE-DEPENDENT CALCIUM CHANNEL SUBUNIT ALPHA-2/DELTA-1 (PTHR10166:SF6)	228.236
Oxytocin receptor mediated signaling pathway (P04391)
Ensembl Gene ID	Gene name and Gene symbol	Panther Family/subfamily	Panther protein class	CPM
ENSMUSG00000051177	1-phosphatidylinositol 4,5-bisphosphate phosphodiesterase beta-1;Plcb1	1-PHOSPHATIDYLINOSITOL 4,5-BISPHOSPHATE PHOSPHODIESTERASE BETA-1 (PTHR10336:SF12)	signaling molecule;phospholipase;guanyl-nucleotide exchange factor;calcium-binding protein	58.0207
ENSMUSG00000040061	1-phosphatidylinositol 4,5-bisphosphate phosphodiesterase beta-2;Plcb2	1-PHOSPHATIDYLINOSITOL 4,5-BISPHOSPHATE PHOSPHODIESTERASE BETA-2 (PTHR10336:SF10)	signaling molecule;phospholipase;guanyl-nucleotide exchange factor;calcium-binding protein	1.90686
ENSMUSG00000024960	1-phosphatidylinositol 4,5-bisphosphate phosphodiesterase beta-3;Plcb3	1-PHOSPHATIDYLINOSITOL 4,5-BISPHOSPHATE PHOSPHODIESTERASE BETA-3 (PTHR10336:SF11)	signaling molecule;phospholipase;guanyl-nucleotide exchange factor;calcium-binding protein	7.43904
ENSMUSG00000010660	1-phosphatidylinositol 4,5-bisphosphate phosphodiesterase delta-1;Plcd1	1-PHOSPHATIDYLINOSITOL 4,5-BISPHOSPHATE PHOSPHODIESTERASE DELTA-1 (PTHR10336:SF80)	signaling molecule;phospholipase;guanyl-nucleotide exchange factor;calcium-binding protein	5.15995
ENSMUSG00000020937	1-phosphatidylinositol 4,5-bisphosphate phosphodiesterase delta-3;Plcd3	1-PHOSPHATIDYLINOSITOL 4,5-BISPHOSPHATE PHOSPHODIESTERASE DELTA-3 (PTHR10336:SF33)	signaling molecule;phospholipase;guanyl-nucleotide exchange factor;calcium-binding protein	6.34751
ENSMUSG00000036834	1-phosphatidylinositol 4,5-bisphosphate phosphodiesterase eta-1;Plch1	1-PHOSPHATIDYLINOSITOL 4,5-BISPHOSPHATE PHOSPHODIESTERASE ETA-1 (PTHR10336:SF51)	signaling molecule;phospholipase;guanyl-nucleotide exchange factor;calcium-binding protein	13.6131
ENSMUSG00000034330	1-phosphatidylinositol 4,5-bisphosphate phosphodiesterase gamma-2;Plcg2	1-PHOSPHATIDYLINOSITOL 4,5-BISPHOSPHATE PHOSPHODIESTERASE GAMMA-2 (PTHR10336:SF25)	signaling molecule;phospholipase;guanyl-nucleotide exchange factor;calcium-binding protein	4.72513
ENSMUSG00000024639	Guanine nucleotide-binding protein G(q) subunit alpha;Gnaq	GUANINE NUCLEOTIDE-BINDING PROTEIN G(Q) SUBUNIT ALPHA (PTHR10218:SF184)	heterotrimeric G-protein	258.322
ENSMUSG00000034781	Guanine nucleotide-binding protein subunit alpha-11;Gna11	GUANINE NUCLEOTIDE-BINDING PROTEIN SUBUNIT ALPHA-11 (PTHR10218:SF81)	heterotrimeric G-protein	51.8888
ENSMUSG00000024697	Guanine nucleotide-binding protein subunit alpha-14;Gna14	GUANINE NUCLEOTIDE-BINDING PROTEIN SUBUNIT ALPHA-14 (PTHR10218:SF57)	heterotrimeric G-protein	2.78461
ENSMUSG00000049112	Oxytocin receptor;Oxtr	OXYTOCIN RECEPTOR (PTHR24241:SF19)	G-protein coupled receptor	16.4435
ENSMUSG00000021948	Protein kinase C delta type;Prkcd	PROTEIN KINASE C DELTA TYPE (PTHR24352:SF32)	non-receptor serine/threonine protein kinase;transfer/carrier protein;non-receptor serine/threonine protein kinase;annexin;calmodulin	8.09489
ENSMUSG00000045038	Protein kinase C epsilon type;Prkce	PROTEIN KINASE C EPSILON TYPE (PTHR24357:SF52)	non-receptor serine/threonine protein kinase;transfer/carrier protein;non-receptor serine/threonine protein kinase;annexin;calmodulin	247.242
ENSMUSG00000021108	Protein kinase C eta type;Prkch	PROTEIN KINASE C ETA TYPE (PTHR24357:SF51)	non-receptor serine/threonine protein kinase;transfer/carrier protein;non-receptor serine/threonine protein kinase;annexin;calmodulin	2.55016
ENSMUSG00000078816	Protein kinase C gamma type;Prkcg	PROTEIN KINASE C GAMMA TYPE (PTHR24357:SF64)	non-receptor serine/threonine protein kinase;transfer/carrier protein;non-receptor serine/threonine protein kinase;annexin;calmodulin	26.1547
ENSMUSG00000037643	Protein kinase C iota type;Prkci	PROTEIN KINASE C IOTA TYPE (PTHR24357:SF60)	non-receptor serine/threonine protein kinase;transfer/carrier protein;non-receptor serine/threonine protein kinase;annexin;calmodulin	46.0091
ENSMUSG00000026778	Protein kinase C theta type;Prkcq	PROTEIN KINASE C THETA TYPE (PTHR24352:SF43)	non-receptor serine/threonine protein kinase;transfer/carrier protein;non-receptor serine/threonine protein kinase;annexin;calmodulin	2.21401
ENSMUSG00000029053	Protein kinase C zeta type;Prkcz	PROTEIN KINASE C ZETA TYPE (PTHR24357:SF59)	non-receptor serine/threonine protein kinase;transfer/carrier protein;non-receptor serine/threonine protein kinase;annexin;calmodulin	38.501
ENSMUSG00000050965	Protein kinase C;Prkca	PROTEIN KINASE C ALPHA TYPE (PTHR24357:SF65)	non-receptor serine/threonine protein kinase;transfer/carrier protein;non-receptor serine/threonine protein kinase;annexin;calmodulin	63.0572
ENSMUSG00000027287	Synaptosomal-associated protein 23;Snap23	SYNAPTOSOMAL-ASSOCIATED PROTEIN 23 (PTHR19305:SF4)	SNARE protein	15.2077
ENSMUSG00000027273	Synaptosomal-associated protein 25;Snap25	SYNAPTOSOMAL-ASSOCIATED PROTEIN 25 (PTHR19305:SF5)	SNARE protein	509.344
ENSMUSG00000022765	Synaptosomal-associated protein 29;Snap29	SYNAPTOSOMAL-ASSOCIATED PROTEIN 29 (PTHR19305:SF0)	SNARE protein	19.0117
ENSMUSG00000041488	Syntaxin-3;Stx3	SYNTAXIN-3 (PTHR19957:SF34)	SNARE protein	34.3731
ENSMUSG00000030337	Vesicle-associated membrane protein 1;Vamp1	VESICLE-ASSOCIATED MEMBRANE PROTEIN 1 (PTHR21136:SF32)	SNARE protein	42.0583
ENSMUSG00000020894	Vesicle-associated membrane protein 2;Vamp2	VESICLE-ASSOCIATED MEMBRANE PROTEIN 2 (PTHR21136:SF36)	SNARE protein	423.809
ENSMUSG00000028955	Vesicle-associated membrane protein 3;Vamp3	VESICLE-ASSOCIATED MEMBRANE PROTEIN 3 (PTHR21136:SF78)	SNARE protein	17.3452
ENSMUSG00000050732	Vesicle-associated membrane protein 8;Vamp8	VESICLE-ASSOCIATED MEMBRANE PROTEIN 8 (PTHR21136:SF75)	SNARE protein	1.32313
ENSMUSG00000051331	Voltage-dependent L-type calcium channel subunit alpha-1C;Cacna1c	VOLTAGE-DEPENDENT L-TYPE CALCIUM CHANNEL SUBUNIT ALPHA-1C (PTHR10037:SF188)	voltage-gated calcium channel;voltage-gated sodium channel;voltage-gated ion channel	140.144
ENSMUSG00000015968	Voltage-dependent L-type calcium channel subunit alpha-1D;Cacna1d	VOLTAGE-DEPENDENT L-TYPE CALCIUM CHANNEL SUBUNIT ALPHA-1D (PTHR10037:SF139)	voltage-gated calcium channel;voltage-gated sodium channel;voltage-gated ion channel	74.7021
ENSMUSG00000026407	Voltage-dependent L-type calcium channel subunit alpha-1S;Cacna1s	VOLTAGE-DEPENDENT L-TYPE CALCIUM CHANNEL SUBUNIT ALPHA-1S (PTHR10037:SF190)	voltage-gated calcium channel;voltage-gated sodium channel;voltage-gated ion channel	2.15319
ENSMUSG00000020882	Voltage-dependent L-type calcium channel subunit beta-1;Cacnb1	VOLTAGE-DEPENDENT L-TYPE CALCIUM CHANNEL SUBUNIT BETA-1 (PTHR11824:SF6)	voltage-gated calcium channel;voltage-gated ion channel	50.3195
ENSMUSG00000057914	Voltage-dependent L-type calcium channel subunit beta-2;Cacnb2	VOLTAGE-DEPENDENT L-TYPE CALCIUM CHANNEL SUBUNIT BETA-2 (PTHR11824:SF9)	voltage-gated calcium channel;voltage-gated ion channel	58.7739
ENSMUSG00000003352	Voltage-dependent L-type calcium channel subunit beta-3;Cacnb3	VOLTAGE-DEPENDENT L-TYPE CALCIUM CHANNEL SUBUNIT BETA-3 (PTHR11824:SF8)	voltage-gated calcium channel;voltage-gated ion channel	37.2687
ENSMUSG00000017412	Voltage-dependent L-type calcium channel subunit beta-4;Cacnb4	VOLTAGE-DEPENDENT L-TYPE CALCIUM CHANNEL SUBUNIT BETA-4 (PTHR11824:SF7)	voltage-gated calcium channel;voltage-gated ion channel	61.3174
Dopamine receptor mediated signaling pathway (P05912)
Ensembl Gene ID	Gene name and Gene symbol	Panther Family/subfamily	Panther protein class	CPM
ENSMUSG00000021536	Adenylate cyclase type 2;Adcy2	ADENYLATE CYCLASE TYPE 2 (PTHR11920:SF253)	adenylate cyclase;guanylate cyclase	47.6628
ENSMUSG00000031659	Adenylate cyclase type 7;Adcy7	ADENYLATE CYCLASE TYPE 7 (PTHR11920:SF273)	adenylate cyclase;guanylate cyclase	11.398
ENSMUSG00000025037	Amine oxidase [flavin-containing] A;Maoa	AMINE OXIDASE [FLAVIN-CONTAINING] A (PTHR10742:SF253)	DNA methyltransferase;oxidase;DNA binding protein	34.7908
ENSMUSG00000040147	Amine oxidase [flavin-containing] B;Maob	AMINE OXIDASE [FLAVIN-CONTAINING] B (PTHR10742:SF219)	DNA methyltransferase;oxidase;DNA binding protein	20.0712
ENSMUSG00000020182	Aromatic-L-amino-acid decarboxylase;Ddc	AROMATIC-L-AMINO-ACID DECARBOXYLASE (PTHR11999:SF69)	decarboxylase	44.582
ENSMUSG00000019978	Band 4.1-like protein 2;Epb41l2	BAND 4.1-LIKE PROTEIN 2 (PTHR23280:SF17)		54.8988
ENSMUSG00000024044	Band 4.1-like protein 3;Epb41l3	BAND 4.1-LIKE PROTEIN 3 (PTHR23280:SF20)		129.68
ENSMUSG00000005469	cAMP-dependent protein kinase catalytic subunit alpha;Prkaca	CAMP-DEPENDENT PROTEIN KINASE CATALYTIC SUBUNIT ALPHA (PTHR24353:SF55)	non-receptor serine/threonine protein kinase;non-receptor serine/threonine protein kinase	162.992
ENSMUSG00000005034	cAMP-dependent protein kinase catalytic subunit beta;Prkacb	CAMP-DEPENDENT PROTEIN KINASE CATALYTIC SUBUNIT BETA (PTHR24353:SF45)	non-receptor serine/threonine protein kinase;non-receptor serine/threonine protein kinase	526.316
ENSMUSG00000035725	cAMP-dependent protein kinase catalytic subunit PRKX;Prkx	CAMP-DEPENDENT PROTEIN KINASE CATALYTIC SUBUNIT PRKX (PTHR24353:SF57)	non-receptor serine/threonine protein kinase;non-receptor serine/threonine protein kinase	9.43057
ENSMUSG00000002997	cAMP-dependent protein kinase type II-beta regulatory subunit;Prkar2b	CAMP-DEPENDENT PROTEIN KINASE TYPE II-BETA REGULATORY SUBUNIT (PTHR11635:SF121)	kinase modulator	54.5613
ENSMUSG00000000326	Catechol O-methyltransferase;Comt	CATECHOL O-METHYLTRANSFERASE (PTHR10509:SF2)	methyltransferase	12.8725
ENSMUSG00000022949	Chloride intracellular channel protein 6;Clic6	CHLORIDE INTRACELLULAR CHANNEL PROTEIN 6 (PTHR11260:SF142)	anion channel;transferase;signaling molecule;reductase;translation elongation factor;epimerase/racemase;cytoskeletal protein	29.8222
ENSMUSG00000028969	Cyclin-dependent kinase 5;Cdk5	CYCLIN-DEPENDENT KINASE 5 (PTHR24056:SF161)	non-receptor serine/threonine protein kinase;non-receptor tyrosine protein kinase;non-receptor serine/threonine protein kinase;non-receptor tyrosine protein kinase	57.4264
ENSMUSG00000021478	D(1A) dopamine receptor;Drd1	D(1A) DOPAMINE RECEPTOR (PTHR24249:SF221)	G-protein coupled receptor	19.1286
ENSMUSG00000032259	D(2) dopamine receptor;Drd2	D(2) DOPAMINE RECEPTOR (PTHR24248:SF68)	G-protein coupled receptor	3.20368
ENSMUSG00000000889	Dopamine beta hydroxylase;Dbh	DOPAMINE BETA-HYDROXYLASE (PTHR10157:SF4)		1.1077
ENSMUSG00000059923	Growth factor receptor-bound protein 2;Grb2	GROWTH FACTOR RECEPTOR-BOUND PROTEIN 2 (PTHR22820:SF27)	transmembrane receptor regulatory/adaptor protein;signaling molecule	82.4167
ENSMUSG00000057614	Guanine nucleotide-binding protein G(i) subunit alpha-1;Gnai1	GUANINE NUCLEOTIDE-BINDING PROTEIN G(I) SUBUNIT ALPHA-1 (PTHR10218:SF191)	heterotrimeric G-protein	121
ENSMUSG00000032562	Guanine nucleotide-binding protein G(i) subunit alpha-2;Gnai2	GUANINE NUCLEOTIDE-BINDING PROTEIN G(I) SUBUNIT ALPHA-2 (PTHR10218:SF73)	heterotrimeric G-protein	178.543
ENSMUSG00000071658	Guanine nucleotide-binding protein G(I)/G(S)/G(O) subunit gamma-3;Gng3	GUANINE NUCLEOTIDE-BINDING PROTEIN G(I)/G(S)/G(O) SUBUNIT GAMMA-3 (PTHR13809:SF11)	heterotrimeric G-protein	49.1459
ENSMUSG00000029064	Guanine nucleotide-binding protein G(I)/G(S)/G(T) subunit beta-1;Gnb1	GUANINE NUCLEOTIDE-BINDING PROTEIN G(I)/G(S)/G(T) SUBUNIT BETA-1 (PTHR19850:SF29)	hydrolase;heterotrimeric G-protein	285.657
ENSMUSG00000029713	Guanine nucleotide-binding protein G(I)/G(S)/G(T) subunit beta-2;Gnb2	GUANINE NUCLEOTIDE-BINDING PROTEIN G(I)/G(S)/G(T) SUBUNIT BETA-2 (PTHR19850:SF27)	hydrolase;heterotrimeric G-protein	114.035
ENSMUSG00000023439	Guanine nucleotide-binding protein G(I)/G(S)/G(T) subunit beta-3;Gnb3	GUANINE NUCLEOTIDE-BINDING PROTEIN G(I)/G(S)/G(T) SUBUNIT BETA-3 (PTHR19850:SF31)	hydrolase;heterotrimeric G-protein	2.58011
ENSMUSG00000000001	Guanine nucleotide-binding protein G(k) subunit alpha;Gnai3	GUANINE NUCLEOTIDE-BINDING PROTEIN G(K) SUBUNIT ALPHA (PTHR10218:SF173)	heterotrimeric G-protein	27.2781
ENSMUSG00000027523	Guanine nucleotide-binding protein G(s) subunit alpha isoforms XLas;Gnas	GUANINE NUCLEOTIDE-BINDING PROTEIN G(S) SUBUNIT ALPHA ISOFORMS XLAS (PTHR10218:SF36)	heterotrimeric G-protein	1241
ENSMUSG00000040009	Guanine nucleotide-binding protein G(z) subunit alpha;Gnaz	GUANINE NUCLEOTIDE-BINDING PROTEIN G(Z) SUBUNIT ALPHA (PTHR10218:SF65)	heterotrimeric G-protein	91.7018
ENSMUSG00000027669	Guanine nucleotide-binding protein subunit beta-4;Gnb4	GUANINE NUCLEOTIDE-BINDING PROTEIN SUBUNIT BETA-4 (PTHR19850:SF28)	hydrolase;heterotrimeric G-protein	29.6217
ENSMUSG00000049265	Potassium channel subfamily K member 3;Kcnk3	POTASSIUM CHANNEL SUBFAMILY K MEMBER 3 (PTHR11003:SF101)	voltage-gated potassium channel;voltage-gated ion channel	17.6438
ENSMUSG00000036760	Potassium channel subfamily K member 9;Kcnk9	POTASSIUM CHANNEL SUBFAMILY K MEMBER 9 (PTHR11003:SF75)	voltage-gated potassium channel;voltage-gated ion channel	21.0961
ENSMUSG00000028906	Protein 4.1;Epb41	PROTEIN 4.1 (PTHR23280:SF12)		39.1606
ENSMUSG00000027624	Protein Epb4.1l1 (Fragment);Epb4.1l1	BAND 4.1-LIKE PROTEIN 1 (PTHR23280:SF7)		295.994
ENSMUSG00000032601	Protein kinase, cAMP dependent regulatory, type II alpha;Prkar2a	CAMP-DEPENDENT PROTEIN KINASE TYPE II-ALPHA REGULATORY SUBUNIT (PTHR11635:SF122)	kinase modulator	101.551
ENSMUSG00000061718	Protein phosphatase 1 regulatory subunit 1B;Ppp1r1b	PROTEIN PHOSPHATASE 1 REGULATORY SUBUNIT 1B (PTHR15417:SF2)	signaling molecule;phosphatase inhibitor	4.84537
ENSMUSG00000040385	Serine/threonine-protein phosphatase PP1-alpha catalytic subunit;Ppp1ca	SERINE/THREONINE-PROTEIN PHOSPHATASE PP1-GAMMA CATALYTIC SUBUNIT (PTHR11668:SF204)	protein phosphatase;protein phosphatase;calcium-binding protein	45.2472
ENSMUSG00000014956	Serine/threonine-protein phosphatase PP1-beta catalytic subunit;Ppp1cb	SERINE/THREONINE-PROTEIN PHOSPHATASE PP1-BETA CATALYTIC SUBUNIT (PTHR11668:SF209)	protein phosphatase;protein phosphatase;calcium-binding protein	238.237
ENSMUSG00000004455	Serine/threonine-protein phosphatase PP1-gamma catalytic subunit;Ppp1cc	SERINE/THREONINE-PROTEIN PHOSPHATASE PP1-ALPHA CATALYTIC SUBUNIT (PTHR11668:SF184)	protein phosphatase;protein phosphatase;calcium-binding protein	16.8328
ENSMUSG00000021609	Sodium-dependent dopamine transporter;Slc6a3	SODIUM-DEPENDENT DOPAMINE TRANSPORTER (PTHR11616:SF38)	amino acid transporter;cation transporter	10.4443
ENSMUSG00000025094	Synaptic vesicular amine transporter;Slc18a2	SYNAPTIC VESICULAR AMINE TRANSPORTER (PTHR24004:SF63)	amino acid transporter	40.7975
ENSMUSG00000027287	Synaptosomal-associated protein 23;Snap23	SYNAPTOSOMAL-ASSOCIATED PROTEIN 23 (PTHR19305:SF4)	SNARE protein	15.2077
ENSMUSG00000027273	Synaptosomal-associated protein 25;Snap25	SYNAPTOSOMAL-ASSOCIATED PROTEIN 25 (PTHR19305:SF5)	SNARE protein	509.344
ENSMUSG00000022765	Synaptosomal-associated protein 29;Snap29	SYNAPTOSOMAL-ASSOCIATED PROTEIN 29 (PTHR19305:SF0)	SNARE protein	19.0117
ENSMUSG00000041488	Syntaxin-3;Stx3	SYNTAXIN-3 (PTHR19957:SF34)	SNARE protein	34.3731
ENSMUSG00000000214	Tyrosine 3-monooxygenase;Th	TYROSINE 3-MONOOXYGENASE (PTHR11473:SF18)		#N/A
ENSMUSG00000030337	Vesicle-associated membrane protein 1;Vamp1	VESICLE-ASSOCIATED MEMBRANE PROTEIN 1 (PTHR21136:SF32)	SNARE protein	42.0583
ENSMUSG00000020894	Vesicle-associated membrane protein 2;Vamp2	VESICLE-ASSOCIATED MEMBRANE PROTEIN 2 (PTHR21136:SF36)	SNARE protein	423.809
ENSMUSG00000028955	Vesicle-associated membrane protein 3;Vamp3	VESICLE-ASSOCIATED MEMBRANE PROTEIN 3 (PTHR21136:SF78)	SNARE protein	17.3452
ENSMUSG00000050732	Vesicle-associated membrane protein 8;Vamp8	VESICLE-ASSOCIATED MEMBRANE PROTEIN 8 (PTHR21136:SF75)	SNARE protein	1.32313
Insulin/IGF pathway-mitogen activated protein kinase kinase/MAP kinase cascade (P00032)
Ensembl Gene ID	Gene name and Gene symbol	Panther Family/subfamily	Panther protein class	CPM
ENSMUSG00000023830	Cation-independent mannose-6-phosphate receptor;Igf2r	CATION-INDEPENDENT MANNOSE-6-PHOSPHATE RECEPTOR (PTHR10439:SF4)		96.1984
ENSMUSG00000004936	Dual specificity mitogen-activated protein kinase kinase 1;Map2k1	DUAL SPECIFICITY MITOGEN-ACTIVATED PROTEIN KINASE KINASE 1 (PTHR24360:SF36)		165.13
ENSMUSG00000035027	Dual specificity mitogen-activated protein kinase kinase 2;Map2k2	DUAL SPECIFICITY MITOGEN-ACTIVATED PROTEIN KINASE KINASE 2 (PTHR24360:SF15)		46.373
ENSMUSG00000018932	Dual specificity mitogen-activated protein kinase kinase 3;Map2k3	DUAL SPECIFICITY MITOGEN-ACTIVATED PROTEIN KINASE KINASE 3 (PTHR24361:SF191)		11.6516
ENSMUSG00000033352	Dual specificity mitogen-activated protein kinase kinase 4;Map2k4	DUAL SPECIFICITY MITOGEN-ACTIVATED PROTEIN KINASE KINASE 4 (PTHR24360:SF46)		149.206
ENSMUSG00000009406	ETS domain-containing protein Elk-1;Elk1	ETS DOMAIN-CONTAINING PROTEIN ELK-1 (PTHR11849:SF178)	transcription factor;signaling molecule;nucleic acid binding	24.3635
ENSMUSG00000059923	Growth factor receptor-bound protein 2;Grb2	GROWTH FACTOR RECEPTOR-BOUND PROTEIN 2 (PTHR22820:SF27)	transmembrane receptor regulatory/adaptor protein;signaling molecule	82.4167
ENSMUSG00000055980	Insulin receptor substrate 1;Irs1	INSULIN RECEPTOR SUBSTRATE 1 (PTHR10614:SF11)		32.6393
ENSMUSG00000038894	Insulin receptor substrate 2;Irs2	INSULIN RECEPTOR SUBSTRATE 2 (PTHR10614:SF7)		43.9035
ENSMUSG00000054667	Insulin receptor substrate 4;Irs4	INSULIN RECEPTOR SUBSTRATE 4 (PTHR10614:SF2)		614.689
ENSMUSG00000005534	Insulin receptor;Insr	INSULIN RECEPTOR (PTHR24416:SF140)		87.1847
ENSMUSG00000048583	Insulin-like growth factor II;Igf2	INSULIN-LIKE GROWTH FACTOR II (PTHR11454:SF10)	growth factor;peptide hormone	5.13639
ENSMUSG00000063358	Mitogen-activated protein kinase 1;Mapk1	MITOGEN-ACTIVATED PROTEIN KINASE 1 (PTHR24055:SF161)	non-receptor serine/threonine protein kinase;non-receptor serine/threonine protein kinase	136.788
ENSMUSG00000063065	Mitogen-activated protein kinase 3;Mapk3	MITOGEN-ACTIVATED PROTEIN KINASE 3 (PTHR24055:SF111)	non-receptor serine/threonine protein kinase;non-receptor serine/threonine protein kinase	69.0344
ENSMUSG00000021549	Protein Rasa1;Rasa1	RAS GTPASE-ACTIVATING PROTEIN 1 (PTHR10194:SF19)	signaling molecule;G-protein modulator	43.7209
ENSMUSG00000021250	Proto-oncogene c-Fos;Fos	PROTO-ONCOGENE C-FOS (PTHR23351:SF4)	CREB transcription factor;nucleic acid binding	23.5462
ENSMUSG00000003644	Ribosomal protein S6 kinase alpha-1;Rps6ka1	RIBOSOMAL PROTEIN S6 KINASE ALPHA-1 (PTHR24351:SF43)	non-receptor serine/threonine protein kinase;transfer/carrier protein;non-receptor serine/threonine protein kinase;annexin;calmodulin	7.70467
ENSMUSG00000023809	Ribosomal protein S6 kinase alpha-2;Rps6ka2	RIBOSOMAL PROTEIN S6 KINASE ALPHA-2 (PTHR24351:SF25)	non-receptor serine/threonine protein kinase;transfer/carrier protein;non-receptor serine/threonine protein kinase;annexin;calmodulin	96.7666
ENSMUSG00000031309	Ribosomal protein S6 kinase alpha-3;Rps6ka3	RIBOSOMAL PROTEIN S6 KINASE ALPHA-3 (PTHR24351:SF58)	non-receptor serine/threonine protein kinase;transfer/carrier protein;non-receptor serine/threonine protein kinase;annexin;calmodulin	20.4377
ENSMUSG00000024952	Ribosomal protein S6 kinase alpha-4;Rps6ka4	RIBOSOMAL PROTEIN S6 KINASE ALPHA-4 (PTHR24351:SF41)	non-receptor serine/threonine protein kinase;transfer/carrier protein;non-receptor serine/threonine protein kinase;annexin;calmodulin	17.0567
ENSMUSG00000021180	Ribosomal protein S6 kinase alpha-5;Rps6ka5	RIBOSOMAL PROTEIN S6 KINASE ALPHA-5 (PTHR24351:SF42)	non-receptor serine/threonine protein kinase;transfer/carrier protein;non-receptor serine/threonine protein kinase;annexin;calmodulin	27.0434
ENSMUSG00000020516	Ribosomal protein S6 kinase beta-1;Rps6kb1	RIBOSOMAL PROTEIN S6 KINASE BETA-1 (PTHR24351:SF48)	non-receptor serine/threonine protein kinase;transfer/carrier protein;non-receptor serine/threonine protein kinase;annexin;calmodulin	41.677
ENSMUSG00000024830	Ribosomal protein S6 kinase beta-2;Rps6kb2	RIBOSOMAL PROTEIN S6 KINASE BETA-2 (PTHR24351:SF39)	non-receptor serine/threonine protein kinase;transfer/carrier protein;non-receptor serine/threonine protein kinase;annexin;calmodulin	14.61
ENSMUSG00000025665	Ribosomal protein S6 kinase;Rps6ka6	RIBOSOMAL PROTEIN S6 KINASE ALPHA-6 (PTHR24351:SF49)	non-receptor serine/threonine protein kinase;transfer/carrier protein;non-receptor serine/threonine protein kinase;annexin;calmodulin	29.2432
ENSMUSG00000024241	Son of sevenless homolog 1;Sos1	SON OF SEVENLESS HOMOLOG 1 (PTHR23113:SF168)	guanyl-nucleotide exchange factor	136.966
ENSMUSG00000005533	Tyrosine-protein kinase receptor;Igf1r	INSULIN-LIKE GROWTH FACTOR 1 RECEPTOR (PTHR24416:SF106)		35.0685
Insulin/IGF pathway-protein kinase B signaling cascade (P00033)
Ensembl Gene ID	Gene name and Gene symbol	Panther Family/subfamily	Panther protein class	CPM
ENSMUSG00000024122	3-phosphoinositide-dependent protein kinase 1;Pdpk1	3-PHOSPHOINOSITIDE-DEPENDENT PROTEIN KINASE 1 (PTHR24352:SF0)	protein kinase;protein kinase	130.488
ENSMUSG00000023830	Cation-independent mannose-6-phosphate receptor;Igf2r	CATION-INDEPENDENT MANNOSE-6-PHOSPHATE RECEPTOR (PTHR10439:SF4)		96.1984
ENSMUSG00000020184	E3 ubiquitin-protein ligase Mdm2;Mdm2	E3 UBIQUITIN-PROTEIN LIGASE MDM2 (PTHR10360:SF11)	ubiquitin-protein ligase	47.7434
ENSMUSG00000044167	Forkhead box protein O1;Foxo1	FORKHEAD BOX PROTEIN O1 (PTHR11829:SF159)	transcription factor;DNA binding protein	17.9338
ENSMUSG00000048756	Forkhead box protein O3;Foxo3	FORKHEAD BOX PROTEIN O3 (PTHR11829:SF129)	transcription factor;DNA binding protein	34.5203
ENSMUSG00000057177	Glycogen synthase kinase-3 alpha;Gsk3a	GLYCOGEN SYNTHASE KINASE-3 ALPHA (PTHR24057:SF7)	non-receptor serine/threonine protein kinase;non-receptor serine/threonine protein kinase	91.8532
ENSMUSG00000022812	Glycogen synthase kinase-3 beta;Gsk3b	GLYCOGEN SYNTHASE KINASE-3 BETA (PTHR24057:SF8)	non-receptor serine/threonine protein kinase;non-receptor serine/threonine protein kinase	328.04
ENSMUSG00000055980	Insulin receptor substrate 1;Irs1	INSULIN RECEPTOR SUBSTRATE 1 (PTHR10614:SF11)		32.6393
ENSMUSG00000038894	Insulin receptor substrate 2;Irs2	INSULIN RECEPTOR SUBSTRATE 2 (PTHR10614:SF7)		43.9035
ENSMUSG00000054667	Insulin receptor substrate 4;Irs4	INSULIN RECEPTOR SUBSTRATE 4 (PTHR10614:SF2)		614.689
ENSMUSG00000005534	Insulin receptor;Insr	INSULIN RECEPTOR (PTHR24416:SF140)		87.1847
ENSMUSG00000048583	Insulin-like growth factor II;Igf2	INSULIN-LIKE GROWTH FACTOR II (PTHR11454:SF10)	growth factor;peptide hormone	5.13639
ENSMUSG00000033628	Phosphatidylinositol 3-kinase catalytic subunit type 3;Pik3c3	PHOSPHATIDYLINOSITOL 3-KINASE CATALYTIC SUBUNIT TYPE 3 (PTHR10048:SF7)	kinase;kinase	40.6501
ENSMUSG00000041417	Phosphatidylinositol 3-kinase regulatory subunit alpha;Pik3r1	PHOSPHATIDYLINOSITOL 3-KINASE REGULATORY SUBUNIT ALPHA (PTHR10155:SF3)	kinase modulator	175.689
ENSMUSG00000031834	Phosphatidylinositol 3-kinase regulatory subunit beta;Pik3r2	PHOSPHATIDYLINOSITOL 3-KINASE REGULATORY SUBUNIT BETA (PTHR10155:SF1)	kinase modulator	27.3759
ENSMUSG00000028698	Phosphatidylinositol 3-kinase regulatory subunit gamma;Pik3r3	PHOSPHATIDYLINOSITOL 3-KINASE REGULATORY SUBUNIT GAMMA (PTHR10155:SF2)	kinase modulator	68.7787
ENSMUSG00000013663	Phosphatidylinositol 3,4,5-trisphosphate 3-phosphatase and dual-specificity protein phosphatase PTEN;Pten	PHOSPHATIDYLINOSITOL 3,4,5-TRISPHOSPHATE 3-PHOSPHATASE AND DUAL-SPECIFICITY PROTEIN PHOSPHATASE PTEN (PTHR12305:SF43)	protein phosphatase;protein phosphatase	174.656
ENSMUSG00000032737	Phosphatidylinositol 3,4,5-trisphosphate 5-phosphatase 2;Inppl1	PHOSPHATIDYLINOSITOL 3,4,5-TRISPHOSPHATE 5-PHOSPHATASE 2 (PTHR11200:SF15)	phosphatase;phosphatase	7.72494
ENSMUSG00000030660	Phosphatidylinositol 4-phosphate 3-kinase C2 domain-containing subunit alpha;Pik3c2a	PHOSPHATIDYLINOSITOL 4-PHOSPHATE 3-KINASE C2 DOMAIN-CONTAINING SUBUNIT ALPHA (PTHR10048:SF28)	kinase;kinase	34.8915
ENSMUSG00000030228	Phosphatidylinositol 4-phosphate 3-kinase C2 domain-containing subunit gamma;Pik3c2g	PHOSPHATIDYLINOSITOL 4-PHOSPHATE 3-KINASE C2 DOMAIN-CONTAINING SUBUNIT GAMMA (PTHR10048:SF29)	kinase;kinase	1.42654
ENSMUSG00000027665	Phosphatidylinositol 4,5-bisphosphate 3-kinase catalytic subunit alpha isoform;Pik3ca	PHOSPHATIDYLINOSITOL 4,5-BISPHOSPHATE 3-KINASE CATALYTIC SUBUNIT ALPHA ISOFORM (PTHR10048:SF54)	kinase;kinase	55.325
ENSMUSG00000032462	Phosphatidylinositol 4,5-bisphosphate 3-kinase catalytic subunit beta isoform;Pik3cb	PHOSPHATIDYLINOSITOL 4,5-BISPHOSPHATE 3-KINASE CATALYTIC SUBUNIT BETA ISOFORM (PTHR10048:SF33)	kinase;kinase	15.1078
ENSMUSG00000039936	Phosphatidylinositol 4,5-bisphosphate 3-kinase catalytic subunit delta isoform;Pik3cd	PHOSPHATIDYLINOSITOL 4,5-BISPHOSPHATE 3-KINASE CATALYTIC SUBUNIT DELTA ISOFORM (PTHR10048:SF35)	kinase;kinase	11.1995
ENSMUSG00000020901	Phosphoinositide 3-kinase regulatory subunit 5;Pik3r5	PHOSPHOINOSITIDE 3-KINASE REGULATORY SUBUNIT 5 (PTHR15593:SF2)		2.41159
ENSMUSG00000054387	Protein Mdm4;Mdm4	PROTEIN MDM4 (PTHR10360:SF10)	ubiquitin-protein ligase	163.26
ENSMUSG00000026447	Protein Pik3c2b;Pik3c2b	PHOSPHATIDYLINOSITOL 4-PHOSPHATE 3-KINASE C2 DOMAIN-CONTAINING SUBUNIT BETA (PTHR10048:SF30)	kinase;kinase	21.7168
ENSMUSG00000001729	RAC-alpha serine/threonine-protein kinase;Akt1	RAC-ALPHA SERINE/THREONINE-PROTEIN KINASE (PTHR24352:SF30)	non-receptor serine/threonine protein kinase;transfer/carrier protein;non-receptor serine/threonine protein kinase;annexin;calmodulin	69.4381
ENSMUSG00000004056	RAC-beta serine/threonine-protein kinase;Akt2	RAC-BETA SERINE/THREONINE-PROTEIN KINASE (PTHR24352:SF28)	non-receptor serine/threonine protein kinase;transfer/carrier protein;non-receptor serine/threonine protein kinase;annexin;calmodulin	40.1228
ENSMUSG00000002496	Tuberin;Tsc2	TUBERIN (PTHR10063:SF1)	G-protein modulator	70.714
ENSMUSG00000005533	Tyrosine-protein kinase receptor;Igf1r	INSULIN-LIKE GROWTH FACTOR 1 RECEPTOR (PTHR24416:SF106)		35.0685
JAK/STAT signaling pathway (P00038)
Ensembl Gene ID	Gene name and Gene symbol	Panther Family/subfamily	Panther protein class	CPM
ENSMUSG00000032405	E3 SUMO-protein ligase PIAS1;Pias1	E3 SUMO-PROTEIN LIGASE PIAS1 (PTHR10782:SF11)	ligase	36.7925
ENSMUSG00000025423	E3 SUMO-protein ligase PIAS2;Pias2	E3 SUMO-PROTEIN LIGASE PIAS2 (PTHR10782:SF12)	ligase	48.9904
ENSMUSG00000028101	E3 SUMO-protein ligase PIAS3;Pias3	E3 SUMO-PROTEIN LIGASE PIAS3 (PTHR10782:SF10)	ligase	14.4462
ENSMUSG00000004934	E3 SUMO-protein ligase PIAS4;Pias4	E3 SUMO-PROTEIN LIGASE PIAS4 (PTHR10782:SF9)	ligase	5.917
ENSMUSG00000026395	Receptor-type tyrosine-protein phosphatase C;Ptprc	RECEPTOR-TYPE TYROSINE-PROTEIN PHOSPHATASE C (PTHR19134:SF278)	receptor;protein phosphatase;protein phosphatase	3.55773
ENSMUSG00000026104	Signal transducer and activator of transcription 1;Stat1	SIGNAL TRANSDUCER AND ACTIVATOR OF TRANSCRIPTION 1-ALPHA/BETA (PTHR11801:SF18)	transcription factor;nucleic acid binding	8.95054
ENSMUSG00000040033	Signal transducer and activator of transcription 2;Stat2	SIGNAL TRANSDUCER AND ACTIVATOR OF TRANSCRIPTION 2 (PTHR11801:SF41)	transcription factor;nucleic acid binding	20.201
ENSMUSG00000004040	Signal transducer and activator of transcription 3;Stat3	SIGNAL TRANSDUCER AND ACTIVATOR OF TRANSCRIPTION 3 (PTHR11801:SF2)	transcription factor;nucleic acid binding	132.513
ENSMUSG00000004043	Signal transducer and activator of transcription 5A;Stat5a	SIGNAL TRANSDUCER AND ACTIVATOR OF TRANSCRIPTION 5A (PTHR11801:SF42)	transcription factor;nucleic acid binding	7.71474
ENSMUSG00000020919	Signal transducer and activator of transcription 5B;Stat5b	SIGNAL TRANSDUCER AND ACTIVATOR OF TRANSCRIPTION 5B (PTHR11801:SF39)	transcription factor;nucleic acid binding	77.1043
ENSMUSG00000002147	Signal transducer and transcription activator 6;Stat6	SIGNAL TRANSDUCER AND ACTIVATOR OF TRANSCRIPTION 6 (PTHR11801:SF45)	transcription factor;nucleic acid binding	3.08852
ENSMUSG00000038037	Suppressor of cytokine signaling 1;Socs1	SUPPRESSOR OF CYTOKINE SIGNALING 1 (PTHR10385:SF5)	cytokine;kinase inhibitor	1.30731
ENSMUSG00000031805	Tyrosine-protein kinase JAK3;Jak3	TYROSINE-PROTEIN KINASE JAK3 (PTHR24418:SF214)	non-receptor tyrosine protein kinase;non-receptor tyrosine protein kinase	6.14119
ENSMUSG00000028530	Tyrosine-protein kinase;Jak1	TYROSINE-PROTEIN KINASE JAK1 (PTHR24418:SF67)	non-receptor tyrosine protein kinase;non-receptor tyrosine protein kinase	90.4507
ENSMUSG00000024789	Tyrosine-protein kinase;Jak2	TYROSINE-PROTEIN KINASE JAK2 (PTHR24418:SF179)	non-receptor tyrosine protein kinase;non-receptor tyrosine protein kinase	73.8114
Interleukin signaling pathway (P00036)
Ensembl Gene ID	Gene name and Gene symbol	Panther Family/subfamily	Panther protein class	CPM
ENSMUSG00000024122	3-phosphoinositide-dependent protein kinase 1;Pdpk1	3-PHOSPHOINOSITIDE-DEPENDENT PROTEIN KINASE 1 (PTHR24352:SF0)	protein kinase;protein kinase	130.488
ENSMUSG00000023067	Cyclin-dependent kinase inhibitor 1;Cdkn1a	CYCLIN-DEPENDENT KINASE INHIBITOR 1 (PTHR10265:SF16)	kinase inhibitor	5.11159
ENSMUSG00000003031	Cyclin-dependent kinase inhibitor 1B;Cdkn1b	CYCLIN-DEPENDENT KINASE INHIBITOR 1B (PTHR10265:SF9)	kinase inhibitor	33.2931
ENSMUSG00000009406	ETS domain-containing protein Elk-1;Elk1	ETS DOMAIN-CONTAINING PROTEIN ELK-1 (PTHR11849:SF178)	transcription factor;signaling molecule;nucleic acid binding	24.3635
ENSMUSG00000008398	ETS domain-containing protein Elk-3;Elk3	ETS DOMAIN-CONTAINING PROTEIN ELK-3 (PTHR11849:SF172)	transcription factor;signaling molecule;nucleic acid binding	4.13122
ENSMUSG00000026436	ETS domain-containing protein Elk-4;Elk4	ETS DOMAIN-CONTAINING PROTEIN ELK-4 (PTHR11849:SF21)	transcription factor;signaling molecule;nucleic acid binding	37.7834
ENSMUSG00000048756	Forkhead box protein O3;Foxo3	FORKHEAD BOX PROTEIN O3 (PTHR11829:SF129)	transcription factor;DNA binding protein	34.5203
ENSMUSG00000022812	Glycogen synthase kinase-3 beta;Gsk3b	GLYCOGEN SYNTHASE KINASE-3 BETA (PTHR24057:SF8)	non-receptor serine/threonine protein kinase;non-receptor serine/threonine protein kinase	328.04
ENSMUSG00000059923	Growth factor receptor-bound protein 2;Grb2	GROWTH FACTOR RECEPTOR-BOUND PROTEIN 2 (PTHR22820:SF27)	transmembrane receptor regulatory/adaptor protein;signaling molecule	82.4167
ENSMUSG00000027852	GTPase NRas;Nras	GTPASE NRAS (PTHR24070:SF189)	small GTPase	26.3692
ENSMUSG00000025199	Inhibitor of nuclear factor kappa-B kinase subunit alpha;Chuk	INHIBITOR OF NUCLEAR FACTOR KAPPA-B KINASE SUBUNIT ALPHA (PTHR22969:SF13)	non-receptor serine/threonine protein kinase;non-receptor serine/threonine protein kinase	45.1865
ENSMUSG00000031537	Inhibitor of nuclear factor kappa-B kinase subunit beta;Ikbkb	INHIBITOR OF NUCLEAR FACTOR KAPPA-B KINASE SUBUNIT BETA (PTHR22969:SF7)	non-receptor serine/threonine protein kinase;non-receptor serine/threonine protein kinase	46.6578
ENSMUSG00000055980	Insulin receptor substrate 1;Irs1	INSULIN RECEPTOR SUBSTRATE 1 (PTHR10614:SF11)		32.6393
ENSMUSG00000038894	Insulin receptor substrate 2;Irs2	INSULIN RECEPTOR SUBSTRATE 2 (PTHR10614:SF7)		43.9035
ENSMUSG00000032089	Interleukin-10 receptor subunit alpha;Il10ra	INTERLEUKIN-10 RECEPTOR SUBUNIT ALPHA (PTHR20859:SF43)	type I cytokine receptor;type II cytokine receptor;defense/immunity protein	1.50836
ENSMUSG00000073889	Interleukin-11 receptor subunit alpha-1;Il11ra1	INTERLEUKIN-11 RECEPTOR SUBUNIT ALPHA (PTHR23036:SF29)	cytokine;type I cytokine receptor;defense/immunity protein	10.5646
ENSMUSG00000018341	Interleukin-12 receptor subunit beta-2;Il12rb2	INTERLEUKIN-12 RECEPTOR SUBUNIT BETA-2 (PTHR23036:SF79)	cytokine;type I cytokine receptor;defense/immunity protein	3.71566
ENSMUSG00000017057	Interleukin-13 receptor subunit alpha-1;Il13ra1	INTERLEUKIN-13 RECEPTOR SUBUNIT ALPHA-1 (PTHR23036:SF85)	cytokine;type I cytokine receptor;defense/immunity protein	27.0313
ENSMUSG00000023206	Interleukin-15 receptor subunit alpha;Il15ra	INTERLEUKIN-15 RECEPTOR SUBUNIT ALPHA (PTHR15060:SF0)		3.92327
ENSMUSG00000031712	Interleukin-15;Il15	INTERLEUKIN-15 (PTHR11323:SF0)	interleukin superfamily	1.07754
ENSMUSG00000039217	Interleukin-18;Il18	INTERLEUKIN-18 (PTHR11326:SF2)		2.44382
ENSMUSG00000071714	Interleukin-3 receptor class 2 subunit beta;Csf2rb2	CYTOKINE RECEPTOR COMMON SUBUNIT BETA (PTHR23037:SF22)	type I cytokine receptor	2.07006
ENSMUSG00000068758	Interleukin-3 receptor subunit alpha;Il3ra	INTERLEUKIN-3 RECEPTOR SUBUNIT ALPHA (PTHR23036:SF78)	cytokine;type I cytokine receptor;defense/immunity protein	2.71206
ENSMUSG00000030748	Interleukin-4 receptor subunit alpha;Il4r	INTERLEUKIN-4 RECEPTOR SUBUNIT ALPHA (PTHR23037:SF24)	type I cytokine receptor	4.18702
ENSMUSG00000036117	Interleukin-5;Il5	INTERLEUKIN-5 (PTHR10525:SF0)	interleukin superfamily	1.31794
ENSMUSG00000027947	Interleukin-6 receptor subunit alpha;Il6ra	INTERLEUKIN-6 RECEPTOR SUBUNIT ALPHA (PTHR23036:SF81)	cytokine;type I cytokine receptor;defense/immunity protein	1.73801
ENSMUSG00000021756	Interleukin-6 receptor subunit beta;Il6st	INTERLEUKIN-6 RECEPTOR SUBUNIT BETA (PTHR23036:SF25)	cytokine;type I cytokine receptor;defense/immunity protein	134.045
ENSMUSG00000016528	MAP kinase-activated protein kinase 2;Mapkapk2	MAP KINASE-ACTIVATED PROTEIN KINASE 2 (PTHR24349:SF63)	non-receptor serine/threonine protein kinase;non-receptor serine/threonine protein kinase;non-motor microtubule binding protein	13.9797
ENSMUSG00000028708	MAP kinase-interacting serine/threonine kinase 1, isoform CRA_b;Mknk1	MAP KINASE-INTERACTING SERINE/THREONINE-PROTEIN KINASE 1 (PTHR24349:SF101)	non-receptor serine/threonine protein kinase;non-receptor serine/threonine protein kinase;non-motor microtubule binding protein	10.6465
ENSMUSG00000020190	MAP kinase-interacting serine/threonine-protein kinase 2;Mknk2	MAP KINASE-INTERACTING SERINE/THREONINE-PROTEIN KINASE 2 (PTHR24349:SF78)	non-receptor serine/threonine protein kinase;non-receptor serine/threonine protein kinase;non-motor microtubule binding protein	7.7233
ENSMUSG00000063358	Mitogen-activated protein kinase 1;Mapk1	MITOGEN-ACTIVATED PROTEIN KINASE 1 (PTHR24055:SF161)	non-receptor serine/threonine protein kinase;non-receptor serine/threonine protein kinase	136.788
ENSMUSG00000063065	Mitogen-activated protein kinase 3;Mapk3	MITOGEN-ACTIVATED PROTEIN KINASE 3 (PTHR24055:SF111)	non-receptor serine/threonine protein kinase;non-receptor serine/threonine protein kinase	69.0344
ENSMUSG00000022346	Myc proto-oncogene protein;Myc	MYC PROTO-ONCOGENE PROTEIN (PTHR11514:SF2)	basic helix-loop-helix transcription factor;nucleic acid binding	2.6836
ENSMUSG00000028978	Nitric oxide synthase, endothelial;Nos3	NITRIC OXIDE SYNTHASE, ENDOTHELIAL (PTHR19384:SF66)	reductase;calmodulin	4.16442
ENSMUSG00000027665	Phosphatidylinositol 4,5-bisphosphate 3-kinase catalytic subunit alpha isoform;Pik3ca	PHOSPHATIDYLINOSITOL 4,5-BISPHOSPHATE 3-KINASE CATALYTIC SUBUNIT ALPHA ISOFORM (PTHR10048:SF54)	kinase;kinase	55.325
ENSMUSG00000032462	Phosphatidylinositol 4,5-bisphosphate 3-kinase catalytic subunit beta isoform;Pik3cb	PHOSPHATIDYLINOSITOL 4,5-BISPHOSPHATE 3-KINASE CATALYTIC SUBUNIT BETA ISOFORM (PTHR10048:SF33)	kinase;kinase	15.1078
ENSMUSG00000049086	Protein B-Myc;Mycb	MYC PROTO-ONCOGENE PROTEIN (PTHR11514:SF2)	basic helix-loop-helix transcription factor;nucleic acid binding	5.16176
ENSMUSG00000021549	Protein Rasa1;Rasa1	RAS GTPASE-ACTIVATING PROTEIN 1 (PTHR10194:SF19)	signaling molecule;G-protein modulator	43.7209
ENSMUSG00000021250	Proto-oncogene c-Fos;Fos	PROTO-ONCOGENE C-FOS (PTHR23351:SF4)	CREB transcription factor;nucleic acid binding	23.5462
ENSMUSG00000001729	RAC-alpha serine/threonine-protein kinase;Akt1	RAC-ALPHA SERINE/THREONINE-PROTEIN KINASE (PTHR24352:SF30)	non-receptor serine/threonine protein kinase;transfer/carrier protein;non-receptor serine/threonine protein kinase;annexin;calmodulin	69.4381
ENSMUSG00000004056	RAC-beta serine/threonine-protein kinase;Akt2	RAC-BETA SERINE/THREONINE-PROTEIN KINASE (PTHR24352:SF28)	non-receptor serine/threonine protein kinase;transfer/carrier protein;non-receptor serine/threonine protein kinase;annexin;calmodulin	40.1228
ENSMUSG00000019699	RAC-gamma serine/threonine-protein kinase;Akt3	RAC-GAMMA SERINE/THREONINE-PROTEIN KINASE (PTHR24352:SF29)	non-receptor serine/threonine protein kinase;transfer/carrier protein;non-receptor serine/threonine protein kinase;annexin;calmodulin	92.3934
ENSMUSG00000003644	Ribosomal protein S6 kinase alpha-1;Rps6ka1	RIBOSOMAL PROTEIN S6 KINASE ALPHA-1 (PTHR24351:SF43)	non-receptor serine/threonine protein kinase;transfer/carrier protein;non-receptor serine/threonine protein kinase;annexin;calmodulin	7.70467
ENSMUSG00000023809	Ribosomal protein S6 kinase alpha-2;Rps6ka2	RIBOSOMAL PROTEIN S6 KINASE ALPHA-2 (PTHR24351:SF25)	non-receptor serine/threonine protein kinase;transfer/carrier protein;non-receptor serine/threonine protein kinase;annexin;calmodulin	96.7666
ENSMUSG00000031309	Ribosomal protein S6 kinase alpha-3;Rps6ka3	RIBOSOMAL PROTEIN S6 KINASE ALPHA-3 (PTHR24351:SF58)	non-receptor serine/threonine protein kinase;transfer/carrier protein;non-receptor serine/threonine protein kinase;annexin;calmodulin	20.4377
ENSMUSG00000025665	Ribosomal protein S6 kinase;Rps6ka6	RIBOSOMAL PROTEIN S6 KINASE ALPHA-6 (PTHR24351:SF49)	non-receptor serine/threonine protein kinase;transfer/carrier protein;non-receptor serine/threonine protein kinase;annexin;calmodulin	29.2432
ENSMUSG00000002413	Serine/threonine-protein kinase B-raf;Braf	SERINE/THREONINE-PROTEIN KINASE B-RAF (PTHR23257:SF360)	non-receptor serine/threonine protein kinase;non-receptor tyrosine protein kinase;non-receptor serine/threonine protein kinase;non-receptor tyrosine protein kinase	119.844
ENSMUSG00000015605	Serum response factor;Srf	SERUM RESPONSE FACTOR (PTHR11945:SF32)	transcription factor;nucleic acid binding	24.3119
ENSMUSG00000042626	SHC-transforming protein 1;Shc1	SHC-TRANSFORMING PROTEIN 1 (PTHR10337:SF2)	signaling molecule	11.7267
ENSMUSG00000026104	Signal transducer and activator of transcription 1;Stat1	SIGNAL TRANSDUCER AND ACTIVATOR OF TRANSCRIPTION 1-ALPHA/BETA (PTHR11801:SF18)	transcription factor;nucleic acid binding	8.95054
ENSMUSG00000040033	Signal transducer and activator of transcription 2;Stat2	SIGNAL TRANSDUCER AND ACTIVATOR OF TRANSCRIPTION 2 (PTHR11801:SF41)	transcription factor;nucleic acid binding	20.201
ENSMUSG00000004040	Signal transducer and activator of transcription 3;Stat3	SIGNAL TRANSDUCER AND ACTIVATOR OF TRANSCRIPTION 3 (PTHR11801:SF2)	transcription factor;nucleic acid binding	132.513
ENSMUSG00000004043	Signal transducer and activator of transcription 5A;Stat5a	SIGNAL TRANSDUCER AND ACTIVATOR OF TRANSCRIPTION 5A (PTHR11801:SF42)	transcription factor;nucleic acid binding	7.71474
ENSMUSG00000020919	Signal transducer and activator of transcription 5B;Stat5b	SIGNAL TRANSDUCER AND ACTIVATOR OF TRANSCRIPTION 5B (PTHR11801:SF39)	transcription factor;nucleic acid binding	77.1043
ENSMUSG00000002147	Signal transducer and transcription activator 6;Stat6	SIGNAL TRANSDUCER AND ACTIVATOR OF TRANSCRIPTION 6 (PTHR11801:SF45)	transcription factor;nucleic acid binding	3.08852
ENSMUSG00000024241	Son of sevenless homolog 1;Sos1	SON OF SEVENLESS HOMOLOG 1 (PTHR23113:SF168)	guanyl-nucleotide exchange factor	136.966
ENSMUSG00000027636	Src-like-adapter 2;Sla2	SRC-LIKE-ADAPTER 2 (PTHR22820:SF14)	transmembrane receptor regulatory/adaptor protein;signaling molecule	3.47492
ENSMUSG00000002111	Transcription factor PU.1;Spi1	TRANSCRIPTION FACTOR PU.1 (PTHR11849:SF16)	transcription factor;signaling molecule;nucleic acid binding	1.45416
ENSMUSG00000031805	Tyrosine-protein kinase JAK3;Jak3	TYROSINE-PROTEIN KINASE JAK3 (PTHR24418:SF214)	non-receptor tyrosine protein kinase;non-receptor tyrosine protein kinase	6.14119
Interferon-gamma signaling pathway (P00035)
Ensembl Gene ID	Gene name and Gene symbol	Panther Family/subfamily	Panther protein class	CPM
ENSMUSG00000032578	Cytokine-inducible SH2-containing protein;Cish	CYTOKINE-INDUCIBLE SH2-CONTAINING PROTEIN (PTHR10385:SF7)	cytokine;kinase inhibitor	4.00267
ENSMUSG00000032405	E3 SUMO-protein ligase PIAS1;Pias1	E3 SUMO-PROTEIN LIGASE PIAS1 (PTHR10782:SF11)	ligase	36.7925
ENSMUSG00000025423	E3 SUMO-protein ligase PIAS2;Pias2	E3 SUMO-PROTEIN LIGASE PIAS2 (PTHR10782:SF12)	ligase	48.9904
ENSMUSG00000028101	E3 SUMO-protein ligase PIAS3;Pias3	E3 SUMO-PROTEIN LIGASE PIAS3 (PTHR10782:SF10)	ligase	14.4462
ENSMUSG00000004934	E3 SUMO-protein ligase PIAS4;Pias4	E3 SUMO-PROTEIN LIGASE PIAS4 (PTHR10782:SF9)	ligase	5.917
ENSMUSG00000022965	Ifngr2 protein;Ifngr2	INTERFERON GAMMA RECEPTOR 2 (PTHR20859:SF9)	type I cytokine receptor;type II cytokine receptor;defense/immunity protein	7.02111
ENSMUSG00000020009	Interferon gamma receptor 1;Ifngr1	INTERFERON GAMMA RECEPTOR 1 (PTHR20859:SF5)	type I cytokine receptor;type II cytokine receptor;defense/immunity protein	11.3234
ENSMUSG00000063358	Mitogen-activated protein kinase 1;Mapk1	MITOGEN-ACTIVATED PROTEIN KINASE 1 (PTHR24055:SF161)	non-receptor serine/threonine protein kinase;non-receptor serine/threonine protein kinase	136.788
ENSMUSG00000046709	Mitogen-activated protein kinase 10;Mapk10	MITOGEN-ACTIVATED PROTEIN KINASE 10 (PTHR24055:SF162)	non-receptor serine/threonine protein kinase;non-receptor serine/threonine protein kinase	166.845
ENSMUSG00000053137	Mitogen-activated protein kinase 11;Mapk11	MITOGEN-ACTIVATED PROTEIN KINASE 11 (PTHR24055:SF109)	non-receptor serine/threonine protein kinase;non-receptor serine/threonine protein kinase	25.3053
ENSMUSG00000022610	Mitogen-activated protein kinase 12;Mapk12	MITOGEN-ACTIVATED PROTEIN KINASE 12 (PTHR24055:SF146)	non-receptor serine/threonine protein kinase;non-receptor serine/threonine protein kinase	6.37125
ENSMUSG00000053436	Mitogen-activated protein kinase 14;Mapk14	MITOGEN-ACTIVATED PROTEIN KINASE 14 (PTHR24055:SF110)	non-receptor serine/threonine protein kinase;non-receptor serine/threonine protein kinase	67.345
ENSMUSG00000063704	Mitogen-activated protein kinase 15;Mapk15	MITOGEN-ACTIVATED PROTEIN KINASE 15 (PTHR24055:SF79)	non-receptor serine/threonine protein kinase;non-receptor serine/threonine protein kinase	2.38044
ENSMUSG00000063065	Mitogen-activated protein kinase 3;Mapk3	MITOGEN-ACTIVATED PROTEIN KINASE 3 (PTHR24055:SF111)	non-receptor serine/threonine protein kinase;non-receptor serine/threonine protein kinase	69.0344
ENSMUSG00000021936	Mitogen-activated protein kinase 8;Mapk8	MITOGEN-ACTIVATED PROTEIN KINASE 8 (PTHR24055:SF140)	non-receptor serine/threonine protein kinase;non-receptor serine/threonine protein kinase	44.8947
ENSMUSG00000020366	Mitogen-activated protein kinase 9;Mapk9	MITOGEN-ACTIVATED PROTEIN KINASE 9 (PTHR24055:SF167)	non-receptor serine/threonine protein kinase;non-receptor serine/threonine protein kinase	135.038
ENSMUSG00000026104	Signal transducer and activator of transcription 1;Stat1	SIGNAL TRANSDUCER AND ACTIVATOR OF TRANSCRIPTION 1-ALPHA/BETA (PTHR11801:SF18)	transcription factor;nucleic acid binding	8.95054
ENSMUSG00000020027	Suppressor of cytokine signaling 2;Socs2	SUPPRESSOR OF CYTOKINE SIGNALING 2 (PTHR10385:SF27)	cytokine;kinase inhibitor	16.8996
ENSMUSG00000053113	Suppressor of cytokine signaling 3;Socs3	SUPPRESSOR OF CYTOKINE SIGNALING 3 (PTHR10385:SF4)	cytokine;kinase inhibitor	18.0926
ENSMUSG00000048379	Suppressor of cytokine signaling 4;Socs4	SUPPRESSOR OF CYTOKINE SIGNALING 4 (PTHR10385:SF29)	cytokine;kinase inhibitor	16.5247
ENSMUSG00000037104	Suppressor of cytokine signaling 5;Socs5	SUPPRESSOR OF CYTOKINE SIGNALING 5 (PTHR10385:SF28)	cytokine;kinase inhibitor	55.0582
ENSMUSG00000056153	Suppressor of cytokine signaling 6;Socs6	SUPPRESSOR OF CYTOKINE SIGNALING 6 (PTHR10385:SF25)	cytokine;kinase inhibitor	25.589
ENSMUSG00000038485	Suppressor of cytokine signaling 7;Socs7	SUPPRESSOR OF CYTOKINE SIGNALING 7 (PTHR10385:SF30)	cytokine;kinase inhibitor	132.426
ENSMUSG00000028530	Tyrosine-protein kinase;Jak1	TYROSINE-PROTEIN KINASE JAK1 (PTHR24418:SF67)	non-receptor tyrosine protein kinase;non-receptor tyrosine protein kinase	90.4507
ENSMUSG00000024789	Tyrosine-protein kinase;Jak2	TYROSINE-PROTEIN KINASE JAK2 (PTHR24418:SF179)	non-receptor tyrosine protein kinase;non-receptor tyrosine protein kinase	73.8114
ENSMUSG00000043733	Tyrosine-protein phosphatase non-receptor type 11;Ptpn11	TYROSINE-PROTEIN PHOSPHATASE NON-RECEPTOR TYPE 11 (PTHR19134:SF64)	protein phosphatase;protein phosphatase	232.932
ENSMUSG00000004266	Tyrosine-protein phosphatase non-receptor type 6;Ptpn6	TYROSINE-PROTEIN PHOSPHATASE NON-RECEPTOR TYPE 6 (PTHR19134:SF65)	protein phosphatase;protein phosphatase	1.87676
Toll receptor signaling pathway (P00054)
Ensembl Gene ID	Gene name and Gene symbol	Panther Family/subfamily	Panther protein class	CPM
ENSMUSG00000004936	Dual specificity mitogen-activated protein kinase kinase 1;Map2k1	DUAL SPECIFICITY MITOGEN-ACTIVATED PROTEIN KINASE KINASE 1 (PTHR24360:SF36)		165.13
ENSMUSG00000035027	Dual specificity mitogen-activated protein kinase kinase 2;Map2k2	DUAL SPECIFICITY MITOGEN-ACTIVATED PROTEIN KINASE KINASE 2 (PTHR24360:SF15)		46.373
ENSMUSG00000018932	Dual specificity mitogen-activated protein kinase kinase 3;Map2k3	DUAL SPECIFICITY MITOGEN-ACTIVATED PROTEIN KINASE KINASE 3 (PTHR24361:SF191)		11.6516
ENSMUSG00000033352	Dual specificity mitogen-activated protein kinase kinase 4;Map2k4	DUAL SPECIFICITY MITOGEN-ACTIVATED PROTEIN KINASE KINASE 4 (PTHR24360:SF46)		149.206
ENSMUSG00000009406	ETS domain-containing protein Elk-1;Elk1	ETS DOMAIN-CONTAINING PROTEIN ELK-1 (PTHR11849:SF178)	transcription factor;signaling molecule;nucleic acid binding	24.3635
ENSMUSG00000066839	Evolutionarily conserved signaling intermediate in Toll pathway, mitochondrial;Ecsit	EVOLUTIONARILY CONSERVED SIGNALING INTERMEDIATE IN TOLL PATHWAY, MITOCHONDRIAL (PTHR13113:SF1)		12.5641
ENSMUSG00000025199	Inhibitor of nuclear factor kappa-B kinase subunit alpha;Chuk	INHIBITOR OF NUCLEAR FACTOR KAPPA-B KINASE SUBUNIT ALPHA (PTHR22969:SF13)	non-receptor serine/threonine protein kinase;non-receptor serine/threonine protein kinase	45.1865
ENSMUSG00000031537	Inhibitor of nuclear factor kappa-B kinase subunit beta;Ikbkb	INHIBITOR OF NUCLEAR FACTOR KAPPA-B KINASE SUBUNIT BETA (PTHR22969:SF7)	non-receptor serine/threonine protein kinase;non-receptor serine/threonine protein kinase	46.6578
ENSMUSG00000042349	Inhibitor of nuclear factor kappa-B kinase subunit epsilon;Ikbke	INHIBITOR OF NUCLEAR FACTOR KAPPA-B KINASE SUBUNIT EPSILON (PTHR22969:SF10)	non-receptor serine/threonine protein kinase;non-receptor serine/threonine protein kinase	2.37062
ENSMUSG00000003184	Interferon regulatory factor 3;Irf3	INTERFERON REGULATORY FACTOR 3 (PTHR11949:SF1)	transcription factor;nucleic acid binding	12.0432
ENSMUSG00000031392	Interleukin-1 receptor-associated kinase 1;Irak1	INTERLEUKIN-1 RECEPTOR-ASSOCIATED KINASE 1 (PTHR24419:SF1)	non-receptor serine/threonine protein kinase;serine/threonine protein kinase receptor;serine/threonine protein kinase receptor;non-receptor serine/threonine protein kinase	54.8922
ENSMUSG00000059883	Interleukin-1 receptor-associated kinase 4;Irak4	INTERLEUKIN-1 RECEPTOR-ASSOCIATED KINASE 4 (PTHR24419:SF0)	non-receptor serine/threonine protein kinase;serine/threonine protein kinase receptor;serine/threonine protein kinase receptor;non-receptor serine/threonine protein kinase	6.08221
ENSMUSG00000039217	Interleukin-18;Il18	INTERLEUKIN-18 (PTHR11326:SF2)		2.44382
ENSMUSG00000063358	Mitogen-activated protein kinase 1;Mapk1	MITOGEN-ACTIVATED PROTEIN KINASE 1 (PTHR24055:SF161)	non-receptor serine/threonine protein kinase;non-receptor serine/threonine protein kinase	136.788
ENSMUSG00000046709	Mitogen-activated protein kinase 10;Mapk10	MITOGEN-ACTIVATED PROTEIN KINASE 10 (PTHR24055:SF162)	non-receptor serine/threonine protein kinase;non-receptor serine/threonine protein kinase	166.845
ENSMUSG00000053436	Mitogen-activated protein kinase 14;Mapk14	MITOGEN-ACTIVATED PROTEIN KINASE 14 (PTHR24055:SF110)	non-receptor serine/threonine protein kinase;non-receptor serine/threonine protein kinase	67.345
ENSMUSG00000063065	Mitogen-activated protein kinase 3;Mapk3	MITOGEN-ACTIVATED PROTEIN KINASE 3 (PTHR24055:SF111)	non-receptor serine/threonine protein kinase;non-receptor serine/threonine protein kinase	69.0344
ENSMUSG00000021936	Mitogen-activated protein kinase 8;Mapk8	MITOGEN-ACTIVATED PROTEIN KINASE 8 (PTHR24055:SF140)	non-receptor serine/threonine protein kinase;non-receptor serine/threonine protein kinase	44.8947
ENSMUSG00000020366	Mitogen-activated protein kinase 9;Mapk9	MITOGEN-ACTIVATED PROTEIN KINASE 9 (PTHR24055:SF167)	non-receptor serine/threonine protein kinase;non-receptor serine/threonine protein kinase	135.038
ENSMUSG00000021754	Mitogen-activated protein kinase kinase kinase 1;Map3k1	MITOGEN-ACTIVATED PROTEIN KINASE KINASE KINASE 1 (PTHR24361:SF255)		20.9464
ENSMUSG00000028284	Mitogen-activated protein kinase kinase kinase 7;Map3k7	MITOGEN-ACTIVATED PROTEIN KINASE KINASE KINASE 7 (PTHR26392:SF36)		47.5487
ENSMUSG00000032508	Myeloid differentiation primary response protein MyD88;Myd88	MYELOID DIFFERENTIATION PRIMARY RESPONSE PROTEIN MYD88 (PTHR15079:SF2)		2.98091
ENSMUSG00000021025	NF-kappa-B inhibitor alpha;Nfkbia	NF-KAPPA-B INHIBITOR ALPHA (PTHR24139:SF28)	phospholipase;enzyme modulator	6.26914
ENSMUSG00000023947	NF-kappa-B inhibitor epsilon;Nfkbie	NF-KAPPA-B INHIBITOR EPSILON (PTHR24118:SF37)		1.22466
ENSMUSG00000025225	Nuclear factor NF-kappa-B p100 subunit;Nfkb2	NUCLEAR FACTOR NF-KAPPA-B P100 SUBUNIT (PTHR24169:SF19)	transcription factor	3.03706
ENSMUSG00000028163	Nuclear factor NF-kappa-B p105 subunit;Nfkb1	NUCLEAR FACTOR NF-KAPPA-B P105 SUBUNIT (PTHR24169:SF9)	transcription factor	24.7625
ENSMUSG00000020275	Proto-oncogene c-Rel;Rel	PROTO-ONCOGENE C-REL (PTHR24169:SF4)	transcription factor;nucleic acid binding	2.51646
ENSMUSG00000020115	Serine/threonine-protein kinase TBK1;Tbk1	SERINE/THREONINE-PROTEIN KINASE TBK1 (PTHR22969:SF14)	non-receptor serine/threonine protein kinase;non-receptor serine/threonine protein kinase	58.3211
ENSMUSG00000022414	TGF-beta-activated kinase 1 and MAP3K7-binding protein 1;Tab1	TGF-BETA-ACTIVATED KINASE 1 AND MAP3K7-BINDING PROTEIN 1 (PTHR13832:SF250)	protein phosphatase;protein phosphatase;kinase inhibitor	9.96942
ENSMUSG00000056130	TIR domain-containing adapter molecule 2;Ticam2	TIR DOMAIN-CONTAINING ADAPTER MOLECULE 2 (PTHR22811:SF48)	transfer/carrier protein;vesicle coat protein	1.16946
ENSMUSG00000027164	TNF receptor-associated factor 6;Traf6	TNF RECEPTOR-ASSOCIATED FACTOR 6 (PTHR10131:SF52)		12.056
ENSMUSG00000025139	Toll-interacting protein;Tollip	TOLL-INTERACTING PROTEIN (PTHR16461:SF5)		91.8945
ENSMUSG00000032041	Toll-interleukin 1 receptor (TIR) domain-containing adaptor protein, isoform CRA_a;Tirap	TOLL/INTERLEUKIN-1 RECEPTOR DOMAIN-CONTAINING ADAPTER PROTEIN (PTHR22662:SF0)		2.21031
ENSMUSG00000031639	Toll-like receptor 3;Tlr3	TOLL-LIKE RECEPTOR 3 (PTHR24365:SF5)	receptor;extracellular matrix protein	2.65944
ENSMUSG00000027995	Toll-like receptor;Tlr2	TOLL-LIKE RECEPTOR 2 (PTHR24365:SF17)	receptor;extracellular matrix protein	1.07095
ENSMUSG00000064289	TRAF family member-associated NF-kappa-B activator;Tank	TRAF FAMILY MEMBER-ASSOCIATED NF-KAPPA-B ACTIVATOR (PTHR15249:SF0)		7.81092
ENSMUSG00000052684	Transcription factor AP-1;Jun	TRANSCRIPTION FACTOR AP-1 (PTHR11462:SF8)	transcription factor;nucleic acid binding	45.6771
ENSMUSG00000024927	Transcription factor p65;Rela	TRANSCRIPTION FACTOR P65 (PTHR24169:SF1)	transcription factor;nucleic acid binding	10.6683
ENSMUSG00000019850	Tumor necrosis factor alpha-induced protein 3;Tnfaip3	TUMOR NECROSIS FACTOR ALPHA-INDUCED PROTEIN 3 (PTHR13367:SF3)	DNA binding protein;hydrolase	1.23144
ENSMUSG00000074781	Ubiquitin-conjugating enzyme E2 N;Ube2n	UBIQUITIN-CONJUGATING ENZYME E2 N (PTHR24067:SF79)		53.172
ENSMUSG00000039646	Vasorin;Vasn	VASORIN (PTHR24365:SF256)	receptor;extracellular matrix protein	7.52551
Gonadotropin releasing hormone receptor pathway (P06664)
Ensembl Gene ID	Gene name and Gene symbol	Panther Family/subfamily	Panther protein class	CPM
ENSMUSG00000051177	1-phosphatidylinositol 4,5-bisphosphate phosphodiesterase beta-1;Plcb1	1-PHOSPHATIDYLINOSITOL 4,5-BISPHOSPHATE PHOSPHODIESTERASE BETA-1 (PTHR10336:SF12)	signaling molecule;phospholipase;guanyl-nucleotide exchange factor;calcium-binding protein	58.0207
ENSMUSG00000029076	45 kDa calcium-binding protein;Sdf4	45 KDA CALCIUM-BINDING PROTEIN (PTHR10827:SF39)		303.208
ENSMUSG00000050697	5'-AMP-activated protein kinase catalytic subunit alpha-1;Prkaa1	5'-AMP-ACTIVATED PROTEIN KINASE CATALYTIC SUBUNIT ALPHA-1 (PTHR24343:SF81)	non-receptor serine/threonine protein kinase;non-receptor serine/threonine protein kinase	31.8937
ENSMUSG00000029513	5'-AMP-activated protein kinase subunit beta-1;Prkab1	5'-AMP-ACTIVATED PROTEIN KINASE SUBUNIT BETA-1 (PTHR10343:SF16)	kinase modulator	4.29411
ENSMUSG00000067713	5'-AMP-activated protein kinase subunit gamma-1;Prkag1	5'-AMP-ACTIVATED PROTEIN KINASE SUBUNIT GAMMA-1 (PTHR13780:SF38)	kinase modulator	12.5949
ENSMUSG00000028944	5'-AMP-activated protein kinase subunit gamma-2;Prkag2	5'-AMP-ACTIVATED PROTEIN KINASE SUBUNIT GAMMA-2 (PTHR13780:SF26)	kinase modulator	47.6463
ENSMUSG00000042632	85/88 kDa calcium-independent phospholipase A2;Pla2g6	85/88 KDA CALCIUM-INDEPENDENT PHOSPHOLIPASE A2 (PTHR24139:SF27)	phospholipase;enzyme modulator	12.9509
ENSMUSG00000000532	Activin receptor type-1B;Acvr1b	ACTIVIN RECEPTOR TYPE-1B (PTHR23255:SF22)	serine/threonine protein kinase receptor;TGF-beta receptor;serine/threonine protein kinase receptor;protein kinase	75.397
ENSMUSG00000052155	Activin receptor type-2A;Acvr2a	ACTIVIN RECEPTOR TYPE-2A (PTHR23255:SF64)	serine/threonine protein kinase receptor;TGF-beta receptor;serine/threonine protein kinase receptor;protein kinase	72.8808
ENSMUSG00000061393	Activin receptor type-2B;Acvr2b	ACTIVIN RECEPTOR TYPE-2B (PTHR23255:SF57)	serine/threonine protein kinase receptor;TGF-beta receptor;serine/threonine protein kinase receptor;protein kinase	9.9858
ENSMUSG00000020431	Adenylate cyclase type 1;Adcy1	ADENYLATE CYCLASE TYPE 1 (PTHR11920:SF20)	adenylate cyclase;guanylate cyclase	41.3883
ENSMUSG00000026457	Adiponectin receptor protein 1;Adipor1	ADIPONECTIN RECEPTOR PROTEIN 1 (PTHR20855:SF40)	receptor	28.4179
ENSMUSG00000030168	Adiponectin receptor protein 2;Adipor2	ADIPONECTIN RECEPTOR PROTEIN 2 (PTHR20855:SF33)	receptor	54.5269
ENSMUSG00000046532	Androgen receptor;Ar	ANDROGEN RECEPTOR (PTHR24084:SF6)	nuclear hormone receptor;receptor;nucleic acid binding	82.8013
ENSMUSG00000027712	Annexin A5;Anxa5	ANNEXIN A5 (PTHR10502:SF26)		47.7379
ENSMUSG00000035262	Anti-Mullerian hormone;Amh	MUELLERIAN-INHIBITING FACTOR (PTHR15009:SF4)		1.0935
ENSMUSG00000013698	Astrocytic phosphoprotein PEA-15;Pea15	ASTROCYTIC PHOSPHOPROTEIN PEA-15 (PTHR15094:SF0)		225.898
ENSMUSG00000028469	Atrial natriuretic peptide receptor 2;Npr2	ATRIAL NATRIURETIC PEPTIDE RECEPTOR 2 (PTHR11920:SF231)	adenylate cyclase;guanylate cyclase	71.8748
ENSMUSG00000027358	Bone morphogenetic protein 2;Bmp2	BONE MORPHOGENETIC PROTEIN 2 (PTHR11848:SF143)	growth factor	3.12808
ENSMUSG00000008999	Bone morphogenetic protein 7;Bmp7	BONE MORPHOGENETIC PROTEIN 7 (PTHR11848:SF135)	growth factor	1.93255
ENSMUSG00000021796	Bone morphogenetic protein receptor type-1A;Bmpr1a	BONE MORPHOGENETIC PROTEIN RECEPTOR TYPE-1A (PTHR23255:SF50)	serine/threonine protein kinase receptor;TGF-beta receptor;serine/threonine protein kinase receptor;protein kinase	46.6695
ENSMUSG00000052430	Bone morphogenetic protein receptor type-1B;Bmpr1b	BONE MORPHOGENETIC PROTEIN RECEPTOR TYPE-1B (PTHR23255:SF62)	serine/threonine protein kinase receptor;TGF-beta receptor;serine/threonine protein kinase receptor;protein kinase	15.0444
ENSMUSG00000067336	Bone morphogenetic protein receptor type-2;Bmpr2	BONE MORPHOGENETIC PROTEIN RECEPTOR TYPE-2 (PTHR23255:SF63)	serine/threonine protein kinase receptor;TGF-beta receptor;serine/threonine protein kinase receptor;protein kinase	192.55
ENSMUSG00000026241	C-type natriuretic peptide;Nppc	C-TYPE NATRIURETIC PEPTIDE (PTHR12167:SF2)	peptide hormone	1.3145
ENSMUSG00000057897	Calcium/calmodulin-dependent protein kinase type II subunit beta;Camk2b	CALCIUM/CALMODULIN-DEPENDENT PROTEIN KINASE TYPE II SUBUNIT BETA (PTHR24347:SF107)	non-receptor serine/threonine protein kinase;non-receptor serine/threonine protein kinase	358.115
ENSMUSG00000025855	cAMP-dependent protein kinase type I-beta regulatory subunit;Prkar1b	CAMP-DEPENDENT PROTEIN KINASE TYPE I-BETA REGULATORY SUBUNIT (PTHR11635:SF126)	kinase modulator	415.44
ENSMUSG00000006932	Catenin beta-1;Ctnnb1	CATENIN BETA-1 (PTHR23315:SF53)	storage protein;signaling molecule;cytoskeletal protein;cell adhesion molecule	200.321
ENSMUSG00000007655	Caveolin-1;Cav1	CAVEOLIN-1 (PTHR10844:SF5)	transmembrane receptor regulatory/adaptor protein;structural protein;membrane traffic protein;G-protein modulator	2.46935
ENSMUSG00000006699	Cell division control protein 42 homolog;Cdc42	CELL DIVISION CONTROL PROTEIN 42 HOMOLOG (PTHR24072:SF136)	small GTPase	142.69
ENSMUSG00000022521	CREB-binding protein;Crebbp	CREB-BINDING PROTEIN (PTHR13808:SF5)	acetyltransferase;transcription cofactor;chromatin/chromatin-binding protein	132.196
ENSMUSG00000003575	CREB-regulated transcription coactivator 1;Crtc1	CREB-REGULATED TRANSCRIPTION COACTIVATOR 1 (PTHR13589:SF14)	CREB transcription factor	22.4087
ENSMUSG00000027104	Cyclic AMP-dependent transcription factor ATF-2;Atf2	CYCLIC AMP-DEPENDENT TRANSCRIPTION FACTOR ATF-2 (PTHR19304:SF9)	transcription factor;nucleic acid binding	118.057
ENSMUSG00000026628	Cyclic AMP-dependent transcription factor ATF-3;Atf3	CYCLIC AMP-DEPENDENT TRANSCRIPTION FACTOR ATF-3 (PTHR23351:SF23)	transcription factor;nucleic acid binding	9.37261
ENSMUSG00000025958	Cyclic AMP-responsive element-binding protein 1;Creb1	CYCLIC AMP-RESPONSIVE ELEMENT-BINDING PROTEIN 1 (PTHR22952:SF104)	CREB transcription factor;nucleic acid binding	50.7076
ENSMUSG00000056220	Cytosolic phospholipase A2;Pla2g4a	CYTOSOLIC PHOSPHOLIPASE A2 (PTHR10728:SF13)	phospholipase	1.42812
ENSMUSG00000032259	D(2) dopamine receptor;Drd2	D(2) DOPAMINE RECEPTOR (PTHR24248:SF68)	G-protein coupled receptor	3.20368
ENSMUSG00000040479	Diacylglycerol kinase zeta;Dgkz	DIACYLGLYCEROL KINASE ZETA (PTHR11255:SF43)	kinase;kinase	44.3707
ENSMUSG00000030189	DNA-binding protein A;Csda	DNA-BINDING PROTEIN A (PTHR11544:SF14)		9.21538
ENSMUSG00000020644	DNA-binding protein inhibitor ID-2;Id2	DNA-BINDING PROTEIN INHIBITOR ID-2 (PTHR11723:SF5)	transcription factor	8.03104
ENSMUSG00000007872	DNA-binding protein inhibitor ID-3;Id3	DNA-BINDING PROTEIN INHIBITOR ID-3 (PTHR11723:SF16)	transcription factor	5.69262
ENSMUSG00000004936	Dual specificity mitogen-activated protein kinase kinase 1;Map2k1	DUAL SPECIFICITY MITOGEN-ACTIVATED PROTEIN KINASE KINASE 1 (PTHR24360:SF36)		165.13
ENSMUSG00000035027	Dual specificity mitogen-activated protein kinase kinase 2;Map2k2	DUAL SPECIFICITY MITOGEN-ACTIVATED PROTEIN KINASE KINASE 2 (PTHR24360:SF15)		46.373
ENSMUSG00000018932	Dual specificity mitogen-activated protein kinase kinase 3;Map2k3	DUAL SPECIFICITY MITOGEN-ACTIVATED PROTEIN KINASE KINASE 3 (PTHR24361:SF191)		11.6516
ENSMUSG00000033352	Dual specificity mitogen-activated protein kinase kinase 4;Map2k4	DUAL SPECIFICITY MITOGEN-ACTIVATED PROTEIN KINASE KINASE 4 (PTHR24360:SF46)		149.206
ENSMUSG00000020623	Dual specificity mitogen-activated protein kinase kinase 6;Map2k6	DUAL SPECIFICITY MITOGEN-ACTIVATED PROTEIN KINASE KINASE 6 (PTHR24361:SF40)		3.32147
ENSMUSG00000002948	Dual specificity mitogen-activated protein kinase kinase 7;Map2k7	DUAL SPECIFICITY MITOGEN-ACTIVATED PROTEIN KINASE KINASE 7 (PTHR24360:SF3)		112.195
ENSMUSG00000024190	Dual specificity protein phosphatase 1;Dusp1	DUAL SPECIFICITY PROTEIN PHOSPHATASE 1 (PTHR10159:SF309)	protein phosphatase;protein phosphatase;kinase inhibitor	5.82746
ENSMUSG00000026825	Dynamin-1;Dnm1	DYNAMIN-1 (PTHR11566:SF32)	hydrolase;small GTPase;microtubule family cytoskeletal protein	313.857
ENSMUSG00000038418	Early growth response protein 1;Egr1	EARLY GROWTH RESPONSE PROTEIN 1 (PTHR10042:SF7)	KRAB box transcription factor;nucleic acid binding	26.3328
ENSMUSG00000020122	Epidermal growth factor receptor;Egfr	EPIDERMAL GROWTH FACTOR RECEPTOR (PTHR24416:SF91)		6.56553
ENSMUSG00000009406	ETS domain-containing protein Elk-1;Elk1	ETS DOMAIN-CONTAINING PROTEIN ELK-1 (PTHR11849:SF178)	transcription factor;signaling molecule;nucleic acid binding	24.3635
ENSMUSG00000031668	Eukaryotic translation initiation factor 2-alpha kinase 3;Eif2ak3	EUKARYOTIC TRANSLATION INITIATION FACTOR 2-ALPHA KINASE 3 (PTHR11042:SF38)	non-receptor serine/threonine protein kinase;non-receptor serine/threonine protein kinase	16.8694
ENSMUSG00000027810	Eukaryotic translation initiation factor 2A;Eif2a	EUKARYOTIC TRANSLATION INITIATION FACTOR 2A (PTHR13227:SF0)	translation initiation factor;nuclease	13.6119
ENSMUSG00000022607	Focal adhesion kinase 1;Ptk2	FOCAL ADHESION KINASE 1 (PTHR24418:SF78)	non-receptor tyrosine protein kinase;non-receptor tyrosine protein kinase	46.619
ENSMUSG00000021765	Follistatin;Fst	FOLLISTATIN (PTHR10913:SF6)	enzyme modulator	3.53768
ENSMUSG00000024431	Glucocorticoid receptor;Nr3c1	GLUCOCORTICOID RECEPTOR (PTHR24084:SF4)	nuclear hormone receptor;receptor;nucleic acid binding	98.0831
ENSMUSG00000022812	Glycogen synthase kinase-3 beta;Gsk3b	GLYCOGEN SYNTHASE KINASE-3 BETA (PTHR24057:SF8)	non-receptor serine/threonine protein kinase;non-receptor serine/threonine protein kinase	328.04
ENSMUSG00000021340	Glycosylphosphatidylinositol specific phospholipase D1;Gpld1	PHOSPHATIDYLINOSITOL-GLYCAN-SPECIFIC PHOSPHOLIPASE D (PTHR23221:SF7)		86.2545
ENSMUSG00000059923	Growth factor receptor-bound protein 2;Grb2	GROWTH FACTOR RECEPTOR-BOUND PROTEIN 2 (PTHR22820:SF27)	transmembrane receptor regulatory/adaptor protein;signaling molecule	82.4167
ENSMUSG00000025499	GTPase HRas;Hras1	GTPASE HRAS (PTHR24070:SF184)	small GTPase	45.911
ENSMUSG00000057614	Guanine nucleotide-binding protein G(i) subunit alpha-1;Gnai1	GUANINE NUCLEOTIDE-BINDING PROTEIN G(I) SUBUNIT ALPHA-1 (PTHR10218:SF191)	heterotrimeric G-protein	121
ENSMUSG00000032562	Guanine nucleotide-binding protein G(i) subunit alpha-2;Gnai2	GUANINE NUCLEOTIDE-BINDING PROTEIN G(I) SUBUNIT ALPHA-2 (PTHR10218:SF73)	heterotrimeric G-protein	178.543
ENSMUSG00000043004	Guanine nucleotide-binding protein G(I)/G(S)/G(O) subunit gamma-2;Gng2	GUANINE NUCLEOTIDE-BINDING PROTEIN G(I)/G(S)/G(O) SUBUNIT GAMMA-2 (PTHR13809:SF25)	heterotrimeric G-protein	229.12
ENSMUSG00000029064	Guanine nucleotide-binding protein G(I)/G(S)/G(T) subunit beta-1;Gnb1	GUANINE NUCLEOTIDE-BINDING PROTEIN G(I)/G(S)/G(T) SUBUNIT BETA-1 (PTHR19850:SF29)	hydrolase;heterotrimeric G-protein	285.657
ENSMUSG00000029713	Guanine nucleotide-binding protein G(I)/G(S)/G(T) subunit beta-2;Gnb2	GUANINE NUCLEOTIDE-BINDING PROTEIN G(I)/G(S)/G(T) SUBUNIT BETA-2 (PTHR19850:SF27)	hydrolase;heterotrimeric G-protein	114.035
ENSMUSG00000023439	Guanine nucleotide-binding protein G(I)/G(S)/G(T) subunit beta-3;Gnb3	GUANINE NUCLEOTIDE-BINDING PROTEIN G(I)/G(S)/G(T) SUBUNIT BETA-3 (PTHR19850:SF31)	hydrolase;heterotrimeric G-protein	2.58011
ENSMUSG00000000001	Guanine nucleotide-binding protein G(k) subunit alpha;Gnai3	GUANINE NUCLEOTIDE-BINDING PROTEIN G(K) SUBUNIT ALPHA (PTHR10218:SF173)	heterotrimeric G-protein	#N/A
ENSMUSG00000031748	Guanine nucleotide-binding protein G(o) subunit alpha;Gnao1	GUANINE NUCLEOTIDE-BINDING PROTEIN G(O) SUBUNIT ALPHA (PTHR10218:SF203)	heterotrimeric G-protein	384.686
ENSMUSG00000024639	Guanine nucleotide-binding protein G(q) subunit alpha;Gnaq	GUANINE NUCLEOTIDE-BINDING PROTEIN G(Q) SUBUNIT ALPHA (PTHR10218:SF184)	heterotrimeric G-protein	258.322
ENSMUSG00000027523	Guanine nucleotide-binding protein G(s) subunit alpha isoforms XLas;Gnas	GUANINE NUCLEOTIDE-BINDING PROTEIN G(S) SUBUNIT ALPHA ISOFORMS XLAS (PTHR10218:SF36)	heterotrimeric G-protein	1241
ENSMUSG00000034781	Guanine nucleotide-binding protein subunit alpha-11;Gna11	GUANINE NUCLEOTIDE-BINDING PROTEIN SUBUNIT ALPHA-11 (PTHR10218:SF81)	heterotrimeric G-protein	51.8888
ENSMUSG00000027669	Guanine nucleotide-binding protein subunit beta-4;Gnb4	GUANINE NUCLEOTIDE-BINDING PROTEIN SUBUNIT BETA-4 (PTHR19850:SF28)	hydrolase;heterotrimeric G-protein	29.6217
ENSMUSG00000032192	Guanine nucleotide-binding protein subunit beta-5;Gnb5	GUANINE NUCLEOTIDE-BINDING PROTEIN SUBUNIT BETA-5 (PTHR19850:SF12)	hydrolase;heterotrimeric G-protein	31.7933
ENSMUSG00000028005	Guanylate cyclase soluble subunit beta-1;Gucy1b3	GUANYLATE CYCLASE SOLUBLE SUBUNIT BETA-1 (PTHR11920:SF30)	adenylate cyclase;guanylate cyclase	84.609
ENSMUSG00000091971	Heat shock 70 kDa protein 1A;Hspa1a	HEAT SHOCK 70 KDA PROTEIN 1A/1B (PTHR19375:SF155)	Hsp70 family chaperone	8.65384
ENSMUSG00000090877	Heat shock 70 kDa protein 1B;Hspa1b	HEAT SHOCK 70 KDA PROTEIN 1A/1B (PTHR19375:SF155)	Hsp70 family chaperone	1.70225
ENSMUSG00000006705	Homeobox protein PKNOX1;Pknox1	HOMEOBOX PROTEIN PKNOX1 (PTHR11850:SF80)	DNA-directed RNA polymerase	7.33163
ENSMUSG00000030102	Inositol 1,4,5-trisphosphate receptor type 1;Itpr1	INOSITOL 1,4,5-TRISPHOSPHATE RECEPTOR TYPE 1 (PTHR13715:SF52)	ligand-gated ion channel;ligand-gated ion channel	250.135
ENSMUSG00000030287	Inositol 1,4,5-trisphosphate receptor type 2;Itpr2	INOSITOL 1,4,5-TRISPHOSPHATE RECEPTOR TYPE 2 (PTHR13715:SF53)	ligand-gated ion channel;ligand-gated ion channel	23.4928
ENSMUSG00000042644	Inositol 1,4,5-trisphosphate receptor type 3;Itpr3	INOSITOL 1,4,5-TRISPHOSPHATE RECEPTOR TYPE 3 (PTHR13715:SF51)	ligand-gated ion channel;ligand-gated ion channel	4.91383
ENSMUSG00000042258	Insulin gene enhancer protein ISL-1;Isl1	INSULIN GENE ENHANCER PROTEIN ISL-1 (PTHR24204:SF3)	homeobox transcription factor;zinc finger transcription factor;nucleic acid binding	52.5179
ENSMUSG00000055980	Insulin receptor substrate 1;Irs1	INSULIN RECEPTOR SUBSTRATE 1 (PTHR10614:SF11)		32.6393
ENSMUSG00000038894	Insulin receptor substrate 2;Irs2	INSULIN RECEPTOR SUBSTRATE 2 (PTHR10614:SF7)		43.9035
ENSMUSG00000054667	Insulin receptor substrate 4;Irs4	INSULIN RECEPTOR SUBSTRATE 4 (PTHR10614:SF2)		614.689
ENSMUSG00000005534	Insulin receptor;Insr	INSULIN RECEPTOR (PTHR24416:SF140)		87.1847
ENSMUSG00000042284	Integrin alpha-1;Itga1	INTEGRIN ALPHA-1 (PTHR23220:SF22)	cell adhesion molecule	4.33878
ENSMUSG00000025809	Integrin beta-1;Itgb1	INTEGRIN BETA-1 (PTHR10082:SF28)	receptor;extracellular matrix glycoprotein;cell adhesion molecule	105.679
ENSMUSG00000018334	Kinase suppressor of Ras 1;Ksr1	KINASE SUPPRESSOR OF RAS 1 (PTHR23257:SF413)	non-receptor serine/threonine protein kinase;non-receptor tyrosine protein kinase;non-receptor serine/threonine protein kinase;non-receptor tyrosine protein kinase	16.2458
ENSMUSG00000025223	LIM domain-binding protein 1;Ldb1	LIM DOMAIN-BINDING PROTEIN 1 (PTHR10378:SF7)	transcription cofactor	42.2868
ENSMUSG00000000247	LIM/homeobox protein Lhx2;Lhx2	LIM/HOMEOBOX PROTEIN LHX2 (PTHR24208:SF90)	homeobox transcription factor;zinc finger transcription factor;structural protein;RNA binding protein;actin family cytoskeletal protein	#N/A
ENSMUSG00000000957	Matrix metalloproteinase-14;Mmp14	MATRIX METALLOPROTEINASE-14 (PTHR10201:SF24)	metalloprotease;metalloprotease;extracellular matrix protein	35.2686
ENSMUSG00000024383	Mitogen activated protein kinase kinase kinase 2;Map3k2	MITOGEN-ACTIVATED PROTEIN KINASE KINASE KINASE 2 (PTHR24360:SF37)		61.2853
ENSMUSG00000063358	Mitogen-activated protein kinase 1;Mapk1	MITOGEN-ACTIVATED PROTEIN KINASE 1 (PTHR24055:SF161)	non-receptor serine/threonine protein kinase;non-receptor serine/threonine protein kinase	136.788
ENSMUSG00000053137	Mitogen-activated protein kinase 11;Mapk11	MITOGEN-ACTIVATED PROTEIN KINASE 11 (PTHR24055:SF109)	non-receptor serine/threonine protein kinase;non-receptor serine/threonine protein kinase	25.3053
ENSMUSG00000022610	Mitogen-activated protein kinase 12;Mapk12	MITOGEN-ACTIVATED PROTEIN KINASE 12 (PTHR24055:SF146)	non-receptor serine/threonine protein kinase;non-receptor serine/threonine protein kinase	6.37125
ENSMUSG00000053436	Mitogen-activated protein kinase 14;Mapk14	MITOGEN-ACTIVATED PROTEIN KINASE 14 (PTHR24055:SF110)	non-receptor serine/threonine protein kinase;non-receptor serine/threonine protein kinase	67.345
ENSMUSG00000063065	Mitogen-activated protein kinase 3;Mapk3	MITOGEN-ACTIVATED PROTEIN KINASE 3 (PTHR24055:SF111)	non-receptor serine/threonine protein kinase;non-receptor serine/threonine protein kinase	69.0344
ENSMUSG00000021936	Mitogen-activated protein kinase 8;Mapk8	MITOGEN-ACTIVATED PROTEIN KINASE 8 (PTHR24055:SF140)	non-receptor serine/threonine protein kinase;non-receptor serine/threonine protein kinase	44.8947
ENSMUSG00000020366	Mitogen-activated protein kinase 9;Mapk9	MITOGEN-ACTIVATED PROTEIN KINASE 9 (PTHR24055:SF167)	non-receptor serine/threonine protein kinase;non-receptor serine/threonine protein kinase	135.038
ENSMUSG00000021754	Mitogen-activated protein kinase kinase kinase 1;Map3k1	MITOGEN-ACTIVATED PROTEIN KINASE KINASE KINASE 1 (PTHR24361:SF255)		20.9464
ENSMUSG00000040390	Mitogen-activated protein kinase kinase kinase 10;Map3k10	MITOGEN-ACTIVATED PROTEIN KINASE KINASE KINASE 10 (PTHR23257:SF355)	non-receptor serine/threonine protein kinase;non-receptor tyrosine protein kinase;non-receptor serine/threonine protein kinase;non-receptor tyrosine protein kinase	56.6955
ENSMUSG00000004054	Mitogen-activated protein kinase kinase kinase 11;Map3k11	MITOGEN-ACTIVATED PROTEIN KINASE KINASE KINASE 11 (PTHR23257:SF329)	non-receptor serine/threonine protein kinase;non-receptor tyrosine protein kinase;non-receptor serine/threonine protein kinase;non-receptor tyrosine protein kinase	17.9632
ENSMUSG00000023050	Mitogen-activated protein kinase kinase kinase 12;Map3k12	MITOGEN-ACTIVATED PROTEIN KINASE KINASE KINASE 12 (PTHR23257:SF397)	non-receptor serine/threonine protein kinase;non-receptor tyrosine protein kinase;non-receptor serine/threonine protein kinase;non-receptor tyrosine protein kinase	90.4543
ENSMUSG00000033618	Mitogen-activated protein kinase kinase kinase 13;Map3k13	MITOGEN-ACTIVATED PROTEIN KINASE KINASE KINASE 13 (PTHR23257:SF336)	non-receptor serine/threonine protein kinase;non-receptor tyrosine protein kinase;non-receptor serine/threonine protein kinase;non-receptor tyrosine protein kinase	37.4585
ENSMUSG00000020941	Mitogen-activated protein kinase kinase kinase 14;Map3k14	MITOGEN-ACTIVATED PROTEIN KINASE KINASE KINASE 14 (PTHR24361:SF226)		4.97622
ENSMUSG00000020700	Mitogen-activated protein kinase kinase kinase 3;Map3k3	MITOGEN-ACTIVATED PROTEIN KINASE KINASE KINASE 3 (PTHR24360:SF38)		19.3365
ENSMUSG00000014426	Mitogen-activated protein kinase kinase kinase 4;Map3k4	MITOGEN-ACTIVATED PROTEIN KINASE KINASE KINASE 4 (PTHR24360:SF53)		63.7902
ENSMUSG00000071369	Mitogen-activated protein kinase kinase kinase 5;Map3k5	MITOGEN-ACTIVATED PROTEIN KINASE KINASE KINASE 5 (PTHR11584:SF332)	protein kinase;protein kinase	72.6108
ENSMUSG00000028284	Mitogen-activated protein kinase kinase kinase 7;Map3k7	MITOGEN-ACTIVATED PROTEIN KINASE KINASE KINASE 7 (PTHR26392:SF36)		47.5487
ENSMUSG00000042724	Mitogen-activated protein kinase kinase kinase 9;Map3k9	MITOGEN-ACTIVATED PROTEIN KINASE KINASE KINASE 9 (PTHR23257:SF401)	non-receptor serine/threonine protein kinase;non-receptor tyrosine protein kinase;non-receptor serine/threonine protein kinase;non-receptor tyrosine protein kinase	75.0213
ENSMUSG00000037337	Mitogen-activated protein kinase kinase kinase kinase 1;Map4k1	MITOGEN-ACTIVATED PROTEIN KINASE KINASE KINASE KINASE 1 (PTHR24361:SF88)		2.18071
ENSMUSG00000024242	Mitogen-activated protein kinase kinase kinase kinase 3;Map4k3	MITOGEN-ACTIVATED PROTEIN KINASE KINASE KINASE KINASE 3 (PTHR24361:SF205)		44.1861
ENSMUSG00000026074	Mitogen-activated protein kinase kinase kinase kinase 4;Map4k4	MITOGEN-ACTIVATED PROTEIN KINASE KINASE KINASE KINASE 4 (PTHR24361:SF225)		141.412
ENSMUSG00000034761	Mitogen-activated protein kinase kinase kinase kinase 5;Map4k5	MITOGEN-ACTIVATED PROTEIN KINASE KINASE KINASE KINASE 5 (PTHR24361:SF203)		38.2322
ENSMUSG00000031681	Mothers against decapentaplegic homolog 1;Smad1	MOTHERS AGAINST DECAPENTAPLEGIC HOMOLOG 1 (PTHR13703:SF23)	transcription factor	31.9317
ENSMUSG00000024563	Mothers against decapentaplegic homolog 2;Smad2	MOTHERS AGAINST DECAPENTAPLEGIC HOMOLOG 2 (PTHR13703:SF30)	transcription factor	43.4
ENSMUSG00000032402	Mothers against decapentaplegic homolog 3;Smad3	MOTHERS AGAINST DECAPENTAPLEGIC HOMOLOG 3 (PTHR13703:SF25)	transcription factor	16.3413
ENSMUSG00000024515	Mothers against decapentaplegic homolog 4;Smad4	MOTHERS AGAINST DECAPENTAPLEGIC HOMOLOG 4 (PTHR13703:SF19)	transcription factor	39.5545
ENSMUSG00000021540	Mothers against decapentaplegic homolog 5;Smad5	MOTHERS AGAINST DECAPENTAPLEGIC HOMOLOG 5 (PTHR13703:SF36)	transcription factor	73.0658
ENSMUSG00000027796	Mothers against decapentaplegic homolog 9;Smad9	MOTHERS AGAINST DECAPENTAPLEGIC HOMOLOG 9 (PTHR13703:SF37)	transcription factor	11.6612
ENSMUSG00000027646	Neuronal proto-oncogene tyrosine-protein kinase Src;Src	PROTO-ONCOGENE TYROSINE-PROTEIN KINASE SRC (PTHR24418:SF53)	non-receptor tyrosine protein kinase;non-receptor tyrosine protein kinase	63.9064
ENSMUSG00000002881	NGFI-A-binding protein 1;Nab1	NGFI-A-BINDING PROTEIN 1 (PTHR12623:SF9)		24.424
ENSMUSG00000025402	NGFI-A-binding protein 2;Nab2	NGFI-A-BINDING PROTEIN 2 (PTHR12623:SF6)		16.5363
ENSMUSG00000029361	Nitric oxide synthase, brain;Nos1	NITRIC OXIDE SYNTHASE, BRAIN (PTHR19384:SF63)	reductase;calmodulin	45.3998
ENSMUSG00000033016	Nuclear factor of activated T-cells c1 isoform IA-IXL;Nfatc1	NUCLEAR FACTOR OF ACTIVATED T-CELLS, CYTOPLASMIC 1 (PTHR12533:SF5)	transcription factor	3.78836
ENSMUSG00000031902	Nuclear factor of activated T-cells c3 isoform IB-deltaXa;Nfatc3	NUCLEAR FACTOR OF ACTIVATED T-CELLS, CYTOPLASMIC 3 (PTHR12533:SF6)	transcription factor	13.0198
ENSMUSG00000027544	Nuclear factor of activated T-cells, cytoplasmic 2;Nfatc2	NUCLEAR FACTOR OF ACTIVATED T-CELLS, CYTOPLASMIC 2 (PTHR12533:SF4)	transcription factor	10.2049
ENSMUSG00000023411	Nuclear factor of activated T-cells, cytoplasmic 4;Nfatc4	NUCLEAR FACTOR OF ACTIVATED T-CELLS, CYTOPLASMIC 4 (PTHR12533:SF9)	transcription factor	1.4736
ENSMUSG00000027678	Nuclear receptor coactivator 3;Ncoa3	NUCLEAR RECEPTOR COACTIVATOR 3 (PTHR10684:SF3)	acetyltransferase;transcription factor	53.2822
ENSMUSG00000023034	Nuclear receptor subfamily 4 group A member 1;Nr4a1	NUCLEAR RECEPTOR SUBFAMILY 4 GROUP A MEMBER 1 (PTHR24085:SF1)	nuclear hormone receptor;receptor	14.6852
ENSMUSG00000023994	Nuclear transcription factor Y subunit alpha;Nfya	NUCLEAR TRANSCRIPTION FACTOR Y SUBUNIT ALPHA (PTHR12632:SF6)	transcription factor;nucleic acid binding	9.4965
ENSMUSG00000020248	Nuclear transcription factor Y subunit beta;Nfyb	NUCLEAR TRANSCRIPTION FACTOR Y SUBUNIT BETA (PTHR11064:SF24)	transcription factor;DNA-directed DNA polymerase	37.1796
ENSMUSG00000032897	Nuclear transcription factor Y subunit gamma;Nfyc	NUCLEAR TRANSCRIPTION FACTOR Y SUBUNIT GAMMA (PTHR10252:SF8)	transcription factor;DNA-directed DNA polymerase;chromatin/chromatin-binding protein	6.72083
ENSMUSG00000029528	Paxillin;Pxn	PAXILLIN (PTHR24216:SF11)	actin family cytoskeletal protein	9.34488
ENSMUSG00000020893	Period circadian protein homolog 1;Per1	PERIOD CIRCADIAN PROTEIN HOMOLOG 1 (PTHR11269:SF8)	transcription cofactor	54.7811
ENSMUSG00000041417	Phosphatidylinositol 3-kinase regulatory subunit alpha;Pik3r1	PHOSPHATIDYLINOSITOL 3-KINASE REGULATORY SUBUNIT ALPHA (PTHR10155:SF3)	kinase modulator	175.689
ENSMUSG00000029778	Pituitary adenylate cyclase-activating polypeptide type I receptor;Adcyap1r1	PITUITARY ADENYLATE CYCLASE-ACTIVATING POLYPEPTIDE TYPE I RECEPTOR (PTHR12011:SF228)	G-protein coupled receptor;antibacterial response protein	350.947
ENSMUSG00000024256	Pituitary adenylate cyclase-activating polypeptide;Adcyap1	PITUITARY ADENYLATE CYCLASE-ACTIVATING POLYPEPTIDE (PTHR11213:SF1)	neuropeptide	15.2467
ENSMUSG00000033847	Pla2g4c protein;Pla2g4c	CYTOSOLIC PHOSPHOLIPASE A2 GAMMA (PTHR10728:SF28)	phospholipase	1.10703
ENSMUSG00000026565	POU domain, class 2, transcription factor 1;Pou2f1	POU DOMAIN, CLASS 2, TRANSCRIPTION FACTOR 1 (PTHR11636:SF47)	homeobox transcription factor	2.90963
ENSMUSG00000052534	Pre-B-cell leukemia transcription factor 1;Pbx1	PRE-B-CELL LEUKEMIA TRANSCRIPTION FACTOR 1 (PTHR11850:SF58)	DNA-directed RNA polymerase	181.032
ENSMUSG00000028017	Pro-epidermal growth factor;Egf	PRO-EPIDERMAL GROWTH FACTOR (PTHR10529:SF3)	growth factor;receptor;extracellular matrix glycoprotein	2.62154
ENSMUSG00000031870	Progesterone receptor;Pgr	PROGESTERONE RECEPTOR (PTHR24084:SF7)	nuclear hormone receptor;receptor;nucleic acid binding	57.4828
ENSMUSG00000040016	Prostaglandin E receptor 3 (Subtype EP3), isoform CRA_a;Ptger3	PROSTAGLANDIN E2 RECEPTOR EP3 SUBTYPE (PTHR11866:SF10)	G-protein coupled receptor	3.00378
ENSMUSG00000037759	Prostaglandin E2 receptor EP2 subtype;Ptger2	PROSTAGLANDIN E2 RECEPTOR EP2 SUBTYPE (PTHR11866:SF8)	G-protein coupled receptor	1.63867
ENSMUSG00000003545	Protein fosB;Fosb	PROTEIN FOSB (PTHR23351:SF3)	CREB transcription factor;nucleic acid binding	3.08792
ENSMUSG00000021948	Protein kinase C delta type;Prkcd	PROTEIN KINASE C DELTA TYPE (PTHR24352:SF32)	non-receptor serine/threonine protein kinase;transfer/carrier protein;non-receptor serine/threonine protein kinase;annexin;calmodulin	8.09489
ENSMUSG00000045038	Protein kinase C epsilon type;Prkce	PROTEIN KINASE C EPSILON TYPE (PTHR24357:SF52)	non-receptor serine/threonine protein kinase;transfer/carrier protein;non-receptor serine/threonine protein kinase;annexin;calmodulin	247.242
ENSMUSG00000026778	Protein kinase C theta type;Prkcq	PROTEIN KINASE C THETA TYPE (PTHR24352:SF43)	non-receptor serine/threonine protein kinase;transfer/carrier protein;non-receptor serine/threonine protein kinase;annexin;calmodulin	2.21401
ENSMUSG00000029053	Protein kinase C zeta type;Prkcz	PROTEIN KINASE C ZETA TYPE (PTHR24357:SF59)	non-receptor serine/threonine protein kinase;transfer/carrier protein;non-receptor serine/threonine protein kinase;annexin;calmodulin	38.501
ENSMUSG00000050965	Protein kinase C;Prkca	PROTEIN KINASE C ALPHA TYPE (PTHR24357:SF65)	non-receptor serine/threonine protein kinase;transfer/carrier protein;non-receptor serine/threonine protein kinase;annexin;calmodulin	63.0572
ENSMUSG00000059456	Protein-tyrosine kinase 2-beta;Ptk2b	PROTEIN-TYROSINE KINASE 2-BETA (PTHR24418:SF94)	non-receptor tyrosine protein kinase;non-receptor tyrosine protein kinase	9.82085
ENSMUSG00000021250	Proto-oncogene c-Fos;Fos	PROTO-ONCOGENE C-FOS (PTHR23351:SF4)	CREB transcription factor;nucleic acid binding	23.5462
ENSMUSG00000090223	Purkinje cell protein 4;Pcp4	PURKINJE CELL PROTEIN 4 (PTHR15359:SF7)		2.85265
ENSMUSG00000001729	RAC-alpha serine/threonine-protein kinase;Akt1	RAC-ALPHA SERINE/THREONINE-PROTEIN KINASE (PTHR24352:SF30)	non-receptor serine/threonine protein kinase;transfer/carrier protein;non-receptor serine/threonine protein kinase;annexin;calmodulin	69.4381
ENSMUSG00000001847	Ras-related C3 botulinum toxin substrate 1;Rac1	RAS-RELATED C3 BOTULINUM TOXIN SUBSTRATE 1 (PTHR24072:SF105)	small GTPase	115.483
ENSMUSG00000052681	Ras-related protein Rap-1b;Rap1b	RAS-RELATED PROTEIN RAP-1B (PTHR24070:SF224)	small GTPase	26.748
ENSMUSG00000041444	Rho GTPase-activating protein 32;Arhgap32	RHO GTPASE-ACTIVATING PROTEIN 32 (PTHR15729:SF9)		145.325
ENSMUSG00000050711	Secretogranin-2;Scg2	SECRETOGRANIN-2 (PTHR15119:SF0)	neuropeptide	657.431
ENSMUSG00000015605	Serum response factor;Srf	SERUM RESPONSE FACTOR (PTHR11945:SF32)	transcription factor;nucleic acid binding	24.3119
ENSMUSG00000004040	Signal transducer and activator of transcription 3;Stat3	SIGNAL TRANSDUCER AND ACTIVATOR OF TRANSCRIPTION 3 (PTHR11801:SF2)	transcription factor;nucleic acid binding	132.513
ENSMUSG00000027660	Ski-like protein;Skil	SKI-LIKE PROTEIN (PTHR10005:SF3)	transcription cofactor	86.2526
ENSMUSG00000028645	Solute carrier family 2, facilitated glucose transporter member 1;Slc2a1	SOLUTE CARRIER FAMILY 2, FACILITATED GLUCOSE TRANSPORTER MEMBER 1 (PTHR24063:SF289)	carbohydrate transporter	28.5973
ENSMUSG00000024241	Son of sevenless homolog 1;Sos1	SON OF SEVENLESS HOMOLOG 1 (PTHR23113:SF168)	guanyl-nucleotide exchange factor	136.966
ENSMUSG00000024955	Steroid hormone receptor ERR1;Esrra	STEROID HORMONE RECEPTOR ERR1 (PTHR24084:SF17)	nuclear hormone receptor;receptor;nucleic acid binding	9.53618
ENSMUSG00000026751	Steroidogenic factor 1;Nr5a1	STEROIDOGENIC FACTOR 1 (PTHR24086:SF24)	nuclear hormone receptor;receptor;nucleic acid binding	9.70627
ENSMUSG00000024261	Synaptotagmin-4;Syt4	SYNAPTOTAGMIN-4 (PTHR10024:SF114)	membrane trafficking regulatory protein	312.333
ENSMUSG00000055799	Transcription factor 3;Tcf7l1	TRANSCRIPTION FACTOR 7-LIKE 1 (PTHR10373:SF25)	nucleic acid binding	1.77325
ENSMUSG00000052684	Transcription factor AP-1;Jun	TRANSCRIPTION FACTOR AP-1 (PTHR11462:SF8)	transcription factor;nucleic acid binding	45.6771
ENSMUSG00000052837	Transcription factor jun-B;Junb	TRANSCRIPTION FACTOR JUN-B (PTHR11462:SF37)	transcription factor;nucleic acid binding	10.87
ENSMUSG00000071076	Transcription factor jun-D;Jund	TRANSCRIPTION FACTOR JUN-D (PTHR11462:SF7)	transcription factor;nucleic acid binding	68.5399
ENSMUSG00000024927	Transcription factor p65;Rela	TRANSCRIPTION FACTOR P65 (PTHR24169:SF1)	transcription factor;nucleic acid binding	10.6683
ENSMUSG00000001280	Transcription factor Sp1;Sp1	TRANSCRIPTION FACTOR SP1 (PTHR23235:SF4)	transcription cofactor;zinc finger transcription factor;DNA binding protein	33.4345
ENSMUSG00000029287	Transforming growth factor beta receptor type 3;Tgfbr3	TRANSFORMING GROWTH FACTOR BETA RECEPTOR TYPE 3 (PTHR14002:SF5)	TGF-beta receptor	25.6413
ENSMUSG00000002603	Transforming growth factor beta-1;Tgfb1	TRANSFORMING GROWTH FACTOR BETA-1 (PTHR11848:SF125)	growth factor	1.39126
ENSMUSG00000039239	Transforming growth factor beta-2;Tgfb2	TRANSFORMING GROWTH FACTOR BETA-2 (PTHR11848:SF141)	growth factor	6.08376
ENSMUSG00000072235	Tubulin alpha-1A chain;Tuba1a	TUBULIN ALPHA-1A CHAIN (PTHR11588:SF87)	tubulin	290.715
ENSMUSG00000023004	Tubulin alpha-1B chain;Tuba1b	TUBULIN ALPHA-1B CHAIN (PTHR11588:SF90)	tubulin	242.139
ENSMUSG00000043091	Tubulin alpha-1C chain;Tuba1c	TUBULIN ALPHA-1C CHAIN (PTHR11588:SF64)	tubulin	5.28917
ENSMUSG00000005533	Tyrosine-protein kinase receptor;Igf1r	INSULIN-LIKE GROWTH FACTOR 1 RECEPTOR (PTHR24416:SF106)		35.0685
ENSMUSG00000021823	Vinculin;Vcl	VINCULIN (PTHR18914:SF22)	non-motor actin binding protein;cell adhesion molecule	19.9961
ENSMUSG00000051331	Voltage-dependent L-type calcium channel subunit alpha-1C;Cacna1c	VOLTAGE-DEPENDENT L-TYPE CALCIUM CHANNEL SUBUNIT ALPHA-1C (PTHR10037:SF188)	voltage-gated calcium channel;voltage-gated sodium channel;voltage-gated ion channel	140.144
ENSMUSG00000015968	Voltage-dependent L-type calcium channel subunit alpha-1D;Cacna1d	VOLTAGE-DEPENDENT L-TYPE CALCIUM CHANNEL SUBUNIT ALPHA-1D (PTHR10037:SF139)	voltage-gated calcium channel;voltage-gated sodium channel;voltage-gated ion channel	74.7021
ENSMUSG00000026407	Voltage-dependent L-type calcium channel subunit alpha-1S;Cacna1s	VOLTAGE-DEPENDENT L-TYPE CALCIUM CHANNEL SUBUNIT ALPHA-1S (PTHR10037:SF190)	voltage-gated calcium channel;voltage-gated sodium channel;voltage-gated ion channel	2.15319
ENSMUSG00000024238	Zinc finger E-box-binding homeobox 1;Zeb1	ZINC FINGER E-BOX-BINDING HOMEOBOX 1 (PTHR13919:SF3)		114.599
Thyrotropin-releasing hormone receptor signaling pathway (P04394)
Ensembl Gene ID	Gene name and Gene symbol	Panther Family/subfamily	Panther protein class	CPM
ENSMUSG00000051177	1-phosphatidylinositol 4,5-bisphosphate phosphodiesterase beta-1;Plcb1	1-PHOSPHATIDYLINOSITOL 4,5-BISPHOSPHATE PHOSPHODIESTERASE BETA-1 (PTHR10336:SF12)	signaling molecule;phospholipase;guanyl-nucleotide exchange factor;calcium-binding protein	58.0207
ENSMUSG00000040061	1-phosphatidylinositol 4,5-bisphosphate phosphodiesterase beta-2;Plcb2	1-PHOSPHATIDYLINOSITOL 4,5-BISPHOSPHATE PHOSPHODIESTERASE BETA-2 (PTHR10336:SF10)	signaling molecule;phospholipase;guanyl-nucleotide exchange factor;calcium-binding protein	1.90686
ENSMUSG00000024960	1-phosphatidylinositol 4,5-bisphosphate phosphodiesterase beta-3;Plcb3	1-PHOSPHATIDYLINOSITOL 4,5-BISPHOSPHATE PHOSPHODIESTERASE BETA-3 (PTHR10336:SF11)	signaling molecule;phospholipase;guanyl-nucleotide exchange factor;calcium-binding protein	7.43904
ENSMUSG00000010660	1-phosphatidylinositol 4,5-bisphosphate phosphodiesterase delta-1;Plcd1	1-PHOSPHATIDYLINOSITOL 4,5-BISPHOSPHATE PHOSPHODIESTERASE DELTA-1 (PTHR10336:SF80)	signaling molecule;phospholipase;guanyl-nucleotide exchange factor;calcium-binding protein	5.15995
ENSMUSG00000020937	1-phosphatidylinositol 4,5-bisphosphate phosphodiesterase delta-3;Plcd3	1-PHOSPHATIDYLINOSITOL 4,5-BISPHOSPHATE PHOSPHODIESTERASE DELTA-3 (PTHR10336:SF33)	signaling molecule;phospholipase;guanyl-nucleotide exchange factor;calcium-binding protein	6.34751
ENSMUSG00000036834	1-phosphatidylinositol 4,5-bisphosphate phosphodiesterase eta-1;Plch1	1-PHOSPHATIDYLINOSITOL 4,5-BISPHOSPHATE PHOSPHODIESTERASE ETA-1 (PTHR10336:SF51)	signaling molecule;phospholipase;guanyl-nucleotide exchange factor;calcium-binding protein	13.6131
ENSMUSG00000034330	1-phosphatidylinositol 4,5-bisphosphate phosphodiesterase gamma-2;Plcg2	1-PHOSPHATIDYLINOSITOL 4,5-BISPHOSPHATE PHOSPHODIESTERASE GAMMA-2 (PTHR10336:SF25)	signaling molecule;phospholipase;guanyl-nucleotide exchange factor;calcium-binding protein	4.72513
ENSMUSG00000024639	Guanine nucleotide-binding protein G(q) subunit alpha;Gnaq	GUANINE NUCLEOTIDE-BINDING PROTEIN G(Q) SUBUNIT ALPHA (PTHR10218:SF184)	heterotrimeric G-protein	258.322
ENSMUSG00000034781	Guanine nucleotide-binding protein subunit alpha-11;Gna11	GUANINE NUCLEOTIDE-BINDING PROTEIN SUBUNIT ALPHA-11 (PTHR10218:SF81)	heterotrimeric G-protein	51.8888
ENSMUSG00000024697	Guanine nucleotide-binding protein subunit alpha-14;Gna14	GUANINE NUCLEOTIDE-BINDING PROTEIN SUBUNIT ALPHA-14 (PTHR10218:SF57)	heterotrimeric G-protein	2.78461
ENSMUSG00000021948	Protein kinase C delta type;Prkcd	PROTEIN KINASE C DELTA TYPE (PTHR24352:SF32)	non-receptor serine/threonine protein kinase;transfer/carrier protein;non-receptor serine/threonine protein kinase;annexin;calmodulin	8.09489
ENSMUSG00000045038	Protein kinase C epsilon type;Prkce	PROTEIN KINASE C EPSILON TYPE (PTHR24357:SF52)	non-receptor serine/threonine protein kinase;transfer/carrier protein;non-receptor serine/threonine protein kinase;annexin;calmodulin	247.242
ENSMUSG00000021108	Protein kinase C eta type;Prkch	PROTEIN KINASE C ETA TYPE (PTHR24357:SF51)	non-receptor serine/threonine protein kinase;transfer/carrier protein;non-receptor serine/threonine protein kinase;annexin;calmodulin	2.55016
ENSMUSG00000078816	Protein kinase C gamma type;Prkcg	PROTEIN KINASE C GAMMA TYPE (PTHR24357:SF64)	non-receptor serine/threonine protein kinase;transfer/carrier protein;non-receptor serine/threonine protein kinase;annexin;calmodulin	26.1547
ENSMUSG00000037643	Protein kinase C iota type;Prkci	PROTEIN KINASE C IOTA TYPE (PTHR24357:SF60)	non-receptor serine/threonine protein kinase;transfer/carrier protein;non-receptor serine/threonine protein kinase;annexin;calmodulin	46.0091
ENSMUSG00000026778	Protein kinase C theta type;Prkcq	PROTEIN KINASE C THETA TYPE (PTHR24352:SF43)	non-receptor serine/threonine protein kinase;transfer/carrier protein;non-receptor serine/threonine protein kinase;annexin;calmodulin	2.21401
ENSMUSG00000029053	Protein kinase C zeta type;Prkcz	PROTEIN KINASE C ZETA TYPE (PTHR24357:SF59)	non-receptor serine/threonine protein kinase;transfer/carrier protein;non-receptor serine/threonine protein kinase;annexin;calmodulin	38.501
ENSMUSG00000050965	Protein kinase C;Prkca	PROTEIN KINASE C ALPHA TYPE (PTHR24357:SF65)	non-receptor serine/threonine protein kinase;transfer/carrier protein;non-receptor serine/threonine protein kinase;annexin;calmodulin	63.0572
ENSMUSG00000005892	Prothyroliberin;Trh	PROTHYROLIBERIN (PTHR17530:SF2)		5.70493
ENSMUSG00000027287	Synaptosomal-associated protein 23;Snap23	SYNAPTOSOMAL-ASSOCIATED PROTEIN 23 (PTHR19305:SF4)	SNARE protein	15.2077
ENSMUSG00000027273	Synaptosomal-associated protein 25;Snap25	SYNAPTOSOMAL-ASSOCIATED PROTEIN 25 (PTHR19305:SF5)	SNARE protein	509.344
ENSMUSG00000022765	Synaptosomal-associated protein 29;Snap29	SYNAPTOSOMAL-ASSOCIATED PROTEIN 29 (PTHR19305:SF0)	SNARE protein	19.0117
ENSMUSG00000041488	Syntaxin-3;Stx3	SYNTAXIN-3 (PTHR19957:SF34)	SNARE protein	34.3731
ENSMUSG00000027857	Thyrotropin subunit beta;Tshb	THYROTROPIN SUBUNIT BETA (PTHR11515:SF5)	peptide hormone	1.07808
ENSMUSG00000038760	Thyrotropin-releasing hormone receptor;Trhr	THYROTROPIN-RELEASING HORMONE RECEPTOR (PTHR24243:SF115)	G-protein coupled receptor	1.9565
ENSMUSG00000030337	Vesicle-associated membrane protein 1;Vamp1	VESICLE-ASSOCIATED MEMBRANE PROTEIN 1 (PTHR21136:SF32)	SNARE protein	42.0583
ENSMUSG00000020894	Vesicle-associated membrane protein 2;Vamp2	VESICLE-ASSOCIATED MEMBRANE PROTEIN 2 (PTHR21136:SF36)	SNARE protein	423.809
ENSMUSG00000028955	Vesicle-associated membrane protein 3;Vamp3	VESICLE-ASSOCIATED MEMBRANE PROTEIN 3 (PTHR21136:SF78)	SNARE protein	17.3452
ENSMUSG00000050732	Vesicle-associated membrane protein 8;Vamp8	VESICLE-ASSOCIATED MEMBRANE PROTEIN 8 (PTHR21136:SF75)	SNARE protein	1.32313
ENSMUSG00000020882	Voltage-dependent L-type calcium channel subunit beta-1;Cacnb1	VOLTAGE-DEPENDENT L-TYPE CALCIUM CHANNEL SUBUNIT BETA-1 (PTHR11824:SF6)	voltage-gated calcium channel;voltage-gated ion channel	50.3195
ENSMUSG00000057914	Voltage-dependent L-type calcium channel subunit beta-2;Cacnb2	VOLTAGE-DEPENDENT L-TYPE CALCIUM CHANNEL SUBUNIT BETA-2 (PTHR11824:SF9)	voltage-gated calcium channel;voltage-gated ion channel	58.7739
ENSMUSG00000003352	Voltage-dependent L-type calcium channel subunit beta-3;Cacnb3	VOLTAGE-DEPENDENT L-TYPE CALCIUM CHANNEL SUBUNIT BETA-3 (PTHR11824:SF8)	voltage-gated calcium channel;voltage-gated ion channel	37.2687
ENSMUSG00000017412	Voltage-dependent L-type calcium channel subunit beta-4;Cacnb4	VOLTAGE-DEPENDENT L-TYPE CALCIUM CHANNEL SUBUNIT BETA-4 (PTHR11824:SF7)	voltage-gated calcium channel;voltage-gated ion channel	61.3174
ENSMUSG00000004113	Voltage-dependent N-type calcium channel subunit alpha-1B;Cacna1b	VOLTAGE-DEPENDENT N-TYPE CALCIUM CHANNEL SUBUNIT ALPHA-1B (PTHR10037:SF161)	voltage-gated calcium channel;voltage-gated sodium channel;voltage-gated ion channel	328.561
ENSMUSG00000004110	Voltage-dependent R-type calcium channel subunit alpha-1E;Cacna1e	VOLTAGE-DEPENDENT R-TYPE CALCIUM CHANNEL SUBUNIT ALPHA-1E (PTHR10037:SF57)	voltage-gated calcium channel;voltage-gated sodium channel;voltage-gated ion channel	481.292
Cortocotropin releasing factor receptor signaling pathway (P04380)
Ensembl Gene ID	Gene name and Gene symbol	Panther Family/subfamily	Panther protein class	CPM
ENSMUSG00000018634	Corticotropin-releasing factor receptor 1;Crhr1	CORTICOTROPIN-RELEASING FACTOR RECEPTOR 1 (PTHR12011:SF175)	G-protein coupled receptor;antibacterial response protein	6.01235
ENSMUSG00000003476	Corticotropin-releasing factor receptor 2;Crhr2	CORTICOTROPIN-RELEASING FACTOR RECEPTOR 2 (PTHR12011:SF274)	G-protein coupled receptor;antibacterial response protein	1.61191
ENSMUSG00000038607	Guanine nucleotide-binding protein G(I)/G(S)/G(O) subunit gamma-10;Gng10	GUANINE NUCLEOTIDE-BINDING PROTEIN G(I)/G(S)/G(O) SUBUNIT GAMMA-10 (PTHR13809:SF6)	heterotrimeric G-protein	1.69084
ENSMUSG00000036402	Guanine nucleotide-binding protein G(I)/G(S)/G(O) subunit gamma-12;Gng12	GUANINE NUCLEOTIDE-BINDING PROTEIN G(I)/G(S)/G(O) SUBUNIT GAMMA-12 (PTHR13809:SF9)	heterotrimeric G-protein	20.6035
ENSMUSG00000043004	Guanine nucleotide-binding protein G(I)/G(S)/G(O) subunit gamma-2;Gng2	GUANINE NUCLEOTIDE-BINDING PROTEIN G(I)/G(S)/G(O) SUBUNIT GAMMA-2 (PTHR13809:SF25)	heterotrimeric G-protein	229.12
ENSMUSG00000071658	Guanine nucleotide-binding protein G(I)/G(S)/G(O) subunit gamma-3;Gng3	GUANINE NUCLEOTIDE-BINDING PROTEIN G(I)/G(S)/G(O) SUBUNIT GAMMA-3 (PTHR13809:SF11)	heterotrimeric G-protein	49.1459
ENSMUSG00000068523	Guanine nucleotide-binding protein G(I)/G(S)/G(O) subunit gamma-5;Gng5	GUANINE NUCLEOTIDE-BINDING PROTEIN G(I)/G(S)/G(O) SUBUNIT GAMMA-5 (PTHR13809:SF5)	heterotrimeric G-protein	2.75092
ENSMUSG00000048240	Guanine nucleotide-binding protein G(I)/G(S)/G(O) subunit gamma-7;Gng7	GUANINE NUCLEOTIDE-BINDING PROTEIN G(I)/G(S)/G(O) SUBUNIT GAMMA-7 (PTHR13809:SF8)	heterotrimeric G-protein	11.0785
ENSMUSG00000029064	Guanine nucleotide-binding protein G(I)/G(S)/G(T) subunit beta-1;Gnb1	GUANINE NUCLEOTIDE-BINDING PROTEIN G(I)/G(S)/G(T) SUBUNIT BETA-1 (PTHR19850:SF29)	hydrolase;heterotrimeric G-protein	285.657
ENSMUSG00000029713	Guanine nucleotide-binding protein G(I)/G(S)/G(T) subunit beta-2;Gnb2	GUANINE NUCLEOTIDE-BINDING PROTEIN G(I)/G(S)/G(T) SUBUNIT BETA-2 (PTHR19850:SF27)	hydrolase;heterotrimeric G-protein	114.035
ENSMUSG00000023439	Guanine nucleotide-binding protein G(I)/G(S)/G(T) subunit beta-3;Gnb3	GUANINE NUCLEOTIDE-BINDING PROTEIN G(I)/G(S)/G(T) SUBUNIT BETA-3 (PTHR19850:SF31)	hydrolase;heterotrimeric G-protein	2.58011
ENSMUSG00000024524	Guanine nucleotide-binding protein G(olf) subunit alpha;Gnal	GUANINE NUCLEOTIDE-BINDING PROTEIN G(OLF) SUBUNIT ALPHA (PTHR10218:SF131)	heterotrimeric G-protein	107.612
ENSMUSG00000024639	Guanine nucleotide-binding protein G(q) subunit alpha;Gnaq	GUANINE NUCLEOTIDE-BINDING PROTEIN G(Q) SUBUNIT ALPHA (PTHR10218:SF184)	heterotrimeric G-protein	258.322
ENSMUSG00000027523	Guanine nucleotide-binding protein G(s) subunit alpha isoforms XLas;Gnas	GUANINE NUCLEOTIDE-BINDING PROTEIN G(S) SUBUNIT ALPHA ISOFORMS XLAS (PTHR10218:SF36)	heterotrimeric G-protein	1241
ENSMUSG00000034781	Guanine nucleotide-binding protein subunit alpha-11;Gna11	GUANINE NUCLEOTIDE-BINDING PROTEIN SUBUNIT ALPHA-11 (PTHR10218:SF81)	heterotrimeric G-protein	51.8888
ENSMUSG00000024697	Guanine nucleotide-binding protein subunit alpha-14;Gna14	GUANINE NUCLEOTIDE-BINDING PROTEIN SUBUNIT ALPHA-14 (PTHR10218:SF57)	heterotrimeric G-protein	2.78461
ENSMUSG00000027669	Guanine nucleotide-binding protein subunit beta-4;Gnb4	GUANINE NUCLEOTIDE-BINDING PROTEIN SUBUNIT BETA-4 (PTHR19850:SF28)	hydrolase;heterotrimeric G-protein	29.6217
ENSMUSG00000032192	Guanine nucleotide-binding protein subunit beta-5;Gnb5	GUANINE NUCLEOTIDE-BINDING PROTEIN SUBUNIT BETA-5 (PTHR19850:SF12)	hydrolase;heterotrimeric G-protein	31.7933
ENSMUSG00000020660	Pro-opiomelanocortin;Pomc	PRO-OPIOMELANOCORTIN (PTHR11416:SF7)	neuropeptide	2364.51
ENSMUSG00000027287	Synaptosomal-associated protein 23;Snap23	SYNAPTOSOMAL-ASSOCIATED PROTEIN 23 (PTHR19305:SF4)	SNARE protein	15.2077
ENSMUSG00000027273	Synaptosomal-associated protein 25;Snap25	SYNAPTOSOMAL-ASSOCIATED PROTEIN 25 (PTHR19305:SF5)	SNARE protein	509.344
ENSMUSG00000022765	Synaptosomal-associated protein 29;Snap29	SYNAPTOSOMAL-ASSOCIATED PROTEIN 29 (PTHR19305:SF0)	SNARE protein	19.0117
ENSMUSG00000041488	Syntaxin-3;Stx3	SYNTAXIN-3 (PTHR19957:SF34)	SNARE protein	34.3731
ENSMUSG00000030337	Vesicle-associated membrane protein 1;Vamp1	VESICLE-ASSOCIATED MEMBRANE PROTEIN 1 (PTHR21136:SF32)	SNARE protein	42.0583
ENSMUSG00000020894	Vesicle-associated membrane protein 2;Vamp2	VESICLE-ASSOCIATED MEMBRANE PROTEIN 2 (PTHR21136:SF36)	SNARE protein	423.809
ENSMUSG00000028955	Vesicle-associated membrane protein 3;Vamp3	VESICLE-ASSOCIATED MEMBRANE PROTEIN 3 (PTHR21136:SF78)	SNARE protein	17.3452
ENSMUSG00000050732	Vesicle-associated membrane protein 8;Vamp8	VESICLE-ASSOCIATED MEMBRANE PROTEIN 8 (PTHR21136:SF75)	SNARE protein	1.32313
Angiotensin II-stimulated signaling through G proteins and beta-arrestin (P05911)
Ensembl Gene ID	Gene name and Gene symbol	Panther Family/subfamily	Panther protein class	CPM
ENSMUSG00000051177	1-phosphatidylinositol 4,5-bisphosphate phosphodiesterase beta-1;Plcb1	1-PHOSPHATIDYLINOSITOL 4,5-BISPHOSPHATE PHOSPHODIESTERASE BETA-1 (PTHR10336:SF12)	signaling molecule;phospholipase;guanyl-nucleotide exchange factor;calcium-binding protein	58.0207
ENSMUSG00000040061	1-phosphatidylinositol 4,5-bisphosphate phosphodiesterase beta-2;Plcb2	1-PHOSPHATIDYLINOSITOL 4,5-BISPHOSPHATE PHOSPHODIESTERASE BETA-2 (PTHR10336:SF10)	signaling molecule;phospholipase;guanyl-nucleotide exchange factor;calcium-binding protein	1.90686
ENSMUSG00000024960	1-phosphatidylinositol 4,5-bisphosphate phosphodiesterase beta-3;Plcb3	1-PHOSPHATIDYLINOSITOL 4,5-BISPHOSPHATE PHOSPHODIESTERASE BETA-3 (PTHR10336:SF11)	signaling molecule;phospholipase;guanyl-nucleotide exchange factor;calcium-binding protein	7.43904
ENSMUSG00000031980	Angiotensinogen;Agt	ANGIOTENSINOGEN (PTHR11461:SF13)	serine protease inhibitor	24.8871
ENSMUSG00000024858	Beta-adrenergic receptor kinase 1;Adrbk1	BETA-ADRENERGIC RECEPTOR KINASE 1 (PTHR24355:SF22)	non-receptor serine/threonine protein kinase;non-receptor serine/threonine protein kinase	66.6308
ENSMUSG00000042249	Beta-adrenergic receptor kinase 2;Adrbk2	BETA-ADRENERGIC RECEPTOR KINASE 2 (PTHR24355:SF17)	non-receptor serine/threonine protein kinase;non-receptor serine/threonine protein kinase	111.77
ENSMUSG00000018909	Beta-arrestin-1;Arrb1	BETA-ARRESTIN-1 (PTHR11792:SF22)	enzyme modulator	206.648
ENSMUSG00000004936	Dual specificity mitogen-activated protein kinase kinase 1;Map2k1	DUAL SPECIFICITY MITOGEN-ACTIVATED PROTEIN KINASE KINASE 1 (PTHR24360:SF36)		165.13
ENSMUSG00000035027	Dual specificity mitogen-activated protein kinase kinase 2;Map2k2	DUAL SPECIFICITY MITOGEN-ACTIVATED PROTEIN KINASE KINASE 2 (PTHR24360:SF15)		46.373
ENSMUSG00000038418	Early growth response protein 1;Egr1	EARLY GROWTH RESPONSE PROTEIN 1 (PTHR10042:SF7)	KRAB box transcription factor;nucleic acid binding	26.3328
ENSMUSG00000009406	ETS domain-containing protein Elk-1;Elk1	ETS DOMAIN-CONTAINING PROTEIN ELK-1 (PTHR11849:SF178)	transcription factor;signaling molecule;nucleic acid binding	24.3635
ENSMUSG00000003228	G protein-coupled receptor kinase 5;Grk5	G PROTEIN-COUPLED RECEPTOR KINASE 5 (PTHR24355:SF25)	non-receptor serine/threonine protein kinase;non-receptor serine/threonine protein kinase	10.4147
ENSMUSG00000074886	G protein-coupled receptor kinase 6;Grk6	G PROTEIN-COUPLED RECEPTOR KINASE 6 (PTHR24355:SF15)	non-receptor serine/threonine protein kinase;non-receptor serine/threonine protein kinase	27.9642
ENSMUSG00000038607	Guanine nucleotide-binding protein G(I)/G(S)/G(O) subunit gamma-10;Gng10	GUANINE NUCLEOTIDE-BINDING PROTEIN G(I)/G(S)/G(O) SUBUNIT GAMMA-10 (PTHR13809:SF6)	heterotrimeric G-protein	1.69084
ENSMUSG00000071658	Guanine nucleotide-binding protein G(I)/G(S)/G(O) subunit gamma-3;Gng3	GUANINE NUCLEOTIDE-BINDING PROTEIN G(I)/G(S)/G(O) SUBUNIT GAMMA-3 (PTHR13809:SF11)	heterotrimeric G-protein	49.1459
ENSMUSG00000048240	Guanine nucleotide-binding protein G(I)/G(S)/G(O) subunit gamma-7;Gng7	GUANINE NUCLEOTIDE-BINDING PROTEIN G(I)/G(S)/G(O) SUBUNIT GAMMA-7 (PTHR13809:SF8)	heterotrimeric G-protein	11.0785
ENSMUSG00000029064	Guanine nucleotide-binding protein G(I)/G(S)/G(T) subunit beta-1;Gnb1	GUANINE NUCLEOTIDE-BINDING PROTEIN G(I)/G(S)/G(T) SUBUNIT BETA-1 (PTHR19850:SF29)	hydrolase;heterotrimeric G-protein	285.657
ENSMUSG00000029713	Guanine nucleotide-binding protein G(I)/G(S)/G(T) subunit beta-2;Gnb2	GUANINE NUCLEOTIDE-BINDING PROTEIN G(I)/G(S)/G(T) SUBUNIT BETA-2 (PTHR19850:SF27)	hydrolase;heterotrimeric G-protein	114.035
ENSMUSG00000023439	Guanine nucleotide-binding protein G(I)/G(S)/G(T) subunit beta-3;Gnb3	GUANINE NUCLEOTIDE-BINDING PROTEIN G(I)/G(S)/G(T) SUBUNIT BETA-3 (PTHR19850:SF31)	hydrolase;heterotrimeric G-protein	2.58011
ENSMUSG00000024639	Guanine nucleotide-binding protein G(q) subunit alpha;Gnaq	GUANINE NUCLEOTIDE-BINDING PROTEIN G(Q) SUBUNIT ALPHA (PTHR10218:SF184)	heterotrimeric G-protein	258.322
ENSMUSG00000027669	Guanine nucleotide-binding protein subunit beta-4;Gnb4	GUANINE NUCLEOTIDE-BINDING PROTEIN SUBUNIT BETA-4 (PTHR19850:SF28)	hydrolase;heterotrimeric G-protein	29.6217
ENSMUSG00000032192	Guanine nucleotide-binding protein subunit beta-5;Gnb5	GUANINE NUCLEOTIDE-BINDING PROTEIN SUBUNIT BETA-5 (PTHR19850:SF12)	hydrolase;heterotrimeric G-protein	31.7933
ENSMUSG00000030102	Inositol 1,4,5-trisphosphate receptor type 1;Itpr1	INOSITOL 1,4,5-TRISPHOSPHATE RECEPTOR TYPE 1 (PTHR13715:SF52)	ligand-gated ion channel;ligand-gated ion channel	250.135
ENSMUSG00000030287	Inositol 1,4,5-trisphosphate receptor type 2;Itpr2	INOSITOL 1,4,5-TRISPHOSPHATE RECEPTOR TYPE 2 (PTHR13715:SF53)	ligand-gated ion channel;ligand-gated ion channel	23.4928
ENSMUSG00000042644	Inositol 1,4,5-trisphosphate receptor type 3;Itpr3	INOSITOL 1,4,5-TRISPHOSPHATE RECEPTOR TYPE 3 (PTHR13715:SF51)	ligand-gated ion channel;ligand-gated ion channel	4.91383
ENSMUSG00000063358	Mitogen-activated protein kinase 1;Mapk1	MITOGEN-ACTIVATED PROTEIN KINASE 1 (PTHR24055:SF161)	non-receptor serine/threonine protein kinase;non-receptor serine/threonine protein kinase	136.788
ENSMUSG00000063065	Mitogen-activated protein kinase 3;Mapk3	MITOGEN-ACTIVATED PROTEIN KINASE 3 (PTHR24055:SF111)	non-receptor serine/threonine protein kinase;non-receptor serine/threonine protein kinase	69.0344
ENSMUSG00000050965	Protein kinase C;Prkca	PROTEIN KINASE C ALPHA TYPE (PTHR24357:SF65)	non-receptor serine/threonine protein kinase;transfer/carrier protein;non-receptor serine/threonine protein kinase;annexin;calmodulin	63.0572
ENSMUSG00000002233	Rho-related GTP-binding protein RhoC;Rhoc	RHO-RELATED GTP-BINDING PROTEIN RHOC (PTHR24072:SF100)	small GTPase	2.71299
ENSMUSG00000007815	Transforming protein RhoA;Rhoa	TRANSFORMING PROTEIN RHOA (PTHR24072:SF111)	small GTPase	88.4754
Vasopressin synthesis (P04395)
Ensembl Gene ID	Gene name and Gene symbol	Panther Family/subfamily	Panther protein class	CPM
ENSMUSG00000037852	Carboxypeptidase E;Cpe	CARBOXYPEPTIDASE E (PTHR11532:SF41)	metalloprotease;metalloprotease	533.903
ENSMUSG00000027301	Oxytocin-neurophysin 1;Oxt	OXYTOCIN-NEUROPHYSIN 1 (PTHR11681:SF4)	neuropeptide	2.99597
ENSMUSG00000026335	Peptidyl-glycine alpha-amidating monooxygenase;Pam	PEPTIDYL-GLYCINE ALPHA-AMIDATING MONOOXYGENASE (PTHR10680:SF13)	oxygenase	299.073
ENSMUSG00000024127	Prolyl endopeptidase-like;Prepl	PROLYL ENDOPEPTIDASE-LIKE (PTHR11757:SF3)	serine protease;serine protease	410.507
ENSMUSG00000019849	Prolyl endopeptidase;Prep	PROLYL ENDOPEPTIDASE (PTHR11757:SF2)	serine protease;serine protease	10.9423
ENSMUSG00000024516	Signal peptidase complex catalytic subunit SEC11C;Sec11c	SIGNAL PEPTIDASE COMPLEX CATALYTIC SUBUNIT SEC11C (PTHR10806:SF3)	serine protease;serine protease	31.8028
ENSMUSG00000021917	Signal peptidase complex subunit 1;Spcs1	SIGNAL PEPTIDASE COMPLEX SUBUNIT 1 (PTHR13202:SF0)	signaling molecule	18.5868
ENSMUSG00000035227	Signal peptidase complex subunit 2;Spcs2	SIGNAL PEPTIDASE COMPLEX SUBUNIT 2 (PTHR13085:SF0)	enzyme modulator	66.8537
ENSMUSG00000054408	Signal peptidase complex subunit 3;Spcs3	SIGNAL PEPTIDASE COMPLEX SUBUNIT 3 (PTHR12804:SF0)	protease;protease	42.851
ENSMUSG00000048355,ENSMUSG00000048040	Signal peptidase complex subunit 3;Spcs3	SIGNAL PEPTIDASE COMPLEX SUBUNIT 3 (PTHR12804:SF1)	protease;protease	19.5026
ENSMUSG00000037727	Vasopressin-neurophysin 2-copeptin;Avp	VASOPRESSIN-NEUROPHYSIN 2-COPEPTIN (PTHR11681:SF2)	neuropeptide	2.39945
Circadian clock system (P00015)
Ensembl Gene ID	Gene name and Gene symbol	Panther Family/subfamily	Panther protein class	CPM
ENSMUSG00000055116	Aryl hydrocarbon receptor nuclear translocator-like protein 1;Arntl	ARYL HYDROCARBON RECEPTOR NUCLEAR TRANSLOCATOR-LIKE PROTEIN 1 (PTHR23042:SF52)	basic helix-loop-helix transcription factor	14.6459
ENSMUSG00000025162	Casein kinase I isoform delta;Csnk1d	CASEIN KINASE I ISOFORM DELTA (PTHR11909:SF106)	non-receptor serine/threonine protein kinase;non-receptor serine/threonine protein kinase	186.797
ENSMUSG00000022433	Casein kinase I isoform epsilon;Csnk1e	CASEIN KINASE I ISOFORM EPSILON (PTHR11909:SF74)	non-receptor serine/threonine protein kinase;non-receptor serine/threonine protein kinase	67.3997
ENSMUSG00000029238	Circadian locomoter output cycles protein kaput;Clock	CIRCADIAN LOCOMOTER OUTPUT CYCLES PROTEIN KAPUT (PTHR23042:SF2)	basic helix-loop-helix transcription factor	76.6284
ENSMUSG00000020038	Cryptochrome-1;Cry1	CRYPTOCHROME-1 (PTHR11455:SF16)	DNA photolyase;lyase	12.1705
ENSMUSG00000068742	Cryptochrome-2;Cry2	CRYPTOCHROME-2 (PTHR11455:SF15)	DNA photolyase;lyase	86.2989
ENSMUSG00000020893	Period circadian protein homolog 1;Per1	PERIOD CIRCADIAN PROTEIN HOMOLOG 1 (PTHR11269:SF8)	transcription cofactor	54.7811
ENSMUSG00000055866	Period circadian protein homolog 2;Per2	PERIOD CIRCADIAN PROTEIN HOMOLOG 2 (PTHR11269:SF9)	transcription cofactor	15.8013
ENSMUSG00000028957	Period circadian protein homolog 3;Per3	PERIOD CIRCADIAN PROTEIN HOMOLOG 3 (PTHR11269:SF13)	transcription cofactor	54.1193
FGF signaling pathway (P00021)
Ensembl Gene ID	Gene name and Gene symbol	Panther Family/subfamily	Panther protein class	CPM
ENSMUSG00000034330	1-phosphatidylinositol 4,5-bisphosphate phosphodiesterase gamma-2;Plcg2	1-PHOSPHATIDYLINOSITOL 4,5-BISPHOSPHATE PHOSPHODIESTERASE GAMMA-2 (PTHR10336:SF25)	signaling molecule;phospholipase;guanyl-nucleotide exchange factor;calcium-binding protein	4.72513
ENSMUSG00000018326	14-3-3 protein beta/alpha;Ywhab	14-3-3 PROTEIN BETA/ALPHA (PTHR18860:SF7)	chaperone	483.871
ENSMUSG00000020849	14-3-3 protein epsilon;Ywhae	14-3-3 PROTEIN EPSILON (PTHR18860:SF17)	chaperone	452.149
ENSMUSG00000018965	14-3-3 protein eta;Ywhah	14-3-3 PROTEIN ETA (PTHR18860:SF16)	chaperone	347.622
ENSMUSG00000051391	14-3-3 protein gamma;Ywhag	14-3-3 PROTEIN GAMMA (PTHR18860:SF2)	chaperone	915.488
ENSMUSG00000076432	14-3-3 protein theta;Ywhaq	14-3-3 PROTEIN THETA (PTHR18860:SF3)	chaperone	66.7613
ENSMUSG00000022285	14-3-3 protein zeta/delta;Ywhaz	14-3-3 PROTEIN ZETA/DELTA (PTHR18860:SF5)	chaperone	368.056
ENSMUSG00000004936	Dual specificity mitogen-activated protein kinase kinase 1;Map2k1	DUAL SPECIFICITY MITOGEN-ACTIVATED PROTEIN KINASE KINASE 1 (PTHR24360:SF36)		165.13
ENSMUSG00000035027	Dual specificity mitogen-activated protein kinase kinase 2;Map2k2	DUAL SPECIFICITY MITOGEN-ACTIVATED PROTEIN KINASE KINASE 2 (PTHR24360:SF15)		46.373
ENSMUSG00000018932	Dual specificity mitogen-activated protein kinase kinase 3;Map2k3	DUAL SPECIFICITY MITOGEN-ACTIVATED PROTEIN KINASE KINASE 3 (PTHR24361:SF191)		11.6516
ENSMUSG00000033352	Dual specificity mitogen-activated protein kinase kinase 4;Map2k4	DUAL SPECIFICITY MITOGEN-ACTIVATED PROTEIN KINASE KINASE 4 (PTHR24360:SF46)		149.206
ENSMUSG00000020623	Dual specificity mitogen-activated protein kinase kinase 6;Map2k6	DUAL SPECIFICITY MITOGEN-ACTIVATED PROTEIN KINASE KINASE 6 (PTHR24361:SF40)		3.32147
ENSMUSG00000002948	Dual specificity mitogen-activated protein kinase kinase 7;Map2k7	DUAL SPECIFICITY MITOGEN-ACTIVATED PROTEIN KINASE KINASE 7 (PTHR24360:SF3)		112.195
ENSMUSG00000036585	Fibroblast growth factor 1;Fgf1	FIBROBLAST GROWTH FACTOR 1 (PTHR11486:SF65)	growth factor	41.6831
ENSMUSG00000042826	Fibroblast growth factor 11;Fgf11	FIBROBLAST GROWTH FACTOR 11 (PTHR11486:SF67)	growth factor	2.84467
ENSMUSG00000022523	Fibroblast growth factor 12;Fgf12	FIBROBLAST GROWTH FACTOR 12 (PTHR11486:SF17)	growth factor	34.5489
ENSMUSG00000031137	Fibroblast growth factor 13;Fgf13	FIBROBLAST GROWTH FACTOR 13 (PTHR11486:SF77)	growth factor	20.1108
ENSMUSG00000025551	Fibroblast growth factor 14;Fgf14	FIBROBLAST GROWTH FACTOR 14 (PTHR11486:SF18)	growth factor	45.8449
ENSMUSG00000031603	Fibroblast growth factor 20;Fgf20	FIBROBLAST GROWTH FACTOR 20 (PTHR11486:SF72)	growth factor	1.91008
ENSMUSG00000027208	Fibroblast growth factor 7;Fgf7	FIBROBLAST GROWTH FACTOR 7 (PTHR11486:SF20)	growth factor	1.33934
ENSMUSG00000021974	Fibroblast growth factor 9;Fgf9	FIBROBLAST GROWTH FACTOR 9 (PTHR11486:SF28)	growth factor	10.9379
ENSMUSG00000031565	Fibroblast growth factor receptor 1;Fgfr1	FIBROBLAST GROWTH FACTOR RECEPTOR 1 (PTHR24416:SF131)		93.462
ENSMUSG00000020170	Fibroblast growth factor receptor substrate 2;Frs2	FIBROBLAST GROWTH FACTOR RECEPTOR SUBSTRATE 2 (PTHR21258:SF40)		62.3764
ENSMUSG00000030849	Fibroblast growth factor receptor;Fgfr2	FIBROBLAST GROWTH FACTOR RECEPTOR 2 (PTHR24416:SF130)		21.7003
ENSMUSG00000054252	Fibroblast growth factor receptor;Fgfr3	FIBROBLAST GROWTH FACTOR RECEPTOR 3 (PTHR24416:SF128)		50.4365
ENSMUSG00000059923	Growth factor receptor-bound protein 2;Grb2	GROWTH FACTOR RECEPTOR-BOUND PROTEIN 2 (PTHR22820:SF27)	transmembrane receptor regulatory/adaptor protein;signaling molecule	82.4167
ENSMUSG00000025499	GTPase HRas;Hras1	GTPASE HRAS (PTHR24070:SF184)	small GTPase	45.911
ENSMUSG00000030265	GTPase KRas;Kras	GTPASE KRAS (PTHR24070:SF186)	small GTPase	60.0327
ENSMUSG00000027852	GTPase NRas;Nras	GTPASE NRAS (PTHR24070:SF189)	small GTPase	26.3692
ENSMUSG00000024383	Mitogen activated protein kinase kinase kinase 2;Map3k2	MITOGEN-ACTIVATED PROTEIN KINASE KINASE KINASE 2 (PTHR24360:SF37)		61.2853
ENSMUSG00000063358	Mitogen-activated protein kinase 1;Mapk1	MITOGEN-ACTIVATED PROTEIN KINASE 1 (PTHR24055:SF161)	non-receptor serine/threonine protein kinase;non-receptor serine/threonine protein kinase	136.788
ENSMUSG00000046709	Mitogen-activated protein kinase 10;Mapk10	MITOGEN-ACTIVATED PROTEIN KINASE 10 (PTHR24055:SF162)	non-receptor serine/threonine protein kinase;non-receptor serine/threonine protein kinase	166.845
ENSMUSG00000053137	Mitogen-activated protein kinase 11;Mapk11	MITOGEN-ACTIVATED PROTEIN KINASE 11 (PTHR24055:SF109)	non-receptor serine/threonine protein kinase;non-receptor serine/threonine protein kinase	25.3053
ENSMUSG00000022610	Mitogen-activated protein kinase 12;Mapk12	MITOGEN-ACTIVATED PROTEIN KINASE 12 (PTHR24055:SF146)	non-receptor serine/threonine protein kinase;non-receptor serine/threonine protein kinase	6.37125
ENSMUSG00000053436	Mitogen-activated protein kinase 14;Mapk14	MITOGEN-ACTIVATED PROTEIN KINASE 14 (PTHR24055:SF110)	non-receptor serine/threonine protein kinase;non-receptor serine/threonine protein kinase	67.345
ENSMUSG00000063065	Mitogen-activated protein kinase 3;Mapk3	MITOGEN-ACTIVATED PROTEIN KINASE 3 (PTHR24055:SF111)	non-receptor serine/threonine protein kinase;non-receptor serine/threonine protein kinase	69.0344
ENSMUSG00000021754	Mitogen-activated protein kinase kinase kinase 1;Map3k1	MITOGEN-ACTIVATED PROTEIN KINASE KINASE KINASE 1 (PTHR24361:SF255)		20.9464
ENSMUSG00000020700	Mitogen-activated protein kinase kinase kinase 3;Map3k3	MITOGEN-ACTIVATED PROTEIN KINASE KINASE KINASE 3 (PTHR24360:SF38)		19.3365
ENSMUSG00000014426	Mitogen-activated protein kinase kinase kinase 4;Map3k4	MITOGEN-ACTIVATED PROTEIN KINASE KINASE KINASE 4 (PTHR24360:SF53)		63.7902
ENSMUSG00000071369	Mitogen-activated protein kinase kinase kinase 5;Map3k5	MITOGEN-ACTIVATED PROTEIN KINASE KINASE KINASE 5 (PTHR11584:SF332)	protein kinase;protein kinase	72.6108
ENSMUSG00000028862	Mitogen-activated protein kinase kinase kinase 6;Map3k6	MITOGEN-ACTIVATED PROTEIN KINASE KINASE KINASE 6 (PTHR24361:SF244)		2.86614
ENSMUSG00000032959	Phosphatidylethanolamine-binding protein 1;Pebp1	PHOSPHATIDYLETHANOLAMINE-BINDING PROTEIN 1 (PTHR11362:SF10)		63.2101
ENSMUSG00000033628	Phosphatidylinositol 3-kinase catalytic subunit type 3;Pik3c3	PHOSPHATIDYLINOSITOL 3-KINASE CATALYTIC SUBUNIT TYPE 3 (PTHR10048:SF7)	kinase;kinase	40.6501
ENSMUSG00000030660	Phosphatidylinositol 4-phosphate 3-kinase C2 domain-containing subunit alpha;Pik3c2a	PHOSPHATIDYLINOSITOL 4-PHOSPHATE 3-KINASE C2 DOMAIN-CONTAINING SUBUNIT ALPHA (PTHR10048:SF28)	kinase;kinase	34.8915
ENSMUSG00000030228	Phosphatidylinositol 4-phosphate 3-kinase C2 domain-containing subunit gamma;Pik3c2g	PHOSPHATIDYLINOSITOL 4-PHOSPHATE 3-KINASE C2 DOMAIN-CONTAINING SUBUNIT GAMMA (PTHR10048:SF29)	kinase;kinase	1.42654
ENSMUSG00000027665	Phosphatidylinositol 4,5-bisphosphate 3-kinase catalytic subunit alpha isoform;Pik3ca	PHOSPHATIDYLINOSITOL 4,5-BISPHOSPHATE 3-KINASE CATALYTIC SUBUNIT ALPHA ISOFORM (PTHR10048:SF54)	kinase;kinase	55.325
ENSMUSG00000032462	Phosphatidylinositol 4,5-bisphosphate 3-kinase catalytic subunit beta isoform;Pik3cb	PHOSPHATIDYLINOSITOL 4,5-BISPHOSPHATE 3-KINASE CATALYTIC SUBUNIT BETA ISOFORM (PTHR10048:SF33)	kinase;kinase	15.1078
ENSMUSG00000039936	Phosphatidylinositol 4,5-bisphosphate 3-kinase catalytic subunit delta isoform;Pik3cd	PHOSPHATIDYLINOSITOL 4,5-BISPHOSPHATE 3-KINASE CATALYTIC SUBUNIT DELTA ISOFORM (PTHR10048:SF35)	kinase;kinase	11.1995
ENSMUSG00000021948	Protein kinase C delta type;Prkcd	PROTEIN KINASE C DELTA TYPE (PTHR24352:SF32)	non-receptor serine/threonine protein kinase;transfer/carrier protein;non-receptor serine/threonine protein kinase;annexin;calmodulin	8.09489
ENSMUSG00000045038	Protein kinase C epsilon type;Prkce	PROTEIN KINASE C EPSILON TYPE (PTHR24357:SF52)	non-receptor serine/threonine protein kinase;transfer/carrier protein;non-receptor serine/threonine protein kinase;annexin;calmodulin	247.242
ENSMUSG00000021108	Protein kinase C eta type;Prkch	PROTEIN KINASE C ETA TYPE (PTHR24357:SF51)	non-receptor serine/threonine protein kinase;transfer/carrier protein;non-receptor serine/threonine protein kinase;annexin;calmodulin	2.55016
ENSMUSG00000078816	Protein kinase C gamma type;Prkcg	PROTEIN KINASE C GAMMA TYPE (PTHR24357:SF64)	non-receptor serine/threonine protein kinase;transfer/carrier protein;non-receptor serine/threonine protein kinase;annexin;calmodulin	26.1547
ENSMUSG00000037643	Protein kinase C iota type;Prkci	PROTEIN KINASE C IOTA TYPE (PTHR24357:SF60)	non-receptor serine/threonine protein kinase;transfer/carrier protein;non-receptor serine/threonine protein kinase;annexin;calmodulin	46.0091
ENSMUSG00000026778	Protein kinase C theta type;Prkcq	PROTEIN KINASE C THETA TYPE (PTHR24352:SF43)	non-receptor serine/threonine protein kinase;transfer/carrier protein;non-receptor serine/threonine protein kinase;annexin;calmodulin	2.21401
ENSMUSG00000029053	Protein kinase C zeta type;Prkcz	PROTEIN KINASE C ZETA TYPE (PTHR24357:SF59)	non-receptor serine/threonine protein kinase;transfer/carrier protein;non-receptor serine/threonine protein kinase;annexin;calmodulin	38.501
ENSMUSG00000050965	Protein kinase C;Prkca	PROTEIN KINASE C ALPHA TYPE (PTHR24357:SF65)	non-receptor serine/threonine protein kinase;transfer/carrier protein;non-receptor serine/threonine protein kinase;annexin;calmodulin	63.0572
ENSMUSG00000026447	Protein Pik3c2b;Pik3c2b	PHOSPHATIDYLINOSITOL 4-PHOSPHATE 3-KINASE C2 DOMAIN-CONTAINING SUBUNIT BETA (PTHR10048:SF30)	kinase;kinase	21.7168
ENSMUSG00000024777	Protein Ppp2r5b;Ppp2r5b	SERINE/THREONINE-PROTEIN PHOSPHATASE 2A 56 KDA REGULATORY SUBUNIT BETA ISOFORM (PTHR10257:SF4)	protein phosphatase;protein phosphatase	44.1898
ENSMUSG00000059409	Protein Ppp2r5d;Ppp2r5d	SERINE/THREONINE-PROTEIN PHOSPHATASE 2A 56 KDA REGULATORY SUBUNIT DELTA ISOFORM (PTHR10257:SF14)	protein phosphatase;protein phosphatase	35.3762
ENSMUSG00000021549	Protein Rasa1;Rasa1	RAS GTPASE-ACTIVATING PROTEIN 1 (PTHR10194:SF19)	signaling molecule;G-protein modulator	43.7209
ENSMUSG00000037211	Protein sprouty homolog 1;Spry1	PROTEIN SPROUTY HOMOLOG 1 (PTHR12365:SF10)	transcription factor;signaling molecule	4.59511
ENSMUSG00000022114	Protein sprouty homolog 2;Spry2	PROTEIN SPROUTY HOMOLOG 2 (PTHR12365:SF8)	transcription factor;signaling molecule	11.5602
ENSMUSG00000024427	Protein sprouty homolog 4;Spry4	PROTEIN SPROUTY HOMOLOG 4 (PTHR12365:SF6)	transcription factor;signaling molecule	21.9007
ENSMUSG00000001729	RAC-alpha serine/threonine-protein kinase;Akt1	RAC-ALPHA SERINE/THREONINE-PROTEIN KINASE (PTHR24352:SF30)	non-receptor serine/threonine protein kinase;transfer/carrier protein;non-receptor serine/threonine protein kinase;annexin;calmodulin	69.4381
ENSMUSG00000004056	RAC-beta serine/threonine-protein kinase;Akt2	RAC-BETA SERINE/THREONINE-PROTEIN KINASE (PTHR24352:SF28)	non-receptor serine/threonine protein kinase;transfer/carrier protein;non-receptor serine/threonine protein kinase;annexin;calmodulin	40.1228
ENSMUSG00000019699	RAC-gamma serine/threonine-protein kinase;Akt3	RAC-GAMMA SERINE/THREONINE-PROTEIN KINASE (PTHR24352:SF29)	non-receptor serine/threonine protein kinase;transfer/carrier protein;non-receptor serine/threonine protein kinase;annexin;calmodulin	92.3934
ENSMUSG00000004952	Ras GTPase-activating protein 4;Rasa4	RAS GTPASE-ACTIVATING PROTEIN 4-RELATED (PTHR10194:SF4)	signaling molecule;G-protein modulator	15.7648
ENSMUSG00000032413	RAS p21 protein activator 2;Rasa2	RAS GTPASE-ACTIVATING PROTEIN 2 (PTHR10194:SF21)	signaling molecule;G-protein modulator	37.1896
ENSMUSG00000001847	Ras-related C3 botulinum toxin substrate 1;Rac1	RAS-RELATED C3 BOTULINUM TOXIN SUBSTRATE 1 (PTHR24072:SF105)	small GTPase	115.483
ENSMUSG00000018012	Ras-related C3 botulinum toxin substrate 3;Rac3	RAS-RELATED C3 BOTULINUM TOXIN SUBSTRATE 3 (PTHR24072:SF107)	small GTPase	20.3785
ENSMUSG00000029602	RasGAP-activating-like protein 1;Rasal1	RASGAP-ACTIVATING-LIKE PROTEIN 1 (PTHR10194:SF3)	signaling molecule;G-protein modulator	16.3302
ENSMUSG00000033276	Serine/threonine-protein kinase 36;Stk36	SERINE/THREONINE-PROTEIN KINASE 36 (PTHR22983:SF6)		6.2882
ENSMUSG00000022052	Serine/threonine-protein phosphatase 2A 55 kDa regulatory subunit B alpha isoform;Ppp2r2a	SERINE/THREONINE-PROTEIN PHOSPHATASE 2A 55 KDA REGULATORY SUBUNIT B ALPHA ISOFORM (PTHR11871:SF2)	protein phosphatase;protein phosphatase	59.8746
ENSMUSG00000029120	Serine/threonine-protein phosphatase 2A 55 kDa regulatory subunit B gamma isoform;Ppp2r2c	SERINE/THREONINE-PROTEIN PHOSPHATASE 2A 55 KDA REGULATORY SUBUNIT B GAMMA ISOFORM (PTHR11871:SF5)	protein phosphatase;protein phosphatase	157.143
ENSMUSG00000026626	Serine/threonine-protein phosphatase 2A 56 kDa regulatory subunit alpha isoform;Ppp2r5a	SERINE/THREONINE-PROTEIN PHOSPHATASE 2A 56 KDA REGULATORY SUBUNIT ALPHA ISOFORM (PTHR10257:SF6)	protein phosphatase;protein phosphatase	13.3777
ENSMUSG00000021051	Serine/threonine-protein phosphatase 2A 56 kDa regulatory subunit epsilon isoform;Ppp2r5e	SERINE/THREONINE-PROTEIN PHOSPHATASE 2A 56 KDA REGULATORY SUBUNIT EPSILON ISOFORM (PTHR10257:SF5)	protein phosphatase;protein phosphatase	86.8739
ENSMUSG00000017843	Serine/threonine-protein phosphatase 2A 56 kDa regulatory subunit gamma isoform;Ppp2r5c	SERINE/THREONINE-PROTEIN PHOSPHATASE 2A 56 KDA REGULATORY SUBUNIT GAMMA ISOFORM (PTHR10257:SF3)	protein phosphatase;protein phosphatase	62.6767
ENSMUSG00000007564	Serine/threonine-protein phosphatase 2A 65 kDa regulatory subunit A alpha isoform;Ppp2r1a	SERINE/THREONINE-PROTEIN PHOSPHATASE 2A 65 KDA REGULATORY SUBUNIT A ALPHA ISOFORM (PTHR10648:SF2)	protein phosphatase;protein phosphatase	141.638
ENSMUSG00000020349	Serine/threonine-protein phosphatase 2A catalytic subunit alpha isoform;Ppp2ca	SERINE/THREONINE-PROTEIN PHOSPHATASE 2A CATALYTIC SUBUNIT ALPHA ISOFORM (PTHR11668:SF218)	protein phosphatase;protein phosphatase;calcium-binding protein	145.161
ENSMUSG00000009630	Serine/threonine-protein phosphatase 2A catalytic subunit beta isoform;Ppp2cb	SERINE/THREONINE-PROTEIN PHOSPHATASE 2A CATALYTIC SUBUNIT BETA ISOFORM (PTHR11668:SF21)	protein phosphatase;protein phosphatase;calcium-binding protein	51.9882
ENSMUSG00000061950	Serine/threonine-protein phosphatase 4 regulatory subunit 1;Ppp4r1	SERINE/THREONINE-PROTEIN PHOSPHATASE 4 REGULATORY SUBUNIT 1 (PTHR10648:SF8)	protein phosphatase;protein phosphatase	23.0524
ENSMUSG00000042626	SHC-transforming protein 1;Shc1	SHC-TRANSFORMING PROTEIN 1 (PTHR10337:SF2)	signaling molecule	11.7267
ENSMUSG00000021448	SHC-transforming protein 3;Shc3	SHC-TRANSFORMING PROTEIN 3 (PTHR10337:SF4)	signaling molecule	16.8088
ENSMUSG00000024241	Son of sevenless homolog 1;Sos1	SON OF SEVENLESS HOMOLOG 1 (PTHR23113:SF168)	guanyl-nucleotide exchange factor	136.966
ENSMUSG00000043733	Tyrosine-protein phosphatase non-receptor type 11;Ptpn11	TYROSINE-PROTEIN PHOSPHATASE NON-RECEPTOR TYPE 11 (PTHR19134:SF64)	protein phosphatase;protein phosphatase	232.932
ENSMUSG00000004266	Tyrosine-protein phosphatase non-receptor type 6;Ptpn6	TYROSINE-PROTEIN PHOSPHATASE NON-RECEPTOR TYPE 6 (PTHR19134:SF65)	protein phosphatase;protein phosphatase	1.87676
Axon guidance mediated by semaphorins (P00007)
Ensembl Gene ID	Gene name and Gene symbol	Panther Family/subfamily	Panther protein class	CPM
ENSMUSG00000028969	Cyclin-dependent kinase 5;Cdk5	CYCLIN-DEPENDENT KINASE 5 (PTHR24056:SF161)	non-receptor serine/threonine protein kinase;non-receptor tyrosine protein kinase;non-receptor serine/threonine protein kinase;non-receptor tyrosine protein kinase	57.4264
ENSMUSG00000029121	Dihydropyrimidinase-related protein 1;Crmp1	DIHYDROPYRIMIDINASE-RELATED PROTEIN 1 (PTHR11647:SF54)	hydrolase	76.9734
ENSMUSG00000022048	Dihydropyrimidinase-related protein 2;Dpysl2	DIHYDROPYRIMIDINASE-RELATED PROTEIN 2 (PTHR11647:SF56)	hydrolase	650.34
ENSMUSG00000024501	Dihydropyrimidinase-related protein 3;Dpysl3	DIHYDROPYRIMIDINASE-RELATED PROTEIN 3 (PTHR11647:SF57)	hydrolase	96.4975
ENSMUSG00000025478	Dihydropyrimidinase-related protein 4;Dpysl4	DIHYDROPYRIMIDINASE-RELATED PROTEIN 4 (PTHR11647:SF55)	hydrolase	33.1585
ENSMUSG00000029168	Dihydropyrimidinase-related protein 5;Dpysl5	DIHYDROPYRIMIDINASE-RELATED PROTEIN 5 (PTHR11647:SF58)	hydrolase	55.3435
ENSMUSG00000025810	Neuropilin-1;Nrp1	NEUROPILIN-1 (PTHR10127:SF616)	transporter;apolipoprotein;membrane-bound signaling molecule;receptor;metalloprotease;serine protease;oxidase;metalloprotease;serine protease;extracellular matrix protein;enzyme modulator;cell adhesion molecule	38.6361
ENSMUSG00000030084	Plexin-A1;Plxna1	PLEXIN-A1 (PTHR22625:SF35)	tyrosine protein kinase receptor;signaling molecule;tyrosine protein kinase receptor;protein kinase	112.449
ENSMUSG00000053646	Plexin-B1;Plxnb1	PLEXIN-B1 (PTHR22625:SF36)	tyrosine protein kinase receptor;signaling molecule;tyrosine protein kinase receptor;protein kinase	92.5269
ENSMUSG00000001847	Ras-related C3 botulinum toxin substrate 1;Rac1	RAS-RELATED C3 BOTULINUM TOXIN SUBSTRATE 1 (PTHR24072:SF105)	small GTPase	115.483
ENSMUSG00000018012	Ras-related C3 botulinum toxin substrate 3;Rac3	RAS-RELATED C3 BOTULINUM TOXIN SUBSTRATE 3 (PTHR24072:SF107)	small GTPase	20.3785
ENSMUSG00000040940	Rho guanine nucleotide exchange factor 1;Arhgef1	RHO GUANINE NUCLEOTIDE EXCHANGE FACTOR 1 (PTHR22825:SF6)		36.6819
ENSMUSG00000028883	Semaphorin-3A;Sema3a	SEMAPHORIN-3A (PTHR11036:SF23)	membrane-bound signaling molecule	6.02582
ENSMUSG00000021451	Semaphorin-4D;Sema4d	SEMAPHORIN-4D (PTHR11036:SF18)	membrane-bound signaling molecule	65.6112
ENSMUSG00000030774	Serine/threonine-protein kinase PAK 1;Pak1	SERINE/THREONINE-PROTEIN KINASE PAK 1 (PTHR24361:SF232)		121.475
ENSMUSG00000007815	Transforming protein RhoA;Rhoa	TRANSFORMING PROTEIN RHOA (PTHR24072:SF111)	small GTPase	88.4754
ENSMUSG00000053158	Tyrosine-protein kinase Fes/Fps;Fes	TYROSINE-PROTEIN KINASE FES/FPS (PTHR24418:SF197)	non-receptor tyrosine protein kinase;non-receptor tyrosine protein kinase	1.41609
ENSMUSG00000019843	Tyrosine-protein kinase Fyn;Fyn	TYROSINE-PROTEIN KINASE FYN (PTHR24418:SF44)	non-receptor tyrosine protein kinase;non-receptor tyrosine protein kinase	65.9004
Axon guidance mediated by Slit/Robo (P00008)
Ensembl Gene ID	Gene name and Gene symbol	Panther Family/subfamily	Panther protein class	CPM
ENSMUSG00000006699	Cell division control protein 42 homolog;Cdc42	CELL DIVISION CONTROL PROTEIN 42 HOMOLOG (PTHR24072:SF136)	small GTPase	142.69
ENSMUSG00000060534	Netrin receptor DCC;Dcc	NETRIN RECEPTOR DCC (PTHR10489:SF68)	immunoglobulin receptor superfamily;protein phosphatase;protein phosphatase;immunoglobulin receptor superfamily;immunoglobulin superfamily cell adhesion molecule	42.1568
ENSMUSG00000020902	Netrin-1;Ntn1	NETRIN-1 (PTHR10574:SF219)	receptor;extracellular matrix linker protein	9.91842
ENSMUSG00000079662	Netrin-3;Ntn3	NETRIN-3 (PTHR10574:SF253)	receptor;extracellular matrix linker protein	13.3327
ENSMUSG00000020019	Netrin-4;Ntn4	NETRIN-4 (PTHR10574:SF260)	receptor;extracellular matrix linker protein	7.41374
ENSMUSG00000059857	Netrin-G1;Ntng1	NETRIN-G1 (PTHR10574:SF28)	receptor;extracellular matrix linker protein	19.3532
ENSMUSG00000022995	Protein enabled homolog;Enah	PROTEIN ENABLED HOMOLOG (PTHR11202:SF1)		161.926
ENSMUSG00000001847	Ras-related C3 botulinum toxin substrate 1;Rac1	RAS-RELATED C3 BOTULINUM TOXIN SUBSTRATE 1 (PTHR24072:SF105)	small GTPase	115.483
ENSMUSG00000018012	Ras-related C3 botulinum toxin substrate 3;Rac3	RAS-RELATED C3 BOTULINUM TOXIN SUBSTRATE 3 (PTHR24072:SF107)	small GTPase	20.3785
ENSMUSG00000030223	Receptor-type tyrosine-protein phosphatase O;Ptpro	RECEPTOR-TYPE TYROSINE-PROTEIN PHOSPHATASE O (PTHR19134:SF251)	protein phosphatase;protein phosphatase	188.885
ENSMUSG00000054364	Rho-related GTP-binding protein RhoB;Rhob	RHO-RELATED GTP-BINDING PROTEIN RHOB (PTHR24072:SF140)	small GTPase	116.751
ENSMUSG00000002233	Rho-related GTP-binding protein RhoC;Rhoc	RHO-RELATED GTP-BINDING PROTEIN RHOC (PTHR24072:SF100)	small GTPase	2.71299
ENSMUSG00000052516	ROBO2 isoform b;Robo2	ROUNDABOUT HOMOLOG 2 (PTHR10489:SF27)	immunoglobulin receptor superfamily;protein phosphatase;protein phosphatase;immunoglobulin receptor superfamily;immunoglobulin superfamily cell adhesion molecule	46.3696
ENSMUSG00000022883	Roundabout homolog 1;Robo1	ROUNDABOUT HOMOLOG 1 (PTHR10489:SF107)	immunoglobulin receptor superfamily;protein phosphatase;protein phosphatase;immunoglobulin receptor superfamily;immunoglobulin superfamily cell adhesion molecule	36.4986
ENSMUSG00000025020	Slit homolog 1 protein;Slit1	SLIT HOMOLOG 1 PROTEIN (PTHR24373:SF39)	receptor;extracellular matrix protein	121.18
ENSMUSG00000056427	Slit homolog 3 protein;Slit3	SLIT HOMOLOG 3 PROTEIN (PTHR24373:SF15)	receptor;extracellular matrix protein	6.88789
ENSMUSG00000020121	SLIT-ROBO Rho GTPase-activating protein 1;Srgap1	SLIT-ROBO RHO GTPASE-ACTIVATING PROTEIN 1 (PTHR14166:SF15)	G-protein modulator	44.7161
ENSMUSG00000061353	Stromal cell-derived factor 1;Cxcl12	STROMAL CELL-DERIVED FACTOR 1 (PTHR18837:SF3)		9.77075
Axon guidance mediated by netrin (P00009)
Ensembl Gene ID	Gene name and Gene symbol	Panther Family/subfamily	Panther protein class	CPM
ENSMUSG00000034330	1-phosphatidylinositol 4,5-bisphosphate phosphodiesterase gamma-2;Plcg2	1-PHOSPHATIDYLINOSITOL 4,5-BISPHOSPHATE PHOSPHODIESTERASE GAMMA-2 (PTHR10336:SF25)	signaling molecule;phospholipase;guanyl-nucleotide exchange factor;calcium-binding protein	4.72513
ENSMUSG00000025085	Actin-binding LIM protein 1;Ablim1	ACTIN-BINDING LIM PROTEIN 1 (PTHR24213:SF18)	structural protein;actin family cytoskeletal protein	73.93
ENSMUSG00000006699	Cell division control protein 42 homolog;Cdc42	CELL DIVISION CONTROL PROTEIN 42 HOMOLOG (PTHR24072:SF136)	small GTPase	142.69
ENSMUSG00000060534	Netrin receptor DCC;Dcc	NETRIN RECEPTOR DCC (PTHR10489:SF68)	immunoglobulin receptor superfamily;protein phosphatase;protein phosphatase;immunoglobulin receptor superfamily;immunoglobulin superfamily cell adhesion molecule	42.1568
ENSMUSG00000025876	Netrin receptor UNC5A;Unc5a	NETRIN RECEPTOR UNC5A (PTHR12582:SF4)	receptor	23.0434
ENSMUSG00000020099	Netrin receptor UNC5B;Unc5b	NETRIN RECEPTOR UNC5B (PTHR12582:SF6)	receptor	17.338
ENSMUSG00000059921	Netrin receptor UNC5C;Unc5c	NETRIN RECEPTOR UNC5C (PTHR12582:SF7)	receptor	55.0469
ENSMUSG00000063626	Netrin receptor UNC5D;Unc5d	NETRIN RECEPTOR UNC5D (PTHR12582:SF5)	receptor	162.209
ENSMUSG00000020902	Netrin-1;Ntn1	NETRIN-1 (PTHR10574:SF219)	receptor;extracellular matrix linker protein	9.91842
ENSMUSG00000079662	Netrin-3;Ntn3	NETRIN-3 (PTHR10574:SF253)	receptor;extracellular matrix linker protein	13.3327
ENSMUSG00000020019	Netrin-4;Ntn4	NETRIN-4 (PTHR10574:SF260)	receptor;extracellular matrix linker protein	7.41374
ENSMUSG00000059857	Netrin-G1;Ntng1	NETRIN-G1 (PTHR10574:SF28)	receptor;extracellular matrix linker protein	19.3532
ENSMUSG00000031902	Nuclear factor of activated T-cells c3 isoform IB-deltaXa;Nfatc3	NUCLEAR FACTOR OF ACTIVATED T-CELLS, CYTOPLASMIC 3 (PTHR12533:SF6)	transcription factor	13.0198
ENSMUSG00000027544	Nuclear factor of activated T-cells, cytoplasmic 2;Nfatc2	NUCLEAR FACTOR OF ACTIVATED T-CELLS, CYTOPLASMIC 2 (PTHR12533:SF4)	transcription factor	10.2049
ENSMUSG00000023411	Nuclear factor of activated T-cells, cytoplasmic 4;Nfatc4	NUCLEAR FACTOR OF ACTIVATED T-CELLS, CYTOPLASMIC 4 (PTHR12533:SF9)	transcription factor	1.4736
ENSMUSG00000041417	Phosphatidylinositol 3-kinase regulatory subunit alpha;Pik3r1	PHOSPHATIDYLINOSITOL 3-KINASE REGULATORY SUBUNIT ALPHA (PTHR10155:SF3)	kinase modulator	175.689
ENSMUSG00000031834	Phosphatidylinositol 3-kinase regulatory subunit beta;Pik3r2	PHOSPHATIDYLINOSITOL 3-KINASE REGULATORY SUBUNIT BETA (PTHR10155:SF1)	kinase modulator	27.3759
ENSMUSG00000028698	Phosphatidylinositol 3-kinase regulatory subunit gamma;Pik3r3	PHOSPHATIDYLINOSITOL 3-KINASE REGULATORY SUBUNIT GAMMA (PTHR10155:SF2)	kinase modulator	68.7787
ENSMUSG00000030660	Phosphatidylinositol 4-phosphate 3-kinase C2 domain-containing subunit alpha;Pik3c2a	PHOSPHATIDYLINOSITOL 4-PHOSPHATE 3-KINASE C2 DOMAIN-CONTAINING SUBUNIT ALPHA (PTHR10048:SF28)	kinase;kinase	34.8915
ENSMUSG00000030228	Phosphatidylinositol 4-phosphate 3-kinase C2 domain-containing subunit gamma;Pik3c2g	PHOSPHATIDYLINOSITOL 4-PHOSPHATE 3-KINASE C2 DOMAIN-CONTAINING SUBUNIT GAMMA (PTHR10048:SF29)	kinase;kinase	1.42654
ENSMUSG00000027665	Phosphatidylinositol 4,5-bisphosphate 3-kinase catalytic subunit alpha isoform;Pik3ca	PHOSPHATIDYLINOSITOL 4,5-BISPHOSPHATE 3-KINASE CATALYTIC SUBUNIT ALPHA ISOFORM (PTHR10048:SF54)	kinase;kinase	55.325
ENSMUSG00000032462	Phosphatidylinositol 4,5-bisphosphate 3-kinase catalytic subunit beta isoform;Pik3cb	PHOSPHATIDYLINOSITOL 4,5-BISPHOSPHATE 3-KINASE CATALYTIC SUBUNIT BETA ISOFORM (PTHR10048:SF33)	kinase;kinase	15.1078
ENSMUSG00000039936	Phosphatidylinositol 4,5-bisphosphate 3-kinase catalytic subunit delta isoform;Pik3cd	PHOSPHATIDYLINOSITOL 4,5-BISPHOSPHATE 3-KINASE CATALYTIC SUBUNIT DELTA ISOFORM (PTHR10048:SF35)	kinase;kinase	11.1995
ENSMUSG00000020901	Phosphoinositide 3-kinase regulatory subunit 5;Pik3r5	PHOSPHOINOSITIDE 3-KINASE REGULATORY SUBUNIT 5 (PTHR15593:SF2)		2.41159
ENSMUSG00000022995	Protein enabled homolog;Enah	PROTEIN ENABLED HOMOLOG (PTHR11202:SF1)		161.926
ENSMUSG00000026447	Protein Pik3c2b;Pik3c2b	PHOSPHATIDYLINOSITOL 4-PHOSPHATE 3-KINASE C2 DOMAIN-CONTAINING SUBUNIT BETA (PTHR10048:SF30)	kinase;kinase	21.7168
ENSMUSG00000001847	Ras-related C3 botulinum toxin substrate 1;Rac1	RAS-RELATED C3 BOTULINUM TOXIN SUBSTRATE 1 (PTHR24072:SF105)	small GTPase	115.483
ENSMUSG00000018012	Ras-related C3 botulinum toxin substrate 3;Rac3	RAS-RELATED C3 BOTULINUM TOXIN SUBSTRATE 3 (PTHR24072:SF107)	small GTPase	20.3785
ENSMUSG00000030403	Vasodilator-stimulated phosphoprotein;Vasp	VASODILATOR-STIMULATED PHOSPHOPROTEIN (PTHR11202:SF12)		12.5523
Synaptic vesicle trafficking (P05734)
Ensembl Gene ID	Gene name and Gene symbol	Panther Family/subfamily	Panther protein class	CPM
ENSMUSG00000062151	Protein unc-13 homolog C;Unc13c	PROTEIN UNC-13 HOMOLOG C (PTHR10480:SF2)	receptor	19.8513
ENSMUSG00000057948	Protein unc-13 homolog D;Unc13d	PROTEIN UNC-13 HOMOLOG D (PTHR15015:SF20)		1.61269
ENSMUSG00000031840	Ras-related protein Rab-3A;Rab3a	RAS-RELATED PROTEIN RAB-3A (PTHR24073:SF433)		99.6654
ENSMUSG00000041670	Regulating synaptic membrane exocytosis protein 1;Rims1	REGULATING SYNAPTIC MEMBRANE EXOCYTOSIS PROTEIN 1 (PTHR12157:SF19)	G-protein modulator	117.591
ENSMUSG00000037386	Regulating synaptic membrane exocytosis protein 2;Rims2	REGULATING SYNAPTIC MEMBRANE EXOCYTOSIS PROTEIN 2 (PTHR12157:SF15)	G-protein modulator	150.995
ENSMUSG00000037217	Synapsin-1;Syn1	SYNAPSIN-1 (PTHR10841:SF8)	membrane trafficking regulatory protein;non-motor actin binding protein	141.059
ENSMUSG00000009394	Synapsin-2;Syn2	SYNAPSIN-2 (PTHR10841:SF18)	membrane trafficking regulatory protein;non-motor actin binding protein	162.502
ENSMUSG00000031144	Synaptophysin;Syp	SYNAPTOPHYSIN (PTHR10306:SF10)	membrane trafficking regulatory protein	864.036
ENSMUSG00000027273	Synaptosomal-associated protein 25;Snap25	SYNAPTOSOMAL-ASSOCIATED PROTEIN 25 (PTHR19305:SF5)	SNARE protein	509.344
ENSMUSG00000030731	Synaptotagmin III, isoform CRA_a;Syt3	SYNAPTOTAGMIN-3 (PTHR10024:SF176)	membrane trafficking regulatory protein	11.4693
ENSMUSG00000035864	Synaptotagmin-1;Syt1	SYNAPTOTAGMIN-1 (PTHR10024:SF183)	membrane trafficking regulatory protein	154.529
ENSMUSG00000068923	Synaptotagmin-11;Syt11	SYNAPTOTAGMIN-11 (PTHR10024:SF115)	membrane trafficking regulatory protein	601.057
ENSMUSG00000049303	Synaptotagmin-12;Syt12	SYNAPTOTAGMIN-12 (PTHR10024:SF181)	membrane trafficking regulatory protein	20.8125
ENSMUSG00000026452	Synaptotagmin-2;Syt2	SYNAPTOTAGMIN-2 (PTHR10024:SF208)	membrane trafficking regulatory protein	7.72942
ENSMUSG00000004961	Synaptotagmin-5;Syt5	SYNAPTOTAGMIN-5 (PTHR10024:SF37)	membrane trafficking regulatory protein	137.192
ENSMUSG00000027849	Synaptotagmin-6;Syt6	SYNAPTOTAGMIN-6 (PTHR10024:SF45)	membrane trafficking regulatory protein	11.7312
ENSMUSG00000024743	Synaptotagmin-7;Syt7	SYNAPTOTAGMIN-7 (PTHR10024:SF97)	membrane trafficking regulatory protein	31.0169
ENSMUSG00000029428	Syntaxin 2;Stx2	SYNTAXIN-2 (PTHR19957:SF36)	SNARE protein	19.9147
ENSMUSG00000007207	Syntaxin-1A;Stx1a	SYNTAXIN-1A (PTHR19957:SF84)	SNARE protein	25.2914
ENSMUSG00000030806	Syntaxin-1B;Stx1b	SYNTAXIN-1B (PTHR19957:SF76)	SNARE protein	563.932
ENSMUSG00000026797	Syntaxin-binding protein 1;Stxbp1	SYNTAXIN-BINDING PROTEIN 1 (PTHR11679:SF35)	transporter;membrane trafficking regulatory protein	530.539
ENSMUSG00000030337	Vesicle-associated membrane protein 1;Vamp1	VESICLE-ASSOCIATED MEMBRANE PROTEIN 1 (PTHR21136:SF32)	SNARE protein	42.0583
ENSMUSG00000020894	Vesicle-associated membrane protein 2;Vamp2	VESICLE-ASSOCIATED MEMBRANE PROTEIN 2 (PTHR21136:SF36)	SNARE protein	423.809
ENSMUSG00000034187	Vesicle-fusing ATPase;Nsf	VESICLE-FUSING ATPASE (PTHR23078:SF3)		196.495
PDGF signaling pathway (P00047)
Ensembl Gene ID	Gene name and Gene symbol	Panther Family/subfamily	Panther protein class	CPM
ENSMUSG00000034330	1-phosphatidylinositol 4,5-bisphosphate phosphodiesterase gamma-2;Plcg2	1-PHOSPHATIDYLINOSITOL 4,5-BISPHOSPHATE PHOSPHODIESTERASE GAMMA-2 (PTHR10336:SF25)	signaling molecule;phospholipase;guanyl-nucleotide exchange factor;calcium-binding protein	4.72513
ENSMUSG00000024122	3-phosphoinositide-dependent protein kinase 1;Pdpk1	3-PHOSPHOINOSITIDE-DEPENDENT PROTEIN KINASE 1 (PTHR24352:SF0)	protein kinase;protein kinase	130.488
ENSMUSG00000028647	C-Myc-binding protein;Mycbp	C-MYC-BINDING PROTEIN (PTHR13168:SF0)	transcription cofactor	8.27939
ENSMUSG00000032475	Cytoplasmic protein NCK1;Nck1	CYTOPLASMIC PROTEIN NCK1 (PTHR22820:SF11)	transmembrane receptor regulatory/adaptor protein;signaling molecule	28.147
ENSMUSG00000066877	Cytoplasmic protein NCK2;Nck2	CYTOPLASMIC PROTEIN NCK2 (PTHR22820:SF29)	transmembrane receptor regulatory/adaptor protein;signaling molecule	14.111
ENSMUSG00000004936	Dual specificity mitogen-activated protein kinase kinase 1;Map2k1	DUAL SPECIFICITY MITOGEN-ACTIVATED PROTEIN KINASE KINASE 1 (PTHR24360:SF36)		165.13
ENSMUSG00000035027	Dual specificity mitogen-activated protein kinase kinase 2;Map2k2	DUAL SPECIFICITY MITOGEN-ACTIVATED PROTEIN KINASE KINASE 2 (PTHR24360:SF15)		46.373
ENSMUSG00000009406	ETS domain-containing protein Elk-1;Elk1	ETS DOMAIN-CONTAINING PROTEIN ELK-1 (PTHR11849:SF178)	transcription factor;signaling molecule;nucleic acid binding	24.3635
ENSMUSG00000026436	ETS domain-containing protein Elk-4;Elk4	ETS DOMAIN-CONTAINING PROTEIN ELK-4 (PTHR11849:SF21)	transcription factor;signaling molecule;nucleic acid binding	37.7834
ENSMUSG00000040857	ETS domain-containing transcription factor ERF;Erf	ETS DOMAIN-CONTAINING TRANSCRIPTION FACTOR ERF (PTHR11849:SF31)	transcription factor;signaling molecule;nucleic acid binding	9.51672
ENSMUSG00000003382	ETS translocation variant 3;Etv3	ETS TRANSLOCATION VARIANT 3 (PTHR11849:SF30)	transcription factor;signaling molecule;nucleic acid binding	51.9012
ENSMUSG00000036461	ETS-related transcription factor Elf-1;Elf1	ETS-RELATED TRANSCRIPTION FACTOR ELF-1 (PTHR11849:SF156)	transcription factor;signaling molecule;nucleic acid binding	6.13038
ENSMUSG00000037174	ETS-related transcription factor Elf-2;Elf2	ETS-RELATED TRANSCRIPTION FACTOR ELF-2 (PTHR11849:SF10)	transcription factor;signaling molecule;nucleic acid binding	31.4891
ENSMUSG00000016087	Friend leukemia integration 1 transcription factor;Fli1	FRIEND LEUKEMIA INTEGRATION 1 TRANSCRIPTION FACTOR (PTHR11849:SF180)	transcription factor;signaling molecule;nucleic acid binding	3.67427
ENSMUSG00000008976	GA-binding protein alpha chain;Gabpa	GA-BINDING PROTEIN ALPHA CHAIN (PTHR11849:SF28)	transcription factor;signaling molecule;nucleic acid binding	20.5344
ENSMUSG00000057177	Glycogen synthase kinase-3 alpha;Gsk3a	GLYCOGEN SYNTHASE KINASE-3 ALPHA (PTHR24057:SF7)	non-receptor serine/threonine protein kinase;non-receptor serine/threonine protein kinase	91.8532
ENSMUSG00000022812	Glycogen synthase kinase-3 beta;Gsk3b	GLYCOGEN SYNTHASE KINASE-3 BETA (PTHR24057:SF8)	non-receptor serine/threonine protein kinase;non-receptor serine/threonine protein kinase	328.04
ENSMUSG00000059923	Growth factor receptor-bound protein 2;Grb2	GROWTH FACTOR RECEPTOR-BOUND PROTEIN 2 (PTHR22820:SF27)	transmembrane receptor regulatory/adaptor protein;signaling molecule	82.4167
ENSMUSG00000025499	GTPase HRas;Hras1	GTPASE HRAS (PTHR24070:SF184)	small GTPase	45.911
ENSMUSG00000030265	GTPase KRas;Kras	GTPASE KRAS (PTHR24070:SF186)	small GTPase	60.0327
ENSMUSG00000027852	GTPase NRas;Nras	GTPASE NRAS (PTHR24070:SF189)	small GTPase	26.3692
ENSMUSG00000033721	Guanine nucleotide exchange factor VAV3;Vav3	GUANINE NUCLEOTIDE EXCHANGE FACTOR VAV3 (PTHR22826:SF97)	signaling molecule;guanyl-nucleotide exchange factor	9.16362
ENSMUSG00000025199	Inhibitor of nuclear factor kappa-B kinase subunit alpha;Chuk	INHIBITOR OF NUCLEAR FACTOR KAPPA-B KINASE SUBUNIT ALPHA (PTHR22969:SF13)	non-receptor serine/threonine protein kinase;non-receptor serine/threonine protein kinase	45.1865
ENSMUSG00000031537	Inhibitor of nuclear factor kappa-B kinase subunit beta;Ikbkb	INHIBITOR OF NUCLEAR FACTOR KAPPA-B KINASE SUBUNIT BETA (PTHR22969:SF7)	non-receptor serine/threonine protein kinase;non-receptor serine/threonine protein kinase	46.6578
ENSMUSG00000030102	Inositol 1,4,5-trisphosphate receptor type 1;Itpr1	INOSITOL 1,4,5-TRISPHOSPHATE RECEPTOR TYPE 1 (PTHR13715:SF52)	ligand-gated ion channel;ligand-gated ion channel	250.135
ENSMUSG00000030287	Inositol 1,4,5-trisphosphate receptor type 2;Itpr2	INOSITOL 1,4,5-TRISPHOSPHATE RECEPTOR TYPE 2 (PTHR13715:SF53)	ligand-gated ion channel;ligand-gated ion channel	23.4928
ENSMUSG00000042644	Inositol 1,4,5-trisphosphate receptor type 3;Itpr3	INOSITOL 1,4,5-TRISPHOSPHATE RECEPTOR TYPE 3 (PTHR13715:SF51)	ligand-gated ion channel;ligand-gated ion channel	4.91383
ENSMUSG00000016528	MAP kinase-activated protein kinase 2;Mapkapk2	MAP KINASE-ACTIVATED PROTEIN KINASE 2 (PTHR24349:SF63)	non-receptor serine/threonine protein kinase;non-receptor serine/threonine protein kinase;non-motor microtubule binding protein	13.9797
ENSMUSG00000028708	MAP kinase-interacting serine/threonine kinase 1, isoform CRA_b;Mknk1	MAP KINASE-INTERACTING SERINE/THREONINE-PROTEIN KINASE 1 (PTHR24349:SF101)	non-receptor serine/threonine protein kinase;non-receptor serine/threonine protein kinase;non-motor microtubule binding protein	10.6465
ENSMUSG00000020190	MAP kinase-interacting serine/threonine-protein kinase 2;Mknk2	MAP KINASE-INTERACTING SERINE/THREONINE-PROTEIN KINASE 2 (PTHR24349:SF78)	non-receptor serine/threonine protein kinase;non-receptor serine/threonine protein kinase;non-motor microtubule binding protein	7.7233
ENSMUSG00000063358	Mitogen-activated protein kinase 1;Mapk1	MITOGEN-ACTIVATED PROTEIN KINASE 1 (PTHR24055:SF161)	non-receptor serine/threonine protein kinase;non-receptor serine/threonine protein kinase	136.788
ENSMUSG00000063065	Mitogen-activated protein kinase 3;Mapk3	MITOGEN-ACTIVATED PROTEIN KINASE 3 (PTHR24055:SF111)	non-receptor serine/threonine protein kinase;non-receptor serine/threonine protein kinase	69.0344
ENSMUSG00000021936	Mitogen-activated protein kinase 8;Mapk8	MITOGEN-ACTIVATED PROTEIN KINASE 8 (PTHR24055:SF140)	non-receptor serine/threonine protein kinase;non-receptor serine/threonine protein kinase	44.8947
ENSMUSG00000022346	Myc proto-oncogene protein;Myc	MYC PROTO-ONCOGENE PROTEIN (PTHR11514:SF2)	basic helix-loop-helix transcription factor;nucleic acid binding	2.6836
ENSMUSG00000031214	Oligophrenin-1;Ophn1	OLIGOPHRENIN-1 (PTHR12552:SF2)	G-protein modulator	34.4385
ENSMUSG00000033628	Phosphatidylinositol 3-kinase catalytic subunit type 3;Pik3c3	PHOSPHATIDYLINOSITOL 3-KINASE CATALYTIC SUBUNIT TYPE 3 (PTHR10048:SF7)	kinase;kinase	40.6501
ENSMUSG00000041417	Phosphatidylinositol 3-kinase regulatory subunit alpha;Pik3r1	PHOSPHATIDYLINOSITOL 3-KINASE REGULATORY SUBUNIT ALPHA (PTHR10155:SF3)	kinase modulator	175.689
ENSMUSG00000031834	Phosphatidylinositol 3-kinase regulatory subunit beta;Pik3r2	PHOSPHATIDYLINOSITOL 3-KINASE REGULATORY SUBUNIT BETA (PTHR10155:SF1)	kinase modulator	27.3759
ENSMUSG00000028698	Phosphatidylinositol 3-kinase regulatory subunit gamma;Pik3r3	PHOSPHATIDYLINOSITOL 3-KINASE REGULATORY SUBUNIT GAMMA (PTHR10155:SF2)	kinase modulator	68.7787
ENSMUSG00000027665	Phosphatidylinositol 4,5-bisphosphate 3-kinase catalytic subunit alpha isoform;Pik3ca	PHOSPHATIDYLINOSITOL 4,5-BISPHOSPHATE 3-KINASE CATALYTIC SUBUNIT ALPHA ISOFORM (PTHR10048:SF54)	kinase;kinase	55.325
ENSMUSG00000032462	Phosphatidylinositol 4,5-bisphosphate 3-kinase catalytic subunit beta isoform;Pik3cb	PHOSPHATIDYLINOSITOL 4,5-BISPHOSPHATE 3-KINASE CATALYTIC SUBUNIT BETA ISOFORM (PTHR10048:SF33)	kinase;kinase	15.1078
ENSMUSG00000039936	Phosphatidylinositol 4,5-bisphosphate 3-kinase catalytic subunit delta isoform;Pik3cd	PHOSPHATIDYLINOSITOL 4,5-BISPHOSPHATE 3-KINASE CATALYTIC SUBUNIT DELTA ISOFORM (PTHR10048:SF35)	kinase;kinase	11.1995
ENSMUSG00000020901	Phosphoinositide 3-kinase regulatory subunit 5;Pik3r5	PHOSPHOINOSITIDE 3-KINASE REGULATORY SUBUNIT 5 (PTHR15593:SF2)		2.41159
ENSMUSG00000025856	Platelet derived growth factor, alpha, isoform CRA_a;Pdgfa	PLATELET-DERIVED GROWTH FACTOR SUBUNIT A (PTHR11633:SF3)	growth factor	31.7919
ENSMUSG00000029231	Platelet-derived growth factor receptor alpha;Pdgfra	PLATELET-DERIVED GROWTH FACTOR RECEPTOR ALPHA (PTHR24416:SF52)		32.6319
ENSMUSG00000000489	Platelet-derived growth factor subunit B;Pdgfb	PLATELET-DERIVED GROWTH FACTOR SUBUNIT B (PTHR11633:SF2)	growth factor	2.92563
ENSMUSG00000036106	Proline-rich protein 5;Prr5	PROLINE-RICH PROTEIN 5 (PTHR32428:SF4)		14.8557
ENSMUSG00000031389	Protein Arhgap4;Arhgap4	RHO GTPASE-ACTIVATING PROTEIN 4 (PTHR14166:SF16)	G-protein modulator	3.82788
ENSMUSG00000040345	Protein Arhgap9;Arhgap9	RHO GTPASE-ACTIVATING PROTEIN 9 (PTHR23181:SF4)	G-protein modulator	1.72297
ENSMUSG00000049086	Protein B-Myc;Mycb	MYC PROTO-ONCOGENE PROTEIN (PTHR11514:SF2)	basic helix-loop-helix transcription factor;nucleic acid binding	5.16176
ENSMUSG00000050965	Protein kinase C;Prkca	PROTEIN KINASE C ALPHA TYPE (PTHR24357:SF65)	non-receptor serine/threonine protein kinase;transfer/carrier protein;non-receptor serine/threonine protein kinase;annexin;calmodulin	63.0572
ENSMUSG00000021549	Protein Rasa1;Rasa1	RAS GTPASE-ACTIVATING PROTEIN 1 (PTHR10194:SF19)	signaling molecule;G-protein modulator	43.7209
ENSMUSG00000021250	Proto-oncogene c-Fos;Fos	PROTO-ONCOGENE C-FOS (PTHR23351:SF4)	CREB transcription factor;nucleic acid binding	23.5462
ENSMUSG00000034116	Proto-oncogene vav;Vav1	PROTO-ONCOGENE VAV (PTHR22826:SF112)	signaling molecule;guanyl-nucleotide exchange factor	2.11637
ENSMUSG00000004056	RAC-beta serine/threonine-protein kinase;Akt2	RAC-BETA SERINE/THREONINE-PROTEIN KINASE (PTHR24352:SF28)	non-receptor serine/threonine protein kinase;transfer/carrier protein;non-receptor serine/threonine protein kinase;annexin;calmodulin	40.1228
ENSMUSG00000004952	Ras GTPase-activating protein 4;Rasa4	RAS GTPASE-ACTIVATING PROTEIN 4-RELATED (PTHR10194:SF4)	signaling molecule;G-protein modulator	15.7648
ENSMUSG00000032413	RAS p21 protein activator 2;Rasa2	RAS GTPASE-ACTIVATING PROTEIN 2 (PTHR10194:SF21)	signaling molecule;G-protein modulator	37.1896
ENSMUSG00000030222	Ras-related and estrogen-regulated growth inhibitor;Rerg	RAS-RELATED AND ESTROGEN-REGULATED GROWTH INHIBITOR (PTHR24070:SF228)	small GTPase	16.3859
ENSMUSG00000077450	Ras-related protein Rab-11B;Rab11b	RAS-RELATED PROTEIN RAB-11B (PTHR24073:SF335)		37.94
ENSMUSG00000022159	Ras-related protein Rab-2B;Rab2b	RAS-RELATED PROTEIN RAB-2B (PTHR24073:SF359)		25.0922
ENSMUSG00000029602	RasGAP-activating-like protein 1;Rasal1	RASGAP-ACTIVATING-LIKE PROTEIN 1 (PTHR10194:SF3)	signaling molecule;G-protein modulator	16.3302
ENSMUSG00000027247	Rho GTPase-activating protein 1;Arhgap1	RHO GTPASE-ACTIVATING PROTEIN 1 (PTHR23176:SF7)	G-protein modulator	31.5725
ENSMUSG00000037148	Rho GTPase-activating protein 10;Arhgap10	RHO GTPASE-ACTIVATING PROTEIN 10 (PTHR12552:SF5)	G-protein modulator	3.673
ENSMUSG00000041225	Rho GTPase-activating protein 12;Arhgap12	RHO GTPASE-ACTIVATING PROTEIN 12 (PTHR23181:SF3)	G-protein modulator	72.5916
ENSMUSG00000034255	Rho GTPase-activating protein 27;Arhgap27	RHO GTPASE-ACTIVATING PROTEIN 27 (PTHR23181:SF2)	G-protein modulator	13.1966
ENSMUSG00000050730	Rho GTPase-activating protein 42;Arhgap42	RHO GTPASE-ACTIVATING PROTEIN 42 (PTHR12552:SF3)	G-protein modulator	10.0118
ENSMUSG00000035133	Rho GTPase-activating protein 5;Arhgap5	RHO GTPASE-ACTIVATING PROTEIN 5 (PTHR15377:SF4)	transcription factor;G-protein modulator	75.2382
ENSMUSG00000031355	Rho GTPase-activating protein 6;Arhgap6	RHO GTPASE-ACTIVATING PROTEIN 6 (PTHR12635:SF3)	cytoskeletal protein	46.7938
ENSMUSG00000031523	Rho GTPase-activating protein 7;Dlc1	RHO GTPASE-ACTIVATING PROTEIN 7 (PTHR12659:SF2)		53.2764
ENSMUSG00000054364	Rho-related GTP-binding protein RhoB;Rhob	RHO-RELATED GTP-BINDING PROTEIN RHOB (PTHR24072:SF140)	small GTPase	116.751
ENSMUSG00000003644	Ribosomal protein S6 kinase alpha-1;Rps6ka1	RIBOSOMAL PROTEIN S6 KINASE ALPHA-1 (PTHR24351:SF43)	non-receptor serine/threonine protein kinase;transfer/carrier protein;non-receptor serine/threonine protein kinase;annexin;calmodulin	7.70467
ENSMUSG00000023809	Ribosomal protein S6 kinase alpha-2;Rps6ka2	RIBOSOMAL PROTEIN S6 KINASE ALPHA-2 (PTHR24351:SF25)	non-receptor serine/threonine protein kinase;transfer/carrier protein;non-receptor serine/threonine protein kinase;annexin;calmodulin	96.7666
ENSMUSG00000031309	Ribosomal protein S6 kinase alpha-3;Rps6ka3	RIBOSOMAL PROTEIN S6 KINASE ALPHA-3 (PTHR24351:SF58)	non-receptor serine/threonine protein kinase;transfer/carrier protein;non-receptor serine/threonine protein kinase;annexin;calmodulin	20.4377
ENSMUSG00000024952	Ribosomal protein S6 kinase alpha-4;Rps6ka4	RIBOSOMAL PROTEIN S6 KINASE ALPHA-4 (PTHR24351:SF41)	non-receptor serine/threonine protein kinase;transfer/carrier protein;non-receptor serine/threonine protein kinase;annexin;calmodulin	17.0567
ENSMUSG00000021180	Ribosomal protein S6 kinase alpha-5;Rps6ka5	RIBOSOMAL PROTEIN S6 KINASE ALPHA-5 (PTHR24351:SF42)	non-receptor serine/threonine protein kinase;transfer/carrier protein;non-receptor serine/threonine protein kinase;annexin;calmodulin	27.0434
ENSMUSG00000020516	Ribosomal protein S6 kinase beta-1;Rps6kb1	RIBOSOMAL PROTEIN S6 KINASE BETA-1 (PTHR24351:SF48)	non-receptor serine/threonine protein kinase;transfer/carrier protein;non-receptor serine/threonine protein kinase;annexin;calmodulin	41.677
ENSMUSG00000024830	Ribosomal protein S6 kinase beta-2;Rps6kb2	RIBOSOMAL PROTEIN S6 KINASE BETA-2 (PTHR24351:SF39)	non-receptor serine/threonine protein kinase;transfer/carrier protein;non-receptor serine/threonine protein kinase;annexin;calmodulin	14.61
ENSMUSG00000019235	Ribosomal protein S6 kinase-like 1;Rps6kl1	RIBOSOMAL PROTEIN S6 KINASE-LIKE 1 (PTHR15508:SF4)	amino acid transporter;non-receptor serine/threonine protein kinase;non-receptor serine/threonine protein kinase	13.9521
ENSMUSG00000025665	Ribosomal protein S6 kinase;Rps6ka6	RIBOSOMAL PROTEIN S6 KINASE ALPHA-6 (PTHR24351:SF49)	non-receptor serine/threonine protein kinase;transfer/carrier protein;non-receptor serine/threonine protein kinase;annexin;calmodulin	29.2432
ENSMUSG00000024215	SAM pointed domain-containing Ets transcription factor;Spdef	SAM POINTED DOMAIN-CONTAINING ETS TRANSCRIPTION FACTOR (PTHR11849:SF182)	transcription factor;signaling molecule;nucleic acid binding	1.09773
ENSMUSG00000033276	Serine/threonine-protein kinase 36;Stk36	SERINE/THREONINE-PROTEIN KINASE 36 (PTHR22983:SF6)		6.2882
ENSMUSG00000002413	Serine/threonine-protein kinase B-raf;Braf	SERINE/THREONINE-PROTEIN KINASE B-RAF (PTHR23257:SF360)	non-receptor serine/threonine protein kinase;non-receptor tyrosine protein kinase;non-receptor serine/threonine protein kinase;non-receptor tyrosine protein kinase	119.844
ENSMUSG00000004591	Serine/threonine-protein kinase N2;Pkn2	SERINE/THREONINE-PROTEIN KINASE N2 (PTHR24357:SF76)	non-receptor serine/threonine protein kinase;transfer/carrier protein;non-receptor serine/threonine protein kinase;annexin;calmodulin	28.3413
ENSMUSG00000015605	Serum response factor;Srf	SERUM RESPONSE FACTOR (PTHR11945:SF32)	transcription factor;nucleic acid binding	24.3119
ENSMUSG00000042626	SHC-transforming protein 1;Shc1	SHC-TRANSFORMING PROTEIN 1 (PTHR10337:SF2)	signaling molecule	11.7267
ENSMUSG00000020312	SHC-transforming protein 2;Shc2	SHC-TRANSFORMING PROTEIN 2 (PTHR10337:SF5)	signaling molecule	48.2531
ENSMUSG00000021448	SHC-transforming protein 3;Shc3	SHC-TRANSFORMING PROTEIN 3 (PTHR10337:SF4)	signaling molecule	16.8088
ENSMUSG00000026104	Signal transducer and activator of transcription 1;Stat1	SIGNAL TRANSDUCER AND ACTIVATOR OF TRANSCRIPTION 1-ALPHA/BETA (PTHR11801:SF18)	transcription factor;nucleic acid binding	8.95054
ENSMUSG00000040033	Signal transducer and activator of transcription 2;Stat2	SIGNAL TRANSDUCER AND ACTIVATOR OF TRANSCRIPTION 2 (PTHR11801:SF41)	transcription factor;nucleic acid binding	20.201
ENSMUSG00000004040	Signal transducer and activator of transcription 3;Stat3	SIGNAL TRANSDUCER AND ACTIVATOR OF TRANSCRIPTION 3 (PTHR11801:SF2)	transcription factor;nucleic acid binding	132.513
ENSMUSG00000004043	Signal transducer and activator of transcription 5A;Stat5a	SIGNAL TRANSDUCER AND ACTIVATOR OF TRANSCRIPTION 5A (PTHR11801:SF42)	transcription factor;nucleic acid binding	7.71474
ENSMUSG00000020919	Signal transducer and activator of transcription 5B;Stat5b	SIGNAL TRANSDUCER AND ACTIVATOR OF TRANSCRIPTION 5B (PTHR11801:SF39)	transcription factor;nucleic acid binding	77.1043
ENSMUSG00000002147	Signal transducer and transcription activator 6;Stat6	SIGNAL TRANSDUCER AND ACTIVATOR OF TRANSCRIPTION 6 (PTHR11801:SF45)	transcription factor;nucleic acid binding	3.08852
ENSMUSG00000020121	SLIT-ROBO Rho GTPase-activating protein 1;Srgap1	SLIT-ROBO RHO GTPASE-ACTIVATING PROTEIN 1 (PTHR14166:SF15)	G-protein modulator	44.7161
ENSMUSG00000026425	SLIT-ROBO Rho GTPase-activating protein 2;Srgap2	SLIT-ROBO RHO GTPASE-ACTIVATING PROTEIN 2 (PTHR14166:SF6)	G-protein modulator	49.342
ENSMUSG00000030257	SLIT-ROBO Rho GTPase-activating protein 3;Srgap3	SLIT-ROBO RHO GTPASE-ACTIVATING PROTEIN 3 (PTHR14166:SF8)	G-protein modulator	385.506
ENSMUSG00000024241	Son of sevenless homolog 1;Sos1	SON OF SEVENLESS HOMOLOG 1 (PTHR23113:SF168)	guanyl-nucleotide exchange factor	136.966
ENSMUSG00000016128	StAR-related lipid transfer protein 13;Stard13	STAR-RELATED LIPID TRANSFER PROTEIN 13 (PTHR12659:SF6)		13.2384
ENSMUSG00000031216	StAR-related lipid transfer protein 8;Stard8	STAR-RELATED LIPID TRANSFER PROTEIN 8 (PTHR12659:SF3)		6.09321
ENSMUSG00000052684	Transcription factor AP-1;Jun	TRANSCRIPTION FACTOR AP-1 (PTHR11462:SF8)	transcription factor;nucleic acid binding	45.6771
ENSMUSG00000040732	Transcriptional regulator ERG;Erg	TRANSCRIPTIONAL REGULATOR ERG (PTHR11849:SF161)	transcription factor;signaling molecule;nucleic acid binding	2.33052
ENSMUSG00000031805	Tyrosine-protein kinase JAK3;Jak3	TYROSINE-PROTEIN KINASE JAK3 (PTHR24418:SF214)	non-receptor tyrosine protein kinase;non-receptor tyrosine protein kinase	6.14119
ENSMUSG00000024620	Tyrosine-protein kinase receptor;Pdgfrb	PLATELET-DERIVED GROWTH FACTOR RECEPTOR BETA (PTHR24416:SF53)		5.57657
ENSMUSG00000028530	Tyrosine-protein kinase;Jak1	TYROSINE-PROTEIN KINASE JAK1 (PTHR24418:SF67)	non-receptor tyrosine protein kinase;non-receptor tyrosine protein kinase	90.4507
ENSMUSG00000024789	Tyrosine-protein kinase;Jak2	TYROSINE-PROTEIN KINASE JAK2 (PTHR24418:SF179)	non-receptor tyrosine protein kinase;non-receptor tyrosine protein kinase	73.8114
EGF receptor signaling pathway (P00018)
Ensembl Gene ID	Gene name and Gene symbol	Panther Family/subfamily	Panther protein class	CPM
ENSMUSG00000034330	1-phosphatidylinositol 4,5-bisphosphate phosphodiesterase gamma-2;Plcg2	1-PHOSPHATIDYLINOSITOL 4,5-BISPHOSPHATE PHOSPHODIESTERASE GAMMA-2 (PTHR10336:SF25)	signaling molecule;phospholipase;guanyl-nucleotide exchange factor;calcium-binding protein	4.72513
ENSMUSG00000018326	14-3-3 protein beta/alpha;Ywhab	14-3-3 PROTEIN BETA/ALPHA (PTHR18860:SF7)	chaperone	483.871
ENSMUSG00000020849	14-3-3 protein epsilon;Ywhae	14-3-3 PROTEIN EPSILON (PTHR18860:SF17)	chaperone	452.149
ENSMUSG00000018965	14-3-3 protein eta;Ywhah	14-3-3 PROTEIN ETA (PTHR18860:SF16)	chaperone	347.622
ENSMUSG00000051391	14-3-3 protein gamma;Ywhag	14-3-3 PROTEIN GAMMA (PTHR18860:SF2)	chaperone	915.488
ENSMUSG00000076432	14-3-3 protein theta;Ywhaq	14-3-3 PROTEIN THETA (PTHR18860:SF3)	chaperone	66.7613
ENSMUSG00000022285	14-3-3 protein zeta/delta;Ywhaz	14-3-3 PROTEIN ZETA/DELTA (PTHR18860:SF5)	chaperone	368.056
ENSMUSG00000022637	Casitas B-lineage lymphoma b;Cblb	E3 UBIQUITIN-PROTEIN LIGASE CBL-B (PTHR23007:SF3)	ligase	34.6545
ENSMUSG00000026883	Disabled homolog 2-interacting protein;Dab2ip	DISABLED HOMOLOG 2-INTERACTING PROTEIN (PTHR10194:SF26)	signaling molecule;G-protein modulator	59.2302
ENSMUSG00000004936	Dual specificity mitogen-activated protein kinase kinase 1;Map2k1	DUAL SPECIFICITY MITOGEN-ACTIVATED PROTEIN KINASE KINASE 1 (PTHR24360:SF36)		165.13
ENSMUSG00000035027	Dual specificity mitogen-activated protein kinase kinase 2;Map2k2	DUAL SPECIFICITY MITOGEN-ACTIVATED PROTEIN KINASE KINASE 2 (PTHR24360:SF15)		46.373
ENSMUSG00000018932	Dual specificity mitogen-activated protein kinase kinase 3;Map2k3	DUAL SPECIFICITY MITOGEN-ACTIVATED PROTEIN KINASE KINASE 3 (PTHR24361:SF191)		11.6516
ENSMUSG00000033352	Dual specificity mitogen-activated protein kinase kinase 4;Map2k4	DUAL SPECIFICITY MITOGEN-ACTIVATED PROTEIN KINASE KINASE 4 (PTHR24360:SF46)		149.206
ENSMUSG00000020623	Dual specificity mitogen-activated protein kinase kinase 6;Map2k6	DUAL SPECIFICITY MITOGEN-ACTIVATED PROTEIN KINASE KINASE 6 (PTHR24361:SF40)		3.32147
ENSMUSG00000002948	Dual specificity mitogen-activated protein kinase kinase 7;Map2k7	DUAL SPECIFICITY MITOGEN-ACTIVATED PROTEIN KINASE KINASE 7 (PTHR24360:SF3)		112.195
ENSMUSG00000034342	E3 ubiquitin-protein ligase CBL;Cbl	E3 UBIQUITIN-PROTEIN LIGASE CBL (PTHR23007:SF5)	ligase	67.6246
ENSMUSG00000020122	Epidermal growth factor receptor;Egfr	EPIDERMAL GROWTH FACTOR RECEPTOR (PTHR24416:SF91)		6.56553
ENSMUSG00000031714	GRB2-associated-binding protein 1;Gab1	GRB2-ASSOCIATED-BINDING PROTEIN 1 (PTHR12156:SF18)	transmembrane receptor regulatory/adaptor protein	16.9807
ENSMUSG00000004508	GRB2-associated-binding protein 2;Gab2	GRB2-ASSOCIATED-BINDING PROTEIN 2 (PTHR12156:SF4)	transmembrane receptor regulatory/adaptor protein	72.1046
ENSMUSG00000032750	GRB2-associated-binding protein 3;Gab3	GRB2-ASSOCIATED-BINDING PROTEIN 3 (PTHR12156:SF2)	transmembrane receptor regulatory/adaptor protein	1.27133
ENSMUSG00000059923	Growth factor receptor-bound protein 2;Grb2	GROWTH FACTOR RECEPTOR-BOUND PROTEIN 2 (PTHR22820:SF27)	transmembrane receptor regulatory/adaptor protein;signaling molecule	82.4167
ENSMUSG00000025499	GTPase HRas;Hras1	GTPASE HRAS (PTHR24070:SF184)	small GTPase	45.911
ENSMUSG00000030265	GTPase KRas;Kras	GTPASE KRAS (PTHR24070:SF186)	small GTPase	60.0327
ENSMUSG00000027852	GTPase NRas;Nras	GTPASE NRAS (PTHR24070:SF189)	small GTPase	26.3692
ENSMUSG00000024383	Mitogen activated protein kinase kinase kinase 2;Map3k2	MITOGEN-ACTIVATED PROTEIN KINASE KINASE KINASE 2 (PTHR24360:SF37)		61.2853
ENSMUSG00000063358	Mitogen-activated protein kinase 1;Mapk1	MITOGEN-ACTIVATED PROTEIN KINASE 1 (PTHR24055:SF161)	non-receptor serine/threonine protein kinase;non-receptor serine/threonine protein kinase	136.788
ENSMUSG00000046709	Mitogen-activated protein kinase 10;Mapk10	MITOGEN-ACTIVATED PROTEIN KINASE 10 (PTHR24055:SF162)	non-receptor serine/threonine protein kinase;non-receptor serine/threonine protein kinase	166.845
ENSMUSG00000053137	Mitogen-activated protein kinase 11;Mapk11	MITOGEN-ACTIVATED PROTEIN KINASE 11 (PTHR24055:SF109)	non-receptor serine/threonine protein kinase;non-receptor serine/threonine protein kinase	25.3053
ENSMUSG00000022610	Mitogen-activated protein kinase 12;Mapk12	MITOGEN-ACTIVATED PROTEIN KINASE 12 (PTHR24055:SF146)	non-receptor serine/threonine protein kinase;non-receptor serine/threonine protein kinase	6.37125
ENSMUSG00000053436	Mitogen-activated protein kinase 14;Mapk14	MITOGEN-ACTIVATED PROTEIN KINASE 14 (PTHR24055:SF110)	non-receptor serine/threonine protein kinase;non-receptor serine/threonine protein kinase	67.345
ENSMUSG00000063065	Mitogen-activated protein kinase 3;Mapk3	MITOGEN-ACTIVATED PROTEIN KINASE 3 (PTHR24055:SF111)	non-receptor serine/threonine protein kinase;non-receptor serine/threonine protein kinase	69.0344
ENSMUSG00000021754	Mitogen-activated protein kinase kinase kinase 1;Map3k1	MITOGEN-ACTIVATED PROTEIN KINASE KINASE KINASE 1 (PTHR24361:SF255)		20.9464
ENSMUSG00000051590	Mitogen-activated protein kinase kinase kinase 19;Map3k19	MITOGEN-ACTIVATED PROTEIN KINASE KINASE KINASE 19 (PTHR24361:SF129)		18.3363
ENSMUSG00000020700	Mitogen-activated protein kinase kinase kinase 3;Map3k3	MITOGEN-ACTIVATED PROTEIN KINASE KINASE KINASE 3 (PTHR24360:SF38)		19.3365
ENSMUSG00000014426	Mitogen-activated protein kinase kinase kinase 4;Map3k4	MITOGEN-ACTIVATED PROTEIN KINASE KINASE KINASE 4 (PTHR24360:SF53)		63.7902
ENSMUSG00000071369	Mitogen-activated protein kinase kinase kinase 5;Map3k5	MITOGEN-ACTIVATED PROTEIN KINASE KINASE KINASE 5 (PTHR11584:SF332)	protein kinase;protein kinase	72.6108
ENSMUSG00000062991	Neuregulin 1;Nrg1	PRO-NEUREGULIN-1, MEMBRANE-BOUND ISOFORM (PTHR11100:SF7)	growth factor	9.4428
ENSMUSG00000032959	Phosphatidylethanolamine-binding protein 1;Pebp1	PHOSPHATIDYLETHANOLAMINE-BINDING PROTEIN 1 (PTHR11362:SF10)		63.2101
ENSMUSG00000033628	Phosphatidylinositol 3-kinase catalytic subunit type 3;Pik3c3	PHOSPHATIDYLINOSITOL 3-KINASE CATALYTIC SUBUNIT TYPE 3 (PTHR10048:SF7)	kinase;kinase	40.6501
ENSMUSG00000030660	Phosphatidylinositol 4-phosphate 3-kinase C2 domain-containing subunit alpha;Pik3c2a	PHOSPHATIDYLINOSITOL 4-PHOSPHATE 3-KINASE C2 DOMAIN-CONTAINING SUBUNIT ALPHA (PTHR10048:SF28)	kinase;kinase	34.8915
ENSMUSG00000030228	Phosphatidylinositol 4-phosphate 3-kinase C2 domain-containing subunit gamma;Pik3c2g	PHOSPHATIDYLINOSITOL 4-PHOSPHATE 3-KINASE C2 DOMAIN-CONTAINING SUBUNIT GAMMA (PTHR10048:SF29)	kinase;kinase	1.42654
ENSMUSG00000027665	Phosphatidylinositol 4,5-bisphosphate 3-kinase catalytic subunit alpha isoform;Pik3ca	PHOSPHATIDYLINOSITOL 4,5-BISPHOSPHATE 3-KINASE CATALYTIC SUBUNIT ALPHA ISOFORM (PTHR10048:SF54)	kinase;kinase	55.325
ENSMUSG00000032462	Phosphatidylinositol 4,5-bisphosphate 3-kinase catalytic subunit beta isoform;Pik3cb	PHOSPHATIDYLINOSITOL 4,5-BISPHOSPHATE 3-KINASE CATALYTIC SUBUNIT BETA ISOFORM (PTHR10048:SF33)	kinase;kinase	15.1078
ENSMUSG00000039936	Phosphatidylinositol 4,5-bisphosphate 3-kinase catalytic subunit delta isoform;Pik3cd	PHOSPHATIDYLINOSITOL 4,5-BISPHOSPHATE 3-KINASE CATALYTIC SUBUNIT DELTA ISOFORM (PTHR10048:SF35)	kinase;kinase	11.1995
ENSMUSG00000020901	Phosphoinositide 3-kinase regulatory subunit 5;Pik3r5	PHOSPHOINOSITIDE 3-KINASE REGULATORY SUBUNIT 5 (PTHR15593:SF2)		2.41159
ENSMUSG00000028017	Pro-epidermal growth factor;Egf	PRO-EPIDERMAL GROWTH FACTOR (PTHR10529:SF3)	growth factor;receptor;extracellular matrix glycoprotein	2.62154
ENSMUSG00000060275	Pro-neuregulin-2, membrane-bound isoform;Nrg2	PRO-NEUREGULIN-2, MEMBRANE-BOUND ISOFORM (PTHR11100:SF20)	growth factor	6.18356
ENSMUSG00000041014	Pro-neuregulin-3, membrane-bound isoform;Nrg3	PRO-NEUREGULIN-3, MEMBRANE-BOUND ISOFORM (PTHR11100:SF18)	growth factor;membrane-bound signaling molecule;kinase activator	49.4704
ENSMUSG00000024486	Proheparin-binding EGF-like growth factor;Hbegf	PROHEPARIN-BINDING EGF-LIKE GROWTH FACTOR (PTHR10740:SF4)	growth factor	6.54258
ENSMUSG00000021948	Protein kinase C delta type;Prkcd	PROTEIN KINASE C DELTA TYPE (PTHR24352:SF32)	non-receptor serine/threonine protein kinase;transfer/carrier protein;non-receptor serine/threonine protein kinase;annexin;calmodulin	8.09489
ENSMUSG00000045038	Protein kinase C epsilon type;Prkce	PROTEIN KINASE C EPSILON TYPE (PTHR24357:SF52)	non-receptor serine/threonine protein kinase;transfer/carrier protein;non-receptor serine/threonine protein kinase;annexin;calmodulin	247.242
ENSMUSG00000021108	Protein kinase C eta type;Prkch	PROTEIN KINASE C ETA TYPE (PTHR24357:SF51)	non-receptor serine/threonine protein kinase;transfer/carrier protein;non-receptor serine/threonine protein kinase;annexin;calmodulin	2.55016
ENSMUSG00000078816	Protein kinase C gamma type;Prkcg	PROTEIN KINASE C GAMMA TYPE (PTHR24357:SF64)	non-receptor serine/threonine protein kinase;transfer/carrier protein;non-receptor serine/threonine protein kinase;annexin;calmodulin	26.1547
ENSMUSG00000037643	Protein kinase C iota type;Prkci	PROTEIN KINASE C IOTA TYPE (PTHR24357:SF60)	non-receptor serine/threonine protein kinase;transfer/carrier protein;non-receptor serine/threonine protein kinase;annexin;calmodulin	46.0091
ENSMUSG00000026778	Protein kinase C theta type;Prkcq	PROTEIN KINASE C THETA TYPE (PTHR24352:SF43)	non-receptor serine/threonine protein kinase;transfer/carrier protein;non-receptor serine/threonine protein kinase;annexin;calmodulin	2.21401
ENSMUSG00000029053	Protein kinase C zeta type;Prkcz	PROTEIN KINASE C ZETA TYPE (PTHR24357:SF59)	non-receptor serine/threonine protein kinase;transfer/carrier protein;non-receptor serine/threonine protein kinase;annexin;calmodulin	38.501
ENSMUSG00000050965	Protein kinase C;Prkca	PROTEIN KINASE C ALPHA TYPE (PTHR24357:SF65)	non-receptor serine/threonine protein kinase;transfer/carrier protein;non-receptor serine/threonine protein kinase;annexin;calmodulin	63.0572
ENSMUSG00000026447	Protein Pik3c2b;Pik3c2b	PHOSPHATIDYLINOSITOL 4-PHOSPHATE 3-KINASE C2 DOMAIN-CONTAINING SUBUNIT BETA (PTHR10048:SF30)	kinase;kinase	21.7168
ENSMUSG00000024777	Protein Ppp2r5b;Ppp2r5b	SERINE/THREONINE-PROTEIN PHOSPHATASE 2A 56 KDA REGULATORY SUBUNIT BETA ISOFORM (PTHR10257:SF4)	protein phosphatase;protein phosphatase	44.1898
ENSMUSG00000059409	Protein Ppp2r5d;Ppp2r5d	SERINE/THREONINE-PROTEIN PHOSPHATASE 2A 56 KDA REGULATORY SUBUNIT DELTA ISOFORM (PTHR10257:SF14)	protein phosphatase;protein phosphatase	35.3762
ENSMUSG00000021549	Protein Rasa1;Rasa1	RAS GTPASE-ACTIVATING PROTEIN 1 (PTHR10194:SF19)	signaling molecule;G-protein modulator	43.7209
ENSMUSG00000070565	Protein Rasal2;Rasal2	RAS GTPASE-ACTIVATING PROTEIN NGAP (PTHR10194:SF52)	signaling molecule;G-protein modulator	79.3087
ENSMUSG00000037211	Protein sprouty homolog 1;Spry1	PROTEIN SPROUTY HOMOLOG 1 (PTHR12365:SF10)	transcription factor;signaling molecule	4.59511
ENSMUSG00000022114	Protein sprouty homolog 2;Spry2	PROTEIN SPROUTY HOMOLOG 2 (PTHR12365:SF8)	transcription factor;signaling molecule	11.5602
ENSMUSG00000024427	Protein sprouty homolog 4;Spry4	PROTEIN SPROUTY HOMOLOG 4 (PTHR12365:SF6)	transcription factor;signaling molecule	21.9007
ENSMUSG00000029999	Protransforming growth factor alpha;Tgfa	PROTRANSFORMING GROWTH FACTOR ALPHA (PTHR10740:SF1)	cytokine;growth factor	9.11535
ENSMUSG00000001729	RAC-alpha serine/threonine-protein kinase;Akt1	RAC-ALPHA SERINE/THREONINE-PROTEIN KINASE (PTHR24352:SF30)	non-receptor serine/threonine protein kinase;transfer/carrier protein;non-receptor serine/threonine protein kinase;annexin;calmodulin	69.4381
ENSMUSG00000004056	RAC-beta serine/threonine-protein kinase;Akt2	RAC-BETA SERINE/THREONINE-PROTEIN KINASE (PTHR24352:SF28)	non-receptor serine/threonine protein kinase;transfer/carrier protein;non-receptor serine/threonine protein kinase;annexin;calmodulin	40.1228
ENSMUSG00000019699	RAC-gamma serine/threonine-protein kinase;Akt3	RAC-GAMMA SERINE/THREONINE-PROTEIN KINASE (PTHR24352:SF29)	non-receptor serine/threonine protein kinase;transfer/carrier protein;non-receptor serine/threonine protein kinase;annexin;calmodulin	92.3934
ENSMUSG00000004952	Ras GTPase-activating protein 4;Rasa4	RAS GTPASE-ACTIVATING PROTEIN 4-RELATED (PTHR10194:SF4)	signaling molecule;G-protein modulator	15.7648
ENSMUSG00000032413	RAS p21 protein activator 2;Rasa2	RAS GTPASE-ACTIVATING PROTEIN 2 (PTHR10194:SF21)	signaling molecule;G-protein modulator	37.1896
ENSMUSG00000001847	Ras-related C3 botulinum toxin substrate 1;Rac1	RAS-RELATED C3 BOTULINUM TOXIN SUBSTRATE 1 (PTHR24072:SF105)	small GTPase	115.483
ENSMUSG00000018012	Ras-related C3 botulinum toxin substrate 3;Rac3	RAS-RELATED C3 BOTULINUM TOXIN SUBSTRATE 3 (PTHR24072:SF107)	small GTPase	20.3785
ENSMUSG00000032470	Ras-related protein M-Ras;Mras	RAS-RELATED PROTEIN M-RAS (PTHR24070:SF179)	small GTPase	49.8268
ENSMUSG00000038387	Ras-related protein R-Ras;Rras	RAS-RELATED PROTEIN R-RAS (PTHR24070:SF232)	small GTPase	1.95474
ENSMUSG00000055723	Ras-related protein R-Ras2;Rras2	RAS-RELATED PROTEIN R-RAS2 (PTHR24070:SF231)	small GTPase	3.29013
ENSMUSG00000029602	RasGAP-activating-like protein 1;Rasal1	RASGAP-ACTIVATING-LIKE PROTEIN 1 (PTHR10194:SF3)	signaling molecule;G-protein modulator	16.3302
ENSMUSG00000062312	Receptor tyrosine-protein kinase erbB-2;Erbb2	RECEPTOR TYROSINE-PROTEIN KINASE ERBB-2 (PTHR24416:SF137)		1.67159
ENSMUSG00000018166	Receptor tyrosine-protein kinase erbB-3;Erbb3	RECEPTOR TYROSINE-PROTEIN KINASE ERBB-3 (PTHR24416:SF88)		8.11435
ENSMUSG00000062209	Receptor tyrosine-protein kinase erbB-4;Erbb4	RECEPTOR TYROSINE-PROTEIN KINASE ERBB-4 (PTHR24416:SF90)		111.826
ENSMUSG00000073982	Rho-related GTP-binding protein RhoG;Rhog	RHO-RELATED GTP-BINDING PROTEIN RHOG (PTHR24072:SF150)	small GTPase	5.42505
ENSMUSG00000024143	Rho-related GTP-binding protein RhoQ;Rhoq	RHO-RELATED GTP-BINDING PROTEIN RHOQ (PTHR24072:SF13)	small GTPase	35.8101
ENSMUSG00000033276	Serine/threonine-protein kinase 36;Stk36	SERINE/THREONINE-PROTEIN KINASE 36 (PTHR22983:SF6)		6.2882
ENSMUSG00000002688	Serine/threonine-protein kinase D1;Prkd1	SERINE/THREONINE-PROTEIN KINASE D1 (PTHR22968:SF9)		11.7913
ENSMUSG00000041187	Serine/threonine-protein kinase D2;Prkd2	SERINE/THREONINE-PROTEIN KINASE D2 (PTHR22968:SF12)		4.26006
ENSMUSG00000024070	Serine/threonine-protein kinase D3;Prkd3	SERINE/THREONINE-PROTEIN KINASE D3 (PTHR22968:SF11)		10.8526
ENSMUSG00000026626	Serine/threonine-protein phosphatase 2A 56 kDa regulatory subunit alpha isoform;Ppp2r5a	SERINE/THREONINE-PROTEIN PHOSPHATASE 2A 56 KDA REGULATORY SUBUNIT ALPHA ISOFORM (PTHR10257:SF6)	protein phosphatase;protein phosphatase	13.3777
ENSMUSG00000021051	Serine/threonine-protein phosphatase 2A 56 kDa regulatory subunit epsilon isoform;Ppp2r5e	SERINE/THREONINE-PROTEIN PHOSPHATASE 2A 56 KDA REGULATORY SUBUNIT EPSILON ISOFORM (PTHR10257:SF5)	protein phosphatase;protein phosphatase	86.8739
ENSMUSG00000017843	Serine/threonine-protein phosphatase 2A 56 kDa regulatory subunit gamma isoform;Ppp2r5c	SERINE/THREONINE-PROTEIN PHOSPHATASE 2A 56 KDA REGULATORY SUBUNIT GAMMA ISOFORM (PTHR10257:SF3)	protein phosphatase;protein phosphatase	62.6767
ENSMUSG00000020349	Serine/threonine-protein phosphatase 2A catalytic subunit alpha isoform;Ppp2ca	SERINE/THREONINE-PROTEIN PHOSPHATASE 2A CATALYTIC SUBUNIT ALPHA ISOFORM (PTHR11668:SF218)	protein phosphatase;protein phosphatase;calcium-binding protein	145.161
ENSMUSG00000009630	Serine/threonine-protein phosphatase 2A catalytic subunit beta isoform;Ppp2cb	SERINE/THREONINE-PROTEIN PHOSPHATASE 2A CATALYTIC SUBUNIT BETA ISOFORM (PTHR11668:SF21)	protein phosphatase;protein phosphatase;calcium-binding protein	51.9882
ENSMUSG00000042626	SHC-transforming protein 1;Shc1	SHC-TRANSFORMING PROTEIN 1 (PTHR10337:SF2)	signaling molecule	11.7267
ENSMUSG00000020312	SHC-transforming protein 2;Shc2	SHC-TRANSFORMING PROTEIN 2 (PTHR10337:SF5)	signaling molecule	48.2531
ENSMUSG00000021448	SHC-transforming protein 3;Shc3	SHC-TRANSFORMING PROTEIN 3 (PTHR10337:SF4)	signaling molecule	16.8088
ENSMUSG00000026104	Signal transducer and activator of transcription 1;Stat1	SIGNAL TRANSDUCER AND ACTIVATOR OF TRANSCRIPTION 1-ALPHA/BETA (PTHR11801:SF18)	transcription factor;nucleic acid binding	8.95054
ENSMUSG00000040033	Signal transducer and activator of transcription 2;Stat2	SIGNAL TRANSDUCER AND ACTIVATOR OF TRANSCRIPTION 2 (PTHR11801:SF41)	transcription factor;nucleic acid binding	20.201
ENSMUSG00000004040	Signal transducer and activator of transcription 3;Stat3	SIGNAL TRANSDUCER AND ACTIVATOR OF TRANSCRIPTION 3 (PTHR11801:SF2)	transcription factor;nucleic acid binding	132.513
ENSMUSG00000004043	Signal transducer and activator of transcription 5A;Stat5a	SIGNAL TRANSDUCER AND ACTIVATOR OF TRANSCRIPTION 5A (PTHR11801:SF42)	transcription factor;nucleic acid binding	7.71474
ENSMUSG00000020919	Signal transducer and activator of transcription 5B;Stat5b	SIGNAL TRANSDUCER AND ACTIVATOR OF TRANSCRIPTION 5B (PTHR11801:SF39)	transcription factor;nucleic acid binding	77.1043
ENSMUSG00000002147	Signal transducer and transcription activator 6;Stat6	SIGNAL TRANSDUCER AND ACTIVATOR OF TRANSCRIPTION 6 (PTHR11801:SF45)	transcription factor;nucleic acid binding	3.08852
ENSMUSG00000024241	Son of sevenless homolog 1;Sos1	SON OF SEVENLESS HOMOLOG 1 (PTHR23113:SF168)	guanyl-nucleotide exchange factor	136.966
Wnt signaling pathway (P00057)
Ensembl Gene ID	Gene name and Gene symbol	Panther Family/subfamily	Panther protein class	CPM
ENSMUSG00000051177	1-phosphatidylinositol 4,5-bisphosphate phosphodiesterase beta-1;Plcb1	1-PHOSPHATIDYLINOSITOL 4,5-BISPHOSPHATE PHOSPHODIESTERASE BETA-1 (PTHR10336:SF12)	signaling molecule;phospholipase;guanyl-nucleotide exchange factor;calcium-binding protein	58.0207
ENSMUSG00000040061	1-phosphatidylinositol 4,5-bisphosphate phosphodiesterase beta-2;Plcb2	1-PHOSPHATIDYLINOSITOL 4,5-BISPHOSPHATE PHOSPHODIESTERASE BETA-2 (PTHR10336:SF10)	signaling molecule;phospholipase;guanyl-nucleotide exchange factor;calcium-binding protein	1.90686
ENSMUSG00000024960	1-phosphatidylinositol 4,5-bisphosphate phosphodiesterase beta-3;Plcb3	1-PHOSPHATIDYLINOSITOL 4,5-BISPHOSPHATE PHOSPHODIESTERASE BETA-3 (PTHR10336:SF11)	signaling molecule;phospholipase;guanyl-nucleotide exchange factor;calcium-binding protein	7.43904
ENSMUSG00000031972	Actin, alpha skeletal muscle;Acta1	ACTIN, ALPHA SKELETAL MUSCLE (PTHR11937:SF193)	actin and actin related protein	1.3106
ENSMUSG00000035783	Actin, aortic smooth muscle;Acta2	ACTIN, AORTIC SMOOTH MUSCLE (PTHR11937:SF177)	actin and actin related protein	2.21201
ENSMUSG00000005871	Adenomatosis polyposis coli;Apc	ADENOMATOUS POLYPOSIS COLI PROTEIN (PTHR12607:SF11)		284.814
ENSMUSG00000020135	Adenomatous polyposis coli protein 2;Apc2	ADENOMATOUS POLYPOSIS COLI PROTEIN 2 (PTHR12607:SF3)		219.427
ENSMUSG00000011148	Adenylosuccinate synthetase isozyme 1;Adssl1	ADENYLOSUCCINATE SYNTHETASE ISOZYME 1 (PTHR11846:SF2)	ligase	5.13687
ENSMUSG00000015961	Adenylosuccinate synthetase isozyme 2;Adss	ADENYLOSUCCINATE SYNTHETASE ISOZYME 2 (PTHR11846:SF1)	ligase	55.0292
ENSMUSG00000038816	Alpha-catulin;Ctnnal1	ALPHA-CATULIN (PTHR18914:SF8)	non-motor actin binding protein;cell adhesion molecule	18.5175
ENSMUSG00000054452	Amino-terminal enhancer of split;Aes	AMINO-TERMINAL ENHANCER OF SPLIT (PTHR10814:SF22)	transcription cofactor	79.4195
ENSMUSG00000040183	Ankyrin repeat domain-containing protein 6;Ankrd6	ANKYRIN REPEAT DOMAIN-CONTAINING PROTEIN 6 (PTHR24203:SF0)		63.6208
ENSMUSG00000007880	AT-rich interactive domain-containing protein 1A;Arid1a	AT-RICH INTERACTIVE DOMAIN-CONTAINING PROTEIN 1A (PTHR12656:SF12)		153.689
ENSMUSG00000024182	Axin-1;Axin1	AXIN-1 (PTHR10845:SF11)	G-protein modulator	18.8785
ENSMUSG00000000142	Axin-2;Axin2	AXIN-2 (PTHR10845:SF103)	G-protein modulator	32.1709
ENSMUSG00000038256	B-cell CLL/lymphoma 9 protein;Bcl9	B-CELL CLL/LYMPHOMA 9 PROTEIN (PTHR15185:SF5)		56.2864
ENSMUSG00000018909	Beta-arrestin-1;Arrb1	BETA-ARRESTIN-1 (PTHR11792:SF22)	enzyme modulator	206.648
ENSMUSG00000037373	C-terminal-binding protein 1;Ctbp1	C-TERMINAL-BINDING PROTEIN 1 (PTHR10996:SF128)	transcription cofactor;dehydrogenase	93.0239
ENSMUSG00000016028	Cadherin EGF LAG seven-pass G-type receptor 1;Celsr1	CADHERIN EGF LAG SEVEN-PASS G-TYPE RECEPTOR 1 (PTHR24026:SF36)	G-protein coupled receptor;cadherin	6.51905
ENSMUSG00000068740	Cadherin EGF LAG seven-pass G-type receptor 2;Celsr2	CADHERIN EGF LAG SEVEN-PASS G-TYPE RECEPTOR 2 (PTHR24026:SF32)	G-protein coupled receptor;cadherin	179.915
ENSMUSG00000023473	Cadherin EGF LAG seven-pass G-type receptor 3;Celsr3	CADHERIN EGF LAG SEVEN-PASS G-TYPE RECEPTOR 3 (PTHR24026:SF38)	G-protein coupled receptor;cadherin	191.919
ENSMUSG00000022321	Cadherin-10;Cdh10	CADHERIN-10 (PTHR24027:SF293)	cell junction protein;cadherin	17.3448
ENSMUSG00000031673	Cadherin-11;Cdh11	CADHERIN-11 (PTHR24027:SF85)	cell junction protein;cadherin	25.1395
ENSMUSG00000040452	Cadherin-12;Cdh12	CADHERIN-12 (PTHR24027:SF96)	cell junction protein;cadherin	7.90236
ENSMUSG00000031841	Cadherin-13;Cdh13	CADHERIN-13 (PTHR24027:SF80)	cell junction protein;cadherin	85.9916
ENSMUSG00000031962	Cadherin-15;Cdh15	CADHERIN-15 (PTHR24027:SF67)	cell junction protein;cadherin	1.39739
ENSMUSG00000024304	Cadherin-2;Cdh2	CADHERIN-2 (PTHR24027:SF79)	cell junction protein;cadherin	138.579
ENSMUSG00000050840	Cadherin-20;Cdh20	CADHERIN-20 (PTHR24027:SF84)	cell junction protein;cadherin	6.7966
ENSMUSG00000053166	Cadherin-22;Cdh22	CADHERIN-22 (PTHR24027:SF88)	cell junction protein;cadherin	51.6848
ENSMUSG00000012819	Cadherin-23;Cdh23	CADHERIN-23 (PTHR24027:SF277)	cell junction protein;cadherin	1.3873
ENSMUSG00000059674	Cadherin-24;Cdh24	CADHERIN-24 (PTHR24027:SF272)	cell junction protein;cadherin	8.27474
ENSMUSG00000000305	Cadherin-4;Cdh4	CADHERIN-4 (PTHR24027:SF81)	cell junction protein;cadherin	24.5372
ENSMUSG00000031871	Cadherin-5;Cdh5	CADHERIN-5 (PTHR24027:SF89)	cell junction protein;cadherin	1.91161
ENSMUSG00000039385	Cadherin-6;Cdh6	CADHERIN-6 (PTHR24027:SF290)	cell junction protein;cadherin	26.6547
ENSMUSG00000026312	Cadherin-7;Cdh7	CADHERIN-7 (PTHR24027:SF91)	cell junction protein;cadherin	15.2929
ENSMUSG00000036510	Cadherin-8;Cdh8	CADHERIN-8 (PTHR24027:SF273)	cell junction protein;cadherin	24.2387
ENSMUSG00000025370	Cadherin-9;Cdh9	CADHERIN-9 (PTHR24027:SF99)	cell junction protein;cadherin	6.40753
ENSMUSG00000021803	Cadherin-related family member 1;Cdhr1	CADHERIN-RELATED FAMILY MEMBER 1 (PTHR24027:SF2)	cell junction protein;cadherin	2.2523
ENSMUSG00000033953	Calcineurin subunit B type 1;Ppp3r1	CALCINEURIN SUBUNIT B TYPE 1 (PTHR23056:SF23)	protein phosphatase;protein phosphatase;calmodulin	123.684
ENSMUSG00000028310	Calcineurin subunit B type 2;Ppp3r2	CALCINEURIN SUBUNIT B TYPE 2 (PTHR23056:SF29)	protein phosphatase;protein phosphatase;calmodulin	1.2375
ENSMUSG00000024576	Casein kinase I isoform alpha;Csnk1a1	CASEIN KINASE I ISOFORM ALPHA (PTHR11909:SF20)	non-receptor serine/threonine protein kinase;non-receptor serine/threonine protein kinase	210.473
ENSMUSG00000025162	Casein kinase I isoform delta;Csnk1d	CASEIN KINASE I ISOFORM DELTA (PTHR11909:SF106)	non-receptor serine/threonine protein kinase;non-receptor serine/threonine protein kinase	186.797
ENSMUSG00000022433	Casein kinase I isoform epsilon;Csnk1e	CASEIN KINASE I ISOFORM EPSILON (PTHR11909:SF74)	non-receptor serine/threonine protein kinase;non-receptor serine/threonine protein kinase	67.3997
ENSMUSG00000003345	Casein kinase I isoform gamma-2;Csnk1g2	CASEIN KINASE I ISOFORM GAMMA-2 (PTHR11909:SF101)	non-receptor serine/threonine protein kinase;non-receptor serine/threonine protein kinase	74.7548
ENSMUSG00000073563	Casein kinase I isoform gamma-3;Csnk1g3	CASEIN KINASE I ISOFORM GAMMA-3 (PTHR11909:SF112)	non-receptor serine/threonine protein kinase;non-receptor serine/threonine protein kinase	46.9639
ENSMUSG00000074698	Casein kinase II subunit alpha;Csnk2a1	CASEIN KINASE II SUBUNIT ALPHA (PTHR24054:SF16)		76.6553
ENSMUSG00000046707	Casein kinase II subunit alpha';Csnk2a2	CASEIN KINASE II SUBUNIT ALPHA' (PTHR24054:SF3)		26.284
ENSMUSG00000024387	Casein kinase II subunit beta;Csnk2b	CASEIN KINASE II SUBUNIT BETA (PTHR11740:SF0)	kinase modulator	17.4405
ENSMUSG00000037815	Catenin alpha-1;Ctnna1	CATENIN ALPHA-1 (PTHR18914:SF24)	non-motor actin binding protein;cell adhesion molecule	30.8339
ENSMUSG00000063063	Catenin alpha-2;Ctnna2	CATENIN ALPHA-2 (PTHR18914:SF23)	non-motor actin binding protein;cell adhesion molecule	98.6176
ENSMUSG00000060843	Catenin alpha-3;Ctnna3	CATENIN ALPHA-3 (PTHR18914:SF21)	non-motor actin binding protein;cell adhesion molecule	2.74085
ENSMUSG00000006932	Catenin beta-1;Ctnnb1	CATENIN BETA-1 (PTHR23315:SF53)	storage protein;signaling molecule;cytoskeletal protein;cell adhesion molecule	200.321
ENSMUSG00000059552	Cellular tumor antigen p53;Tp53	CELLULAR TUMOR ANTIGEN P53 (PTHR11447:SF6)	transcription factor	6.52102
ENSMUSG00000028089	Chromodomain-helicase-DNA-binding protein 1-like;Chd1l	CHROMODOMAIN-HELICASE-DNA-BINDING PROTEIN 1-LIKE (PTHR10799:SF558)	DNA helicase;helicase	8.55656
ENSMUSG00000022521	CREB-binding protein;Crebbp	CREB-BINDING PROTEIN (PTHR13808:SF5)	acetyltransferase;transcription cofactor;chromatin/chromatin-binding protein	132.196
ENSMUSG00000044548	Dapper homolog 1;Dact1	DAPPER HOMOLOG 1 (PTHR15919:SF12)		9.0845
ENSMUSG00000034154	DNA helicase INO80;Ino80	DNA HELICASE INO80 (PTHR10799:SF213)	DNA helicase;helicase	35.7251
ENSMUSG00000029505	E1A-binding protein p400;Ep400	E1A-BINDING PROTEIN P400 (PTHR10799:SF599)	DNA helicase;helicase	8.88981
ENSMUSG00000036840	E3 ubiquitin-protein ligase SIAH1A;Siah1a	E3 UBIQUITIN-PROTEIN LIGASE SIAH1 (PTHR10315:SF23)	ubiquitin-protein ligase	9.95493
ENSMUSG00000040749	E3 ubiquitin-protein ligase SIAH1B;Siah1b	E3 UBIQUITIN-PROTEIN LIGASE SIAH1 (PTHR10315:SF23)	ubiquitin-protein ligase	1.99835
ENSMUSG00000025246	F-box-like/WD repeat-containing protein TBL1X;Tbl1x	F-BOX-LIKE/WD REPEAT-CONTAINING PROTEIN TBL1X (PTHR22846:SF39)		81.0639
ENSMUSG00000027630	F-box-like/WD repeat-containing protein TBL1XR1;Tbl1xr1	F-BOX-LIKE/WD REPEAT-CONTAINING PROTEIN TBL1XR1 (PTHR22846:SF37)		60.3721
ENSMUSG00000020271	F-box/WD repeat-containing protein 11;Fbxw11	F-BOX/WD REPEAT-CONTAINING PROTEIN 11 (PTHR22844:SF123)		164.889
ENSMUSG00000025217	F-box/WD repeat-containing protein 1A;Btrc	F-BOX/WD REPEAT-CONTAINING PROTEIN 1A (PTHR22844:SF143)		131.407
ENSMUSG00000044674	Frizzled-1;Fzd1	FRIZZLED-1 (PTHR11309:SF81)	signaling molecule;G-protein coupled receptor	9.33319
ENSMUSG00000050288	Frizzled-2;Fzd2	FRIZZLED-2 (PTHR11309:SF34)	signaling molecule;G-protein coupled receptor	3.18063
ENSMUSG00000007989	Frizzled-3;Fzd3	FRIZZLED-3 (PTHR11309:SF22)	signaling molecule;G-protein coupled receptor	65.0234
ENSMUSG00000049791	Frizzled-4;Fzd4	FRIZZLED-4 (PTHR11309:SF23)	signaling molecule;G-protein coupled receptor	2.50915
ENSMUSG00000045005	Frizzled-5;Fzd5	FRIZZLED-5 (PTHR11309:SF29)	signaling molecule;G-protein coupled receptor	45.3936
ENSMUSG00000022297	Frizzled-6;Fzd6	FRIZZLED-6 (PTHR11309:SF75)	signaling molecule;G-protein coupled receptor	3.1115
ENSMUSG00000041075	Frizzled-7;Fzd7	FRIZZLED-7 (PTHR11309:SF31)	signaling molecule;G-protein coupled receptor	1.96481
ENSMUSG00000036904	Frizzled-8;Fzd8	FRIZZLED-8 (PTHR11309:SF77)	signaling molecule;G-protein coupled receptor	2.61139
ENSMUSG00000049551	Frizzled-9;Fzd9	FRIZZLED-9 (PTHR11309:SF79)	signaling molecule;G-protein coupled receptor	3.52788
ENSMUSG00000070348	G1/S-specific cyclin-D1;Ccnd1	G1/S-SPECIFIC CYCLIN-D1 (PTHR10177:SF67)	kinase activator	60.9163
ENSMUSG00000022812	Glycogen synthase kinase-3 beta;Gsk3b	GLYCOGEN SYNTHASE KINASE-3 BETA (PTHR24057:SF8)	non-receptor serine/threonine protein kinase;non-receptor serine/threonine protein kinase	328.04
ENSMUSG00000038607	Guanine nucleotide-binding protein G(I)/G(S)/G(O) subunit gamma-10;Gng10	GUANINE NUCLEOTIDE-BINDING PROTEIN G(I)/G(S)/G(O) SUBUNIT GAMMA-10 (PTHR13809:SF6)	heterotrimeric G-protein	1.69084
ENSMUSG00000036402	Guanine nucleotide-binding protein G(I)/G(S)/G(O) subunit gamma-12;Gng12	GUANINE NUCLEOTIDE-BINDING PROTEIN G(I)/G(S)/G(O) SUBUNIT GAMMA-12 (PTHR13809:SF9)	heterotrimeric G-protein	20.6035
ENSMUSG00000043004	Guanine nucleotide-binding protein G(I)/G(S)/G(O) subunit gamma-2;Gng2	GUANINE NUCLEOTIDE-BINDING PROTEIN G(I)/G(S)/G(O) SUBUNIT GAMMA-2 (PTHR13809:SF25)	heterotrimeric G-protein	229.12
ENSMUSG00000071658	Guanine nucleotide-binding protein G(I)/G(S)/G(O) subunit gamma-3;Gng3	GUANINE NUCLEOTIDE-BINDING PROTEIN G(I)/G(S)/G(O) SUBUNIT GAMMA-3 (PTHR13809:SF11)	heterotrimeric G-protein	49.1459
ENSMUSG00000068523	Guanine nucleotide-binding protein G(I)/G(S)/G(O) subunit gamma-5;Gng5	GUANINE NUCLEOTIDE-BINDING PROTEIN G(I)/G(S)/G(O) SUBUNIT GAMMA-5 (PTHR13809:SF5)	heterotrimeric G-protein	2.75092
ENSMUSG00000048240	Guanine nucleotide-binding protein G(I)/G(S)/G(O) subunit gamma-7;Gng7	GUANINE NUCLEOTIDE-BINDING PROTEIN G(I)/G(S)/G(O) SUBUNIT GAMMA-7 (PTHR13809:SF8)	heterotrimeric G-protein	11.0785
ENSMUSG00000029064	Guanine nucleotide-binding protein G(I)/G(S)/G(T) subunit beta-1;Gnb1	GUANINE NUCLEOTIDE-BINDING PROTEIN G(I)/G(S)/G(T) SUBUNIT BETA-1 (PTHR19850:SF29)	hydrolase;heterotrimeric G-protein	285.657
ENSMUSG00000029713	Guanine nucleotide-binding protein G(I)/G(S)/G(T) subunit beta-2;Gnb2	GUANINE NUCLEOTIDE-BINDING PROTEIN G(I)/G(S)/G(T) SUBUNIT BETA-2 (PTHR19850:SF27)	hydrolase;heterotrimeric G-protein	114.035
ENSMUSG00000023439	Guanine nucleotide-binding protein G(I)/G(S)/G(T) subunit beta-3;Gnb3	GUANINE NUCLEOTIDE-BINDING PROTEIN G(I)/G(S)/G(T) SUBUNIT BETA-3 (PTHR19850:SF31)	hydrolase;heterotrimeric G-protein	2.58011
ENSMUSG00000024639	Guanine nucleotide-binding protein G(q) subunit alpha;Gnaq	GUANINE NUCLEOTIDE-BINDING PROTEIN G(Q) SUBUNIT ALPHA (PTHR10218:SF184)	heterotrimeric G-protein	258.322
ENSMUSG00000034781	Guanine nucleotide-binding protein subunit alpha-11;Gna11	GUANINE NUCLEOTIDE-BINDING PROTEIN SUBUNIT ALPHA-11 (PTHR10218:SF81)	heterotrimeric G-protein	51.8888
ENSMUSG00000024697	Guanine nucleotide-binding protein subunit alpha-14;Gna14	GUANINE NUCLEOTIDE-BINDING PROTEIN SUBUNIT ALPHA-14 (PTHR10218:SF57)	heterotrimeric G-protein	2.78461
ENSMUSG00000027669	Guanine nucleotide-binding protein subunit beta-4;Gnb4	GUANINE NUCLEOTIDE-BINDING PROTEIN SUBUNIT BETA-4 (PTHR19850:SF28)	hydrolase;heterotrimeric G-protein	29.6217
ENSMUSG00000002428	Helicase-like transcription factor;Hltf	HELICASE-LIKE TRANSCRIPTION FACTOR (PTHR10799:SF576)	DNA helicase;helicase	24.5778
ENSMUSG00000028800	Histone deacetylase 1;Hdac1	HISTONE DEACETYLASE 1 (PTHR10625:SF113)	reductase;nucleic acid binding;deacetylase	8.15773
ENSMUSG00000019777	Histone deacetylase 2;Hdac2	HISTONE DEACETYLASE 2 (PTHR10625:SF60)	reductase;nucleic acid binding;deacetylase	70.3461
ENSMUSG00000067567	Histone deacetylase 8;Hdac8	HISTONE DEACETYLASE 8 (PTHR10625:SF106)	reductase;nucleic acid binding;deacetylase	16.0307
ENSMUSG00000061062	Histone deacetylase;Gm10093	HISTONE DEACETYLASE 1 (PTHR10625:SF113)	reductase;nucleic acid binding;deacetylase	6.6861
ENSMUSG00000030102	Inositol 1,4,5-trisphosphate receptor type 1;Itpr1	INOSITOL 1,4,5-TRISPHOSPHATE RECEPTOR TYPE 1 (PTHR13715:SF52)	ligand-gated ion channel;ligand-gated ion channel	250.135
ENSMUSG00000030287	Inositol 1,4,5-trisphosphate receptor type 2;Itpr2	INOSITOL 1,4,5-TRISPHOSPHATE RECEPTOR TYPE 2 (PTHR13715:SF53)	ligand-gated ion channel;ligand-gated ion channel	23.4928
ENSMUSG00000042644	Inositol 1,4,5-trisphosphate receptor type 3;Itpr3	INOSITOL 1,4,5-TRISPHOSPHATE RECEPTOR TYPE 3 (PTHR13715:SF51)	ligand-gated ion channel;ligand-gated ion channel	4.91383
ENSMUSG00000020393	Kremen protein 1;Kremen1	KREMEN PROTEIN 1 (PTHR24269:SF13)	receptor	8.00446
ENSMUSG00000040680	Kremen protein 2;Kremen2	KREMEN PROTEIN 2 (PTHR24269:SF15)	receptor	2.93
ENSMUSG00000024913	Low-density lipoprotein receptor-related protein 5;Lrp5	LOW-DENSITY LIPOPROTEIN RECEPTOR-RELATED PROTEIN 5 (PTHR10529:SF202)	receptor;extracellular matrix glycoprotein	5.90598
ENSMUSG00000030201	Low-density lipoprotein receptor-related protein 6;Lrp6	LOW-DENSITY LIPOPROTEIN RECEPTOR-RELATED PROTEIN 6 (PTHR10529:SF109)	receptor;extracellular matrix glycoprotein	87.1353
ENSMUSG00000025001	Lymphocyte-specific helicase;Hells	LYMPHOID-SPECIFIC HELICASE (PTHR10799:SF549)	DNA helicase;helicase	3.79488
ENSMUSG00000027985	Lymphoid enhancer-binding factor 1;Lef1	LYMPHOID ENHANCER-BINDING FACTOR 1 (PTHR10373:SF11)	nucleic acid binding	3.3469
ENSMUSG00000044022	MCG1033322;Pcdhb21	MCG1033322 (PTHR24028:SF98)	G-protein coupled receptor;cadherin	3.35985
ENSMUSG00000023036	MCG133388, isoform CRA_f;Pcdhgc5	PROTOCADHERIN GAMMA-C4-RELATED (PTHR24028:SF80)	G-protein coupled receptor;cadherin	391.028
ENSMUSG00000051486	MCG141285;Pcdhb11	MCG141285 (PTHR24028:SF58)	G-protein coupled receptor;cadherin	3.97804
ENSMUSG00000043313	MCG141286;Pcdhb19	PROTOCADHERIN BETA-11 (PTHR24028:SF91)	G-protein coupled receptor;cadherin	11.9297
ENSMUSG00000046387	MCG141290;Pcdhb17	PROTOCADHERIN BETA-16 (PTHR24028:SF71)	G-protein coupled receptor;cadherin	12.7261
ENSMUSG00000047910	MCG141291;Pcdhb16	PROTOCADHERIN BETA-13 (PTHR24028:SF61)	G-protein coupled receptor;cadherin	10.3315
ENSMUSG00000045876	MCG141292;Pcdhb8	MCG141292-RELATED (PTHR24028:SF100)	G-protein coupled receptor;cadherin	3.4736
ENSMUSG00000028284	Mitogen-activated protein kinase kinase kinase 7;Map3k7	MITOGEN-ACTIVATED PROTEIN KINASE KINASE KINASE 7 (PTHR26392:SF36)		47.5487
ENSMUSG00000031681	Mothers against decapentaplegic homolog 1;Smad1	MOTHERS AGAINST DECAPENTAPLEGIC HOMOLOG 1 (PTHR13703:SF23)	transcription factor	31.9317
ENSMUSG00000024515	Mothers against decapentaplegic homolog 4;Smad4	MOTHERS AGAINST DECAPENTAPLEGIC HOMOLOG 4 (PTHR13703:SF19)	transcription factor	39.5545
ENSMUSG00000021540	Mothers against decapentaplegic homolog 5;Smad5	MOTHERS AGAINST DECAPENTAPLEGIC HOMOLOG 5 (PTHR13703:SF36)	transcription factor	73.0658
ENSMUSG00000027796	Mothers against decapentaplegic homolog 9;Smad9	MOTHERS AGAINST DECAPENTAPLEGIC HOMOLOG 9 (PTHR13703:SF37)	transcription factor	11.6612
ENSMUSG00000022346	Myc proto-oncogene protein;Myc	MYC PROTO-ONCOGENE PROTEIN (PTHR11514:SF2)	basic helix-loop-helix transcription factor;nucleic acid binding	2.6836
ENSMUSG00000040752	Myosin-6;Myh6	MYOSIN-6 (PTHR13140:SF260)	G-protein modulator;actin binding motor protein;cell junction protein	1.29613
ENSMUSG00000053093	Myosin-7;Myh7	MYOSIN-7 (PTHR13140:SF279)	G-protein modulator;actin binding motor protein;cell junction protein	27.1946
ENSMUSG00000074652	Myosin-7B;Myh7b	MYOSIN-7B (PTHR13140:SF310)	G-protein modulator;actin binding motor protein;cell junction protein	7.89324
ENSMUSG00000037169	N-myc proto-oncogene protein;Mycn	N-MYC PROTO-ONCOGENE PROTEIN (PTHR11514:SF3)	basic helix-loop-helix transcription factor;nucleic acid binding	2.88833
ENSMUSG00000033016	Nuclear factor of activated T-cells c1 isoform IA-IXL;Nfatc1	NUCLEAR FACTOR OF ACTIVATED T-CELLS, CYTOPLASMIC 1 (PTHR12533:SF5)	transcription factor	3.78836
ENSMUSG00000031902	Nuclear factor of activated T-cells c3 isoform IB-deltaXa;Nfatc3	NUCLEAR FACTOR OF ACTIVATED T-CELLS, CYTOPLASMIC 3 (PTHR12533:SF6)	transcription factor	13.0198
ENSMUSG00000027544	Nuclear factor of activated T-cells, cytoplasmic 2;Nfatc2	NUCLEAR FACTOR OF ACTIVATED T-CELLS, CYTOPLASMIC 2 (PTHR12533:SF4)	transcription factor	10.2049
ENSMUSG00000023411	Nuclear factor of activated T-cells, cytoplasmic 4;Nfatc4	NUCLEAR FACTOR OF ACTIVATED T-CELLS, CYTOPLASMIC 4 (PTHR12533:SF9)	transcription factor	1.4736
ENSMUSG00000002250	Peroxisome proliferator-activated receptor delta;Ppard	PEROXISOME PROLIFERATOR-ACTIVATED RECEPTOR DELTA (PTHR24082:SF15)	nuclear hormone receptor;receptor;nucleic acid binding	8.07651
ENSMUSG00000031099	Probable global transcription activator SNF2L1;Smarca1	GLOBAL TRANSCRIPTION ACTIVATOR SNF2L1-RELATED (PTHR10799:SF602)	DNA helicase;helicase	94.0786
ENSMUSG00000024921	Probable global transcription activator SNF2L2;Smarca2	GLOBAL TRANSCRIPTION ACTIVATOR SNF2L2-RELATED (PTHR10799:SF541)	DNA helicase;helicase	392.594
ENSMUSG00000049086	Protein B-Myc;Mycb	MYC PROTO-ONCOGENE PROTEIN (PTHR11514:SF2)	basic helix-loop-helix transcription factor;nucleic acid binding	5.16176
ENSMUSG00000040420	Protein Cdh18;Cdh18	CADHERIN-18 (PTHR24027:SF106)	cell junction protein;cadherin	44.4182
ENSMUSG00000047216	Protein Cdh19;Cdh19	CADHERIN-19 (PTHR24027:SF255)	cell junction protein;cadherin	3.06861
ENSMUSG00000034918	Protein Cdhr2;Cdhr2	CADHERIN-RELATED FAMILY MEMBER 2 (PTHR24027:SF286)	cell junction protein;cadherin	3.57757
ENSMUSG00000036862	Protein Dchs1;Dchs1	PROTOCADHERIN-16 (PTHR24027:SF294)	cadherin	35.5144
ENSMUSG00000070047	Protein Fat1;Fat1	PROTOCADHERIN FAT 1 (PTHR24026:SF40)	G-protein coupled receptor;cadherin	145.184
ENSMUSG00000087153	Protein Gm6483;Gm6483	CADHERIN-11 (PTHR24027:SF85)	cell junction protein;cadherin	6.96989
ENSMUSG00000021948	Protein kinase C delta type;Prkcd	PROTEIN KINASE C DELTA TYPE (PTHR24352:SF32)	non-receptor serine/threonine protein kinase;transfer/carrier protein;non-receptor serine/threonine protein kinase;annexin;calmodulin	8.09489
ENSMUSG00000045038	Protein kinase C epsilon type;Prkce	PROTEIN KINASE C EPSILON TYPE (PTHR24357:SF52)	non-receptor serine/threonine protein kinase;transfer/carrier protein;non-receptor serine/threonine protein kinase;annexin;calmodulin	247.242
ENSMUSG00000021108	Protein kinase C eta type;Prkch	PROTEIN KINASE C ETA TYPE (PTHR24357:SF51)	non-receptor serine/threonine protein kinase;transfer/carrier protein;non-receptor serine/threonine protein kinase;annexin;calmodulin	3.64169
ENSMUSG00000078816	Protein kinase C gamma type;Prkcg	PROTEIN KINASE C GAMMA TYPE (PTHR24357:SF64)	non-receptor serine/threonine protein kinase;transfer/carrier protein;non-receptor serine/threonine protein kinase;annexin;calmodulin	26.1547
ENSMUSG00000037643	Protein kinase C iota type;Prkci	PROTEIN KINASE C IOTA TYPE (PTHR24357:SF60)	non-receptor serine/threonine protein kinase;transfer/carrier protein;non-receptor serine/threonine protein kinase;annexin;calmodulin	46.0091
ENSMUSG00000026778	Protein kinase C theta type;Prkcq	PROTEIN KINASE C THETA TYPE (PTHR24352:SF43)	non-receptor serine/threonine protein kinase;transfer/carrier protein;non-receptor serine/threonine protein kinase;annexin;calmodulin	2.21401
ENSMUSG00000029053	Protein kinase C zeta type;Prkcz	PROTEIN KINASE C ZETA TYPE (PTHR24357:SF59)	non-receptor serine/threonine protein kinase;transfer/carrier protein;non-receptor serine/threonine protein kinase;annexin;calmodulin	38.501
ENSMUSG00000050965	Protein kinase C;Prkca	PROTEIN KINASE C ALPHA TYPE (PTHR24357:SF65)	non-receptor serine/threonine protein kinase;transfer/carrier protein;non-receptor serine/threonine protein kinase;annexin;calmodulin	63.0572
ENSMUSG00000028654	Protein L-Myc-1;Mycl1	PROTEIN L-MYC-1 (PTHR11514:SF1)	basic helix-loop-helix transcription factor;nucleic acid binding	11.7922
ENSMUSG00000031661	Protein naked cuticle homolog 1;Nkd1	PROTEIN NAKED CUTICLE HOMOLOG 1 (PTHR22611:SF2)		2.91591
ENSMUSG00000021567	Protein naked cuticle homolog 2;Nkd2	PROTEIN NAKED CUTICLE HOMOLOG 2 (PTHR22611:SF1)		4.24428
ENSMUSG00000051375	Protein Pcdh1 (Fragment);Pcdh1	PROTOCADHERIN-1 (PTHR24027:SF30)	cadherin	88.4869
ENSMUSG00000049100	Protein Pcdh10;Pcdh10	PROTOCADHERIN-10 (PTHR24028:SF0)	cadherin	123.504
ENSMUSG00000034755	Protein Pcdh11x;Pcdh11x	PROTOCADHERIN-11 X-LINKED-RELATED (PTHR24027:SF15)	cadherin	101.487
ENSMUSG00000029108	Protein Pcdh7;Pcdh7	PROTOCADHERIN-7 (PTHR24027:SF14)	cadherin	170.902
ENSMUSG00000055421	Protein Pcdh9;Pcdh9	PROTOCADHERIN-9 (PTHR24027:SF25)	cadherin	83.0253
ENSMUSG00000045657	Protein Pcdhb10;Pcdhb10	PROTOCADHERIN BETA-5 (PTHR24028:SF64)	G-protein coupled receptor;cadherin	3.14792
ENSMUSG00000043458	Protein Pcdhb12;Pcdhb12	PROTEIN PCDHB12 (PTHR24028:SF95)	G-protein coupled receptor;cadherin	8.66625
ENSMUSG00000047307	Protein Pcdhb13;Pcdhb13	PROTOCADHERIN BETA-6 (PTHR24028:SF104)	G-protein coupled receptor;cadherin	4.00987
ENSMUSG00000047033	Protein Pcdhb15;Pcdhb15	PROTOCADHERIN BETA-7 (PTHR24028:SF69)	G-protein coupled receptor;cadherin	3.44439
ENSMUSG00000048347	Protein Pcdhb18;Pcdhb18	PROTOCADHERIN BETA-10 (PTHR24028:SF54)	G-protein coupled receptor;cadherin	12.2599
ENSMUSG00000051599	Protein Pcdhb2;Pcdhb2	PROTOCADHERIN BETA-2 (PTHR24028:SF77)	G-protein coupled receptor;cadherin	3.30109
ENSMUSG00000046191	Protein Pcdhb20;Pcdhb20	PROTOCADHERIN BETA-14 (PTHR24028:SF81)	G-protein coupled receptor;cadherin	7.10493
ENSMUSG00000073591	Protein Pcdhb22;Pcdhb22	PROTOCADHERIN BETA-15 (PTHR24028:SF97)	G-protein coupled receptor;cadherin	5.53977
ENSMUSG00000045498	Protein Pcdhb3;Pcdhb3	PROTOCADHERIN BETA-3 (PTHR24028:SF19)	G-protein coupled receptor;cadherin	5.30929
ENSMUSG00000045689	Protein Pcdhb4;Pcdhb4	PROTEIN PCDHB4 (PTHR24028:SF87)	G-protein coupled receptor;cadherin	3.33584
ENSMUSG00000063687	Protein Pcdhb5;Pcdhb5	PROTOCADHERIN BETA-4 (PTHR24028:SF55)	G-protein coupled receptor;cadherin	5.51631
ENSMUSG00000051678	Protein Pcdhb6;Pcdhb6	MCG141292-RELATED (PTHR24028:SF100)	G-protein coupled receptor;cadherin	2.34982
ENSMUSG00000045062	Protein Pcdhb7;Pcdhb7	PROTEIN PCDHB7-RELATED (PTHR24028:SF62)	G-protein coupled receptor;cadherin	5.5573
ENSMUSG00000051242	Protein Pcdhb9;Pcdhb9	PROTEIN PCDHB7-RELATED (PTHR24028:SF62)	G-protein coupled receptor;cadherin	8.07622
ENSMUSG00000024777	Protein Ppp2r5b;Ppp2r5b	SERINE/THREONINE-PROTEIN PHOSPHATASE 2A 56 KDA REGULATORY SUBUNIT BETA ISOFORM (PTHR10257:SF4)	protein phosphatase;protein phosphatase	44.1898
ENSMUSG00000059409	Protein Ppp2r5d;Ppp2r5d	SERINE/THREONINE-PROTEIN PHOSPHATASE 2A 56 KDA REGULATORY SUBUNIT DELTA ISOFORM (PTHR10257:SF14)	protein phosphatase;protein phosphatase	35.3762
ENSMUSG00000027840	Protein Wnt-2b;Wnt2b	PROTEIN WNT-2B (PTHR12027:SF93)	signaling molecule	13.2124
ENSMUSG00000036856	Protein Wnt-4;Wnt4	PROTEIN WNT-4 (PTHR12027:SF90)	signaling molecule	3.61894
ENSMUSG00000021994	Protein Wnt-5a;Wnt5a	PROTEIN WNT-5A (PTHR12027:SF33)	signaling molecule	28.1306
ENSMUSG00000030170	Protein Wnt-5b;Wnt5b	PROTEIN WNT-5B (PTHR12027:SF87)	signaling molecule	2.39334
ENSMUSG00000030093	Protein Wnt-7a;Wnt7a	PROTEIN WNT-7A (PTHR12027:SF78)	signaling molecule	3.59002
ENSMUSG00000022382	Protein Wnt-7b;Wnt7b	PROTEIN WNT-7B (PTHR12027:SF73)	signaling molecule	10.4396
ENSMUSG00000000126	Protein Wnt-9a;Wnt9a	PROTEIN WNT-9A (PTHR12027:SF75)	signaling molecule;extracellular matrix structural protein	1.52782
ENSMUSG00000000125	Proto-oncogene Wnt-3;Wnt3	PROTO-ONCOGENE WNT-3 (PTHR12027:SF82)	signaling molecule	38.3556
ENSMUSG00000037892	Protocadherin 18;Pcdh18	PROTOCADHERIN-18 (PTHR24028:SF9)	cadherin	10.0055
ENSMUSG00000007440	Protocadherin alpha-4;Pcdha4	PROTOCADHERIN ALPHA-4 (PTHR24028:SF82)	cadherin	132.731
ENSMUSG00000044043	Protocadherin beta-14;Pcdhb14	PROTOCADHERIN-PSI1 (PTHR24028:SF90)	G-protein coupled receptor;cadherin	11.4516
ENSMUSG00000074505	Protocadherin Fat 3;Fat3	PROTOCADHERIN FAT 3 (PTHR24026:SF33)	G-protein coupled receptor;cadherin	128.046
ENSMUSG00000051323	Protocadherin-19;Pcdh19	PROTOCADHERIN-19 (PTHR24028:SF40)	cadherin	110.992
ENSMUSG00000050505	Protocadherin-20;Pcdh20	PROTOCADHERIN-20 (PTHR24027:SF24)	cadherin	26.8755
ENSMUSG00000036422	Protocadherin-8;Pcdh8	PROTOCADHERIN-8 (PTHR24028:SF46)	cadherin	17.183
ENSMUSG00000034910	Pygopus homolog 1;Pygo1	PYGOPUS HOMOLOG 1 (PTHR23194:SF3)	transcription cofactor	42.9229
ENSMUSG00000031548	Secreted frizzled-related protein 1;Sfrp1	SECRETED FRIZZLED-RELATED PROTEIN 1 (PTHR11309:SF46)	signaling molecule;G-protein coupled receptor	2.06756
ENSMUSG00000027996	Secreted frizzled-related protein 2;Sfrp2	SECRETED FRIZZLED-RELATED PROTEIN 2 (PTHR11309:SF45)	signaling molecule;G-protein coupled receptor	1.13263
ENSMUSG00000027004	Secreted frizzled-related protein 3;Frzb	SECRETED FRIZZLED-RELATED PROTEIN 3 (PTHR11309:SF76)	signaling molecule;G-protein coupled receptor	6.18565
ENSMUSG00000018822	Secreted frizzled-related protein 5;Sfrp5	SECRETED FRIZZLED-RELATED PROTEIN 5 (PTHR11309:SF85)	signaling molecule;G-protein coupled receptor	4.22187
ENSMUSG00000029071	Segment polarity protein dishevelled homolog DVL-1;Dvl1	SEGMENT POLARITY PROTEIN DISHEVELLED HOMOLOG DVL-1 (PTHR10878:SF5)	signaling molecule;enzyme modulator	48.5507
ENSMUSG00000020888	Segment polarity protein dishevelled homolog DVL-2;Dvl2	SEGMENT POLARITY PROTEIN DISHEVELLED HOMOLOG DVL-2 (PTHR10878:SF8)	signaling molecule;enzyme modulator	29.6846
ENSMUSG00000003233	Segment polarity protein dishevelled homolog DVL-3;Dvl3	SEGMENT POLARITY PROTEIN DISHEVELLED HOMOLOG DVL-3 (PTHR10878:SF6)	signaling molecule;enzyme modulator	24.2957
ENSMUSG00000017376	Serine/threonine-protein kinase NLK;Nlk	SERINE/THREONINE-PROTEIN KINASE NLK (PTHR24055:SF179)	non-receptor serine/threonine protein kinase;non-receptor serine/threonine protein kinase	46.1202
ENSMUSG00000026626	Serine/threonine-protein phosphatase 2A 56 kDa regulatory subunit alpha isoform;Ppp2r5a	SERINE/THREONINE-PROTEIN PHOSPHATASE 2A 56 KDA REGULATORY SUBUNIT ALPHA ISOFORM (PTHR10257:SF6)	protein phosphatase;protein phosphatase	13.3777
ENSMUSG00000021051	Serine/threonine-protein phosphatase 2A 56 kDa regulatory subunit epsilon isoform;Ppp2r5e	SERINE/THREONINE-PROTEIN PHOSPHATASE 2A 56 KDA REGULATORY SUBUNIT EPSILON ISOFORM (PTHR10257:SF5)	protein phosphatase;protein phosphatase	86.8739
ENSMUSG00000017843	Serine/threonine-protein phosphatase 2A 56 kDa regulatory subunit gamma isoform;Ppp2r5c	SERINE/THREONINE-PROTEIN PHOSPHATASE 2A 56 KDA REGULATORY SUBUNIT GAMMA ISOFORM (PTHR10257:SF3)	protein phosphatase;protein phosphatase	62.6767
ENSMUSG00000020349	Serine/threonine-protein phosphatase 2A catalytic subunit alpha isoform;Ppp2ca	SERINE/THREONINE-PROTEIN PHOSPHATASE 2A CATALYTIC SUBUNIT ALPHA ISOFORM (PTHR11668:SF218)	protein phosphatase;protein phosphatase;calcium-binding protein	145.161
ENSMUSG00000009630	Serine/threonine-protein phosphatase 2A catalytic subunit beta isoform;Ppp2cb	SERINE/THREONINE-PROTEIN PHOSPHATASE 2A CATALYTIC SUBUNIT BETA ISOFORM (PTHR11668:SF21)	protein phosphatase;protein phosphatase;calcium-binding protein	51.9882
ENSMUSG00000021816	Serine/threonine-protein phosphatase 2B catalytic subunit beta isoform;Ppp3cb	SERINE/THREONINE-PROTEIN PHOSPHATASE 2B CATALYTIC SUBUNIT BETA ISOFORM (PTHR11668:SF72)	protein phosphatase;protein phosphatase;calcium-binding protein	135.081
ENSMUSG00000022092	Serine/threonine-protein phosphatase 2B catalytic subunit gamma isoform;Ppp3cc	SERINE/THREONINE-PROTEIN PHOSPHATASE 2B CATALYTIC SUBUNIT GAMMA ISOFORM (PTHR11668:SF186)	protein phosphatase;protein phosphatase;calcium-binding protein	8.70282
ENSMUSG00000032481	SWI/SNF complex subunit SMARCC1;Smarcc1	SWI/SNF COMPLEX SUBUNIT SMARCC1 (PTHR12802:SF9)	transcription cofactor;chromatin/chromatin-binding protein	95.3281
ENSMUSG00000025369	SWI/SNF complex subunit SMARCC2;Smarcc2	SWI/SNF COMPLEX SUBUNIT SMARCC2 (PTHR12802:SF38)	transcription cofactor;chromatin/chromatin-binding protein	299.457
ENSMUSG00000031715	SWI/SNF-related matrix-associated actin-dependent regulator of chromatin subfamily A member 5;Smarca5	SWI/SNF-RELATED MATRIX-ASSOCIATED ACTIN-DEPENDENT REGULATOR OF CHROMATIN SUBFAMILY A MEMBER 5 (PTHR10799:SF575)	DNA helicase;helicase	44.9191
ENSMUSG00000039354	SWI/SNF-related matrix-associated actin-dependent regulator of chromatin subfamily A-like protein 1;Smarcal1	SWI/SNF-RELATED MATRIX-ASSOCIATED ACTIN-DEPENDENT REGULATOR OF CHROMATIN SUBFAMILY A-LIKE PROTEIN 1 (PTHR10799:SF571)	DNA helicase;helicase	42.413
ENSMUSG00000000902	SWI/SNF-related matrix-associated actin-dependent regulator of chromatin subfamily B member 1;Smarcb1	SWI/SNF-RELATED MATRIX-ASSOCIATED ACTIN-DEPENDENT REGULATOR OF CHROMATIN SUBFAMILY B MEMBER 1 (PTHR10019:SF5)	DNA binding protein	24.796
ENSMUSG00000023018	SWI/SNF-related matrix-associated actin-dependent regulator of chromatin subfamily D member 1;Smarcd1	SWI/SNF-RELATED MATRIX-ASSOCIATED ACTIN-DEPENDENT REGULATOR OF CHROMATIN SUBFAMILY D MEMBER 1 (PTHR13844:SF1)	chromatin/chromatin-binding protein	31.7218
ENSMUSG00000078619	SWI/SNF-related matrix-associated actin-dependent regulator of chromatin subfamily D member 2;Smarcd2	SWI/SNF-RELATED MATRIX-ASSOCIATED ACTIN-DEPENDENT REGULATOR OF CHROMATIN SUBFAMILY D MEMBER 2 (PTHR13844:SF2)	chromatin/chromatin-binding protein	7.53043
ENSMUSG00000037935	SWI/SNF-related matrix-associated actin-dependent regulator of chromatin subfamily E member 1;Smarce1	SWI/SNF-RELATED MATRIX-ASSOCIATED ACTIN-DEPENDENT REGULATOR OF CHROMATIN SUBFAMILY E MEMBER 1 (PTHR13711:SF150)	HMG box transcription factor;signaling molecule;chromatin/chromatin-binding protein	41.0859
ENSMUSG00000032187	Transcription activator BRG1;Smarca4	TRANSCRIPTION ACTIVATOR BRG1 (PTHR10799:SF76)	DNA helicase;helicase	103.722
ENSMUSG00000055799	Transcription factor 3;Tcf7l1	TRANSCRIPTION FACTOR 7-LIKE 1 (PTHR10373:SF25)	nucleic acid binding	1.77325
ENSMUSG00000024985	Transcription factor 7-like 2;Tcf7l2	TRANSCRIPTION FACTOR 7-LIKE 2 (PTHR10373:SF32)	nucleic acid binding	21.6992
ENSMUSG00000008305	Transducin-like enhancer protein 1;Tle1	TRANSDUCIN-LIKE ENHANCER PROTEIN 1 (PTHR10814:SF23)	transcription cofactor	27.4588
ENSMUSG00000032280	Transducin-like enhancer protein 3;Tle3	TRANSDUCIN-LIKE ENHANCER PROTEIN 3 (PTHR10814:SF20)	transcription cofactor	18.8655
ENSMUSG00000024642	Transducin-like enhancer protein 4;Tle4	TRANSDUCIN-LIKE ENHANCER PROTEIN 4 (PTHR10814:SF21)	transcription cofactor	67.4029
ENSMUSG00000095403	Uncharacterized protein;Gm21092	CADHERIN-11 (PTHR24027:SF85)	cell junction protein;cadherin	14.6047
Cadherin signaling pathway (P00012)
Ensembl Gene ID	Gene name and Gene symbol	Panther Family/subfamily	Panther protein class	CPM
ENSMUSG00000020152	Actin-related protein 2;Actr2	ACTIN-RELATED PROTEIN 2 (PTHR11937:SF37)	actin and actin related protein	172.159
ENSMUSG00000031972	Actin, alpha skeletal muscle;Acta1	ACTIN, ALPHA SKELETAL MUSCLE (PTHR11937:SF193)	actin and actin related protein	1.3106
ENSMUSG00000035783	Actin, aortic smooth muscle;Acta2	ACTIN, AORTIC SMOOTH MUSCLE (PTHR11937:SF177)	actin and actin related protein	2.21201
ENSMUSG00000029580	Actin, cytoplasmic 1;Actb	ACTIN, CYTOPLASMIC 1 (PTHR11937:SF155)	actin and actin related protein	318.483
ENSMUSG00000062825	Actin, cytoplasmic 2;Actg1	ACTIN, CYTOPLASMIC 2 (PTHR11937:SF172)	actin and actin related protein	17.927
ENSMUSG00000016028	Cadherin EGF LAG seven-pass G-type receptor 1;Celsr1	CADHERIN EGF LAG SEVEN-PASS G-TYPE RECEPTOR 1 (PTHR24026:SF36)	G-protein coupled receptor;cadherin	6.51905
ENSMUSG00000068740	Cadherin EGF LAG seven-pass G-type receptor 2;Celsr2	CADHERIN EGF LAG SEVEN-PASS G-TYPE RECEPTOR 2 (PTHR24026:SF32)	G-protein coupled receptor;cadherin	179.915
ENSMUSG00000023473	Cadherin EGF LAG seven-pass G-type receptor 3;Celsr3	CADHERIN EGF LAG SEVEN-PASS G-TYPE RECEPTOR 3 (PTHR24026:SF38)	G-protein coupled receptor;cadherin	191.919
ENSMUSG00000022321	Cadherin-10;Cdh10	CADHERIN-10 (PTHR24027:SF293)	cell junction protein;cadherin	17.3448
ENSMUSG00000031673	Cadherin-11;Cdh11	CADHERIN-11 (PTHR24027:SF85)	cell junction protein;cadherin	25.1395
ENSMUSG00000040452	Cadherin-12;Cdh12	CADHERIN-12 (PTHR24027:SF96)	cell junction protein;cadherin	7.90236
ENSMUSG00000031841	Cadherin-13;Cdh13	CADHERIN-13 (PTHR24027:SF80)	cell junction protein;cadherin	85.9916
ENSMUSG00000031962	Cadherin-15;Cdh15	CADHERIN-15 (PTHR24027:SF67)	cell junction protein;cadherin	1.39739
ENSMUSG00000024304	Cadherin-2;Cdh2	CADHERIN-2 (PTHR24027:SF79)	cell junction protein;cadherin	138.579
ENSMUSG00000050840	Cadherin-20;Cdh20	CADHERIN-20 (PTHR24027:SF84)	cell junction protein;cadherin	6.7966
ENSMUSG00000053166	Cadherin-22;Cdh22	CADHERIN-22 (PTHR24027:SF88)	cell junction protein;cadherin	51.6848
ENSMUSG00000012819	Cadherin-23;Cdh23	CADHERIN-23 (PTHR24027:SF277)	cell junction protein;cadherin	1.3873
ENSMUSG00000059674	Cadherin-24;Cdh24	CADHERIN-24 (PTHR24027:SF272)	cell junction protein;cadherin	8.27474
ENSMUSG00000000305	Cadherin-4;Cdh4	CADHERIN-4 (PTHR24027:SF81)	cell junction protein;cadherin	24.5372
ENSMUSG00000031871	Cadherin-5;Cdh5	CADHERIN-5 (PTHR24027:SF89)	cell junction protein;cadherin	1.91161
ENSMUSG00000039385	Cadherin-6;Cdh6	CADHERIN-6 (PTHR24027:SF290)	cell junction protein;cadherin	26.6547
ENSMUSG00000026312	Cadherin-7;Cdh7	CADHERIN-7 (PTHR24027:SF91)	cell junction protein;cadherin	15.2929
ENSMUSG00000036510	Cadherin-8;Cdh8	CADHERIN-8 (PTHR24027:SF273)	cell junction protein;cadherin	24.2387
ENSMUSG00000025370	Cadherin-9;Cdh9	CADHERIN-9 (PTHR24027:SF99)	cell junction protein;cadherin	6.40753
ENSMUSG00000021803	Cadherin-related family member 1;Cdhr1	CADHERIN-RELATED FAMILY MEMBER 1 (PTHR24027:SF2)	cell junction protein;cadherin	2.2523
ENSMUSG00000074698	Casein kinase II subunit alpha;Csnk2a1	CASEIN KINASE II SUBUNIT ALPHA (PTHR24054:SF16)		76.6553
ENSMUSG00000046707	Casein kinase II subunit alpha';Csnk2a2	CASEIN KINASE II SUBUNIT ALPHA' (PTHR24054:SF3)		26.284
ENSMUSG00000024387	Casein kinase II subunit beta;Csnk2b	CASEIN KINASE II SUBUNIT BETA (PTHR11740:SF0)	kinase modulator	17.4405
ENSMUSG00000037815	Catenin alpha-1;Ctnna1	CATENIN ALPHA-1 (PTHR18914:SF24)	non-motor actin binding protein;cell adhesion molecule	30.8339
ENSMUSG00000063063	Catenin alpha-2;Ctnna2	CATENIN ALPHA-2 (PTHR18914:SF23)	non-motor actin binding protein;cell adhesion molecule	98.6176
ENSMUSG00000060843	Catenin alpha-3;Ctnna3	CATENIN ALPHA-3 (PTHR18914:SF21)	non-motor actin binding protein;cell adhesion molecule	2.74085
ENSMUSG00000006932	Catenin beta-1;Ctnnb1	CATENIN BETA-1 (PTHR23315:SF53)	storage protein;signaling molecule;cytoskeletal protein;cell adhesion molecule	200.321
ENSMUSG00000034101	Catenin delta-1;Ctnnd1	CATENIN DELTA-1 (PTHR10372:SF6)	intermediate filament binding protein;cell junction protein;cell adhesion molecule	24.7449
ENSMUSG00000022240	Catenin delta-2;Ctnnd2	CATENIN DELTA-2 (PTHR10372:SF9)	intermediate filament binding protein;cell junction protein;cell adhesion molecule	133.598
ENSMUSG00000020122	Epidermal growth factor receptor;Egfr	EPIDERMAL GROWTH FACTOR RECEPTOR (PTHR24416:SF91)		6.56553
ENSMUSG00000044674	Frizzled-1;Fzd1	FRIZZLED-1 (PTHR11309:SF81)	signaling molecule;G-protein coupled receptor	9.33319
ENSMUSG00000050288	Frizzled-2;Fzd2	FRIZZLED-2 (PTHR11309:SF34)	signaling molecule;G-protein coupled receptor	3.18063
ENSMUSG00000007989	Frizzled-3;Fzd3	FRIZZLED-3 (PTHR11309:SF22)	signaling molecule;G-protein coupled receptor	65.0234
ENSMUSG00000049791	Frizzled-4;Fzd4	FRIZZLED-4 (PTHR11309:SF23)	signaling molecule;G-protein coupled receptor	2.50915
ENSMUSG00000045005	Frizzled-5;Fzd5	FRIZZLED-5 (PTHR11309:SF29)	signaling molecule;G-protein coupled receptor	45.3936
ENSMUSG00000022297	Frizzled-6;Fzd6	FRIZZLED-6 (PTHR11309:SF75)	signaling molecule;G-protein coupled receptor	3.1115
ENSMUSG00000041075	Frizzled-7;Fzd7	FRIZZLED-7 (PTHR11309:SF31)	signaling molecule;G-protein coupled receptor	1.96481
ENSMUSG00000036904	Frizzled-8;Fzd8	FRIZZLED-8 (PTHR11309:SF77)	signaling molecule;G-protein coupled receptor	2.61139
ENSMUSG00000049551	Frizzled-9;Fzd9	FRIZZLED-9 (PTHR11309:SF79)	signaling molecule;G-protein coupled receptor	3.52788
ENSMUSG00000022812	Glycogen synthase kinase-3 beta;Gsk3b	GLYCOGEN SYNTHASE KINASE-3 BETA (PTHR24057:SF8)	non-receptor serine/threonine protein kinase;non-receptor serine/threonine protein kinase	328.04
ENSMUSG00000027985	Lymphoid enhancer-binding factor 1;Lef1	LYMPHOID ENHANCER-BINDING FACTOR 1 (PTHR10373:SF11)	nucleic acid binding	3.3469
ENSMUSG00000044022	MCG1033322;Pcdhb21	MCG1033322 (PTHR24028:SF98)	G-protein coupled receptor;cadherin	3.35985
ENSMUSG00000023036	MCG133388, isoform CRA_f;Pcdhgc5	PROTOCADHERIN GAMMA-C4-RELATED (PTHR24028:SF80)	G-protein coupled receptor;cadherin	391.028
ENSMUSG00000051486	MCG141285;Pcdhb11	MCG141285 (PTHR24028:SF58)	G-protein coupled receptor;cadherin	3.97804
ENSMUSG00000043313	MCG141286;Pcdhb19	PROTOCADHERIN BETA-11 (PTHR24028:SF91)	G-protein coupled receptor;cadherin	11.9297
ENSMUSG00000046387	MCG141290;Pcdhb17	PROTOCADHERIN BETA-16 (PTHR24028:SF71)	G-protein coupled receptor;cadherin	12.7261
ENSMUSG00000047910	MCG141291;Pcdhb16	PROTOCADHERIN BETA-13 (PTHR24028:SF61)	G-protein coupled receptor;cadherin	10.3315
ENSMUSG00000045876	MCG141292;Pcdhb8	MCG141292-RELATED (PTHR24028:SF100)	G-protein coupled receptor;cadherin	3.4736
ENSMUSG00000027646	Neuronal proto-oncogene tyrosine-protein kinase Src;Src	PROTO-ONCOGENE TYROSINE-PROTEIN KINASE SRC (PTHR24418:SF53)	non-receptor tyrosine protein kinase;non-receptor tyrosine protein kinase	63.9064
ENSMUSG00000040420	Protein Cdh18;Cdh18	CADHERIN-18 (PTHR24027:SF106)	cell junction protein;cadherin	44.4182
ENSMUSG00000047216	Protein Cdh19;Cdh19	CADHERIN-19 (PTHR24027:SF255)	cell junction protein;cadherin	3.06861
ENSMUSG00000034918	Protein Cdhr2;Cdhr2	CADHERIN-RELATED FAMILY MEMBER 2 (PTHR24027:SF286)	cell junction protein;cadherin	3.57757
ENSMUSG00000036862	Protein Dchs1;Dchs1	PROTOCADHERIN-16 (PTHR24027:SF294)	cadherin	35.5144
ENSMUSG00000070047	Protein Fat1;Fat1	PROTOCADHERIN FAT 1 (PTHR24026:SF40)	G-protein coupled receptor;cadherin	145.184
ENSMUSG00000087153	Protein Gm6483;Gm6483	CADHERIN-11 (PTHR24027:SF85)	cell junction protein;cadherin	6.96989
ENSMUSG00000051375	Protein Pcdh1 (Fragment);Pcdh1	PROTOCADHERIN-1 (PTHR24027:SF30)	cadherin	88.4869
ENSMUSG00000049100	Protein Pcdh10;Pcdh10	PROTOCADHERIN-10 (PTHR24028:SF0)	cadherin	123.504
ENSMUSG00000034755	Protein Pcdh11x;Pcdh11x	PROTOCADHERIN-11 X-LINKED-RELATED (PTHR24027:SF15)	cadherin	101.487
ENSMUSG00000029108	Protein Pcdh7;Pcdh7	PROTOCADHERIN-7 (PTHR24027:SF14)	cadherin	170.902
ENSMUSG00000055421	Protein Pcdh9;Pcdh9	PROTOCADHERIN-9 (PTHR24027:SF25)	cadherin	83.0253
ENSMUSG00000045657	Protein Pcdhb10;Pcdhb10	PROTOCADHERIN BETA-5 (PTHR24028:SF64)	G-protein coupled receptor;cadherin	3.14792
ENSMUSG00000043458	Protein Pcdhb12;Pcdhb12	PROTEIN PCDHB12 (PTHR24028:SF95)	G-protein coupled receptor;cadherin	8.66625
ENSMUSG00000047307	Protein Pcdhb13;Pcdhb13	PROTOCADHERIN BETA-6 (PTHR24028:SF104)	G-protein coupled receptor;cadherin	4.00987
ENSMUSG00000047033	Protein Pcdhb15;Pcdhb15	PROTOCADHERIN BETA-7 (PTHR24028:SF69)	G-protein coupled receptor;cadherin	3.44439
ENSMUSG00000048347	Protein Pcdhb18;Pcdhb18	PROTOCADHERIN BETA-10 (PTHR24028:SF54)	G-protein coupled receptor;cadherin	12.2599
ENSMUSG00000051599	Protein Pcdhb2;Pcdhb2	PROTOCADHERIN BETA-2 (PTHR24028:SF77)	G-protein coupled receptor;cadherin	3.30109
ENSMUSG00000046191	Protein Pcdhb20;Pcdhb20	PROTOCADHERIN BETA-14 (PTHR24028:SF81)	G-protein coupled receptor;cadherin	7.10493
ENSMUSG00000073591	Protein Pcdhb22;Pcdhb22	PROTOCADHERIN BETA-15 (PTHR24028:SF97)	G-protein coupled receptor;cadherin	5.53977
ENSMUSG00000045498	Protein Pcdhb3;Pcdhb3	PROTOCADHERIN BETA-3 (PTHR24028:SF19)	G-protein coupled receptor;cadherin	5.30929
ENSMUSG00000045689	Protein Pcdhb4;Pcdhb4	PROTEIN PCDHB4 (PTHR24028:SF87)	G-protein coupled receptor;cadherin	3.33584
ENSMUSG00000063687	Protein Pcdhb5;Pcdhb5	PROTOCADHERIN BETA-4 (PTHR24028:SF55)	G-protein coupled receptor;cadherin	5.51631
ENSMUSG00000051678	Protein Pcdhb6;Pcdhb6	MCG141292-RELATED (PTHR24028:SF100)	G-protein coupled receptor;cadherin	2.34982
ENSMUSG00000045062	Protein Pcdhb7;Pcdhb7	PROTEIN PCDHB7-RELATED (PTHR24028:SF62)	G-protein coupled receptor;cadherin	5.5573
ENSMUSG00000051242	Protein Pcdhb9;Pcdhb9	PROTEIN PCDHB7-RELATED (PTHR24028:SF62)	G-protein coupled receptor;cadherin	8.07622
ENSMUSG00000027840	Protein Wnt-2b;Wnt2b	PROTEIN WNT-2B (PTHR12027:SF93)	signaling molecule	13.2124
ENSMUSG00000036856	Protein Wnt-4;Wnt4	PROTEIN WNT-4 (PTHR12027:SF90)	signaling molecule	3.61894
ENSMUSG00000021994	Protein Wnt-5a;Wnt5a	PROTEIN WNT-5A (PTHR12027:SF33)	signaling molecule	28.1306
ENSMUSG00000030170	Protein Wnt-5b;Wnt5b	PROTEIN WNT-5B (PTHR12027:SF87)	signaling molecule	2.39334
ENSMUSG00000030093	Protein Wnt-7a;Wnt7a	PROTEIN WNT-7A (PTHR12027:SF78)	signaling molecule	3.59002
ENSMUSG00000022382	Protein Wnt-7b;Wnt7b	PROTEIN WNT-7B (PTHR12027:SF73)	signaling molecule	10.4396
ENSMUSG00000000126	Protein Wnt-9a;Wnt9a	PROTEIN WNT-9A (PTHR12027:SF75)	signaling molecule;extracellular matrix structural protein	1.52782
ENSMUSG00000000125	Proto-oncogene Wnt-3;Wnt3	PROTO-ONCOGENE WNT-3 (PTHR12027:SF82)	signaling molecule	3.4063
ENSMUSG00000037892	Protocadherin 18;Pcdh18	PROTOCADHERIN-18 (PTHR24028:SF9)	cadherin	10.0055
ENSMUSG00000007440	Protocadherin alpha-4;Pcdha4	PROTOCADHERIN ALPHA-4 (PTHR24028:SF82)	cadherin	132.731
ENSMUSG00000044043	Protocadherin beta-14;Pcdhb14	PROTOCADHERIN-PSI1 (PTHR24028:SF90)	G-protein coupled receptor;cadherin	11.4516
ENSMUSG00000074505	Protocadherin Fat 3;Fat3	PROTOCADHERIN FAT 3 (PTHR24026:SF33)	G-protein coupled receptor;cadherin	128.046
ENSMUSG00000051323	Protocadherin-19;Pcdh19	PROTOCADHERIN-19 (PTHR24028:SF40)	cadherin	110.992
ENSMUSG00000050505	Protocadherin-20;Pcdh20	PROTOCADHERIN-20 (PTHR24027:SF24)	cadherin	26.8755
ENSMUSG00000036422	Protocadherin-8;Pcdh8	PROTOCADHERIN-8 (PTHR24028:SF46)	cadherin	17.183
ENSMUSG00000062312	Receptor tyrosine-protein kinase erbB-2;Erbb2	RECEPTOR TYROSINE-PROTEIN KINASE ERBB-2 (PTHR24416:SF137)		1.67159
ENSMUSG00000018166	Receptor tyrosine-protein kinase erbB-3;Erbb3	RECEPTOR TYROSINE-PROTEIN KINASE ERBB-3 (PTHR24416:SF88)		8.11435
ENSMUSG00000062209	Receptor tyrosine-protein kinase erbB-4;Erbb4	RECEPTOR TYROSINE-PROTEIN KINASE ERBB-4 (PTHR24416:SF90)		111.826
ENSMUSG00000055799	Transcription factor 3;Tcf7l1	TRANSCRIPTION FACTOR 7-LIKE 1 (PTHR10373:SF25)	nucleic acid binding	1.77325
ENSMUSG00000024985	Transcription factor 7-like 2;Tcf7l2	TRANSCRIPTION FACTOR 7-LIKE 2 (PTHR10373:SF32)	nucleic acid binding	21.6992
ENSMUSG00000000127	Tyrosine-protein kinase Fer;Fer	TYROSINE-PROTEIN KINASE FER (PTHR24418:SF227)	non-receptor tyrosine protein kinase;non-receptor tyrosine protein kinase	17.8533
ENSMUSG00000019843	Tyrosine-protein kinase Fyn;Fyn	TYROSINE-PROTEIN KINASE FYN (PTHR24418:SF44)	non-receptor tyrosine protein kinase;non-receptor tyrosine protein kinase	65.9004
ENSMUSG00000014932	Tyrosine-protein kinase Yes;Yes1	TYROSINE-PROTEIN KINASE YES (PTHR24418:SF90)	non-receptor tyrosine protein kinase;non-receptor tyrosine protein kinase	17.2793
ENSMUSG00000095403	Uncharacterized protein;Gm21092	CADHERIN-11 (PTHR24027:SF85)	cell junction protein;cadherin	14.6047
Integrin signalling pathway (P00034)
Ensembl Gene ID	Gene name and Gene symbol	Panther Family/subfamily	Panther protein class	CPM
ENSMUSG00000029621	Actin-related protein 2/3 complex subunit 1A;Arpc1a	ACTIN-RELATED PROTEIN 2/3 COMPLEX SUBUNIT 1A (PTHR10709:SF11)	actin family cytoskeletal protein	81.7564
ENSMUSG00000029622	Actin-related protein 2/3 complex subunit 1B;Arpc1b	ACTIN-RELATED PROTEIN 2/3 COMPLEX SUBUNIT 1B (PTHR10709:SF10)	actin family cytoskeletal protein	9.45566
ENSMUSG00000006304	Actin-related protein 2/3 complex subunit 2;Arpc2	ACTIN-RELATED PROTEIN 2/3 COMPLEX SUBUNIT 2 (PTHR12058:SF0)		43.47
ENSMUSG00000029465	Actin-related protein 2/3 complex subunit 3;Arpc3	ACTIN-RELATED PROTEIN 2/3 COMPLEX SUBUNIT 3 (PTHR12391:SF1)	actin family cytoskeletal protein	17.0773
ENSMUSG00000026755	Actin-related protein 2/3 complex subunit 5-like protein;Arpc5l	ACTIN-RELATED PROTEIN 2/3 COMPLEX SUBUNIT 5-LIKE PROTEIN (PTHR12644:SF2)	actin family cytoskeletal protein	48.4995
ENSMUSG00000008475	Actin-related protein 2/3 complex subunit 5;Arpc5	ACTIN-RELATED PROTEIN 2/3 COMPLEX SUBUNIT 5 (PTHR12644:SF1)	actin family cytoskeletal protein	30.3724
ENSMUSG00000029580	Actin, cytoplasmic 1;Actb	ACTIN, CYTOPLASMIC 1 (PTHR11937:SF155)	actin and actin related protein	318.483
ENSMUSG00000062825	Actin, cytoplasmic 2;Actg1	ACTIN, CYTOPLASMIC 2 (PTHR11937:SF172)	actin and actin related protein	17.927
ENSMUSG00000017776	Adapter molecule crk;Crk	ADAPTER MOLECULE CRK (PTHR19969:SF8)		68.309
ENSMUSG00000048076	ADP-ribosylation factor 1;Arf1	ADP-RIBOSYLATION FACTOR 1 (PTHR11711:SF108)	small GTPase	62.1723
ENSMUSG00000062421	ADP-ribosylation factor 2;Arf2	ADP-RIBOSYLATION FACTOR 2 (PTHR11711:SF118)	small GTPase	20.8511
ENSMUSG00000051853	ADP-ribosylation factor 3;Arf3	ADP-RIBOSYLATION FACTOR 3 (PTHR11711:SF130)	small GTPase	736.944
ENSMUSG00000044147	ADP-ribosylation factor 6;Arf6	ADP-RIBOSYLATION FACTOR 6 (PTHR11711:SF106)	small GTPase	48.2722
ENSMUSG00000060904	ADP-ribosylation factor-like protein 1;Arl1	ADP-RIBOSYLATION FACTOR-LIKE PROTEIN 1 (PTHR11711:SF41)	small GTPase	48.0991
ENSMUSG00000015143	Alpha-actinin-1;Actn1	ALPHA-ACTININ-1 (PTHR11915:SF241)	non-motor actin binding protein	37.404
ENSMUSG00000052374	Alpha-actinin-2;Actn2	ALPHA-ACTININ-2 (PTHR11915:SF236)	non-motor actin binding protein	4.8397
ENSMUSG00000054808	Alpha-actinin-4;Actn4	ALPHA-ACTININ-4 (PTHR11915:SF271)	non-motor actin binding protein	40.955
ENSMUSG00000030770	Alpha-parvin;Parva	ALPHA-PARVIN (PTHR12114:SF6)	actin and actin related protein	63.2847
ENSMUSG00000022377	Arf-GAP with SH3 domain, ANK repeat and PH domain-containing protein 1;Asap1	ARF-GAP WITH SH3 DOMAIN, ANK REPEAT AND PH DOMAIN-CONTAINING PROTEIN 1 (PTHR23180:SF192)	nucleic acid binding;G-protein modulator	73.5422
ENSMUSG00000022438	Beta-parvin;Parvb	BETA-PARVIN (PTHR12114:SF7)	actin and actin related protein	32.9871
ENSMUSG00000031955	Breast cancer anti-estrogen resistance protein 1;Bcar1	BREAST CANCER ANTI-ESTROGEN RESISTANCE PROTEIN 1 (PTHR10654:SF5)	cytoskeletal protein;cell adhesion molecule	33.9398
ENSMUSG00000007655	Caveolin-1;Cav1	CAVEOLIN-1 (PTHR10844:SF5)	transmembrane receptor regulatory/adaptor protein;structural protein;membrane traffic protein;G-protein modulator	2.46935
ENSMUSG00000006699	Cell division control protein 42 homolog;Cdc42	CELL DIVISION CONTROL PROTEIN 42 HOMOLOG (PTHR24072:SF136)	small GTPase	142.69
ENSMUSG00000031274	Col4a5 protein;Col4a5	COLLAGEN ALPHA-5(IV) CHAIN (PTHR24023:SF381)	transporter;surfactant;receptor;extracellular matrix structural protein;antibacterial response protein	4.79408
ENSMUSG00000001506	Collagen alpha-1(I) chain;Col1a1	COLLAGEN ALPHA-1(I) CHAIN (PTHR24023:SF54)	transporter;surfactant;receptor;extracellular matrix structural protein;antibacterial response protein	2.77071
ENSMUSG00000022483	Collagen alpha-1(II) chain;Col2a1	COLLAGEN ALPHA-1(II) CHAIN (PTHR24023:SF58)	transporter;surfactant;receptor;extracellular matrix structural protein;antibacterial response protein	9.12937
ENSMUSG00000031502	Collagen alpha-1(IV) chain;Col4a1	COLLAGEN ALPHA-1(IV) CHAIN (PTHR24023:SF61)	transporter;surfactant;receptor;extracellular matrix structural protein;antibacterial response protein	35.6144
ENSMUSG00000026837	Collagen alpha-1(V) chain;Col5a1	COLLAGEN ALPHA-1(V) CHAIN (PTHR24023:SF387)	transporter;surfactant;receptor;extracellular matrix structural protein;antibacterial response protein	2.42411
ENSMUSG00000001119	Collagen alpha-1(VI) chain;Col6a1	COLLAGEN ALPHA-1(VI) CHAIN (PTHR24023:SF507)	transporter;surfactant;receptor;extracellular matrix structural protein;antibacterial response protein	9.80772
ENSMUSG00000068196	Collagen alpha-1(VIII) chain;Col8a1	COLLAGEN ALPHA-1(VIII) CHAIN (PTHR24022:SF61)	extracellular matrix structural protein;complement component;cell adhesion molecule	1.3574
ENSMUSG00000027966	Collagen alpha-1(XI) chain;Col11a1	COLLAGEN ALPHA-1(XI) CHAIN (PTHR24023:SF42)	transporter;surfactant;receptor;extracellular matrix structural protein;antibacterial response protein	24.4084
ENSMUSG00000032332	Collagen alpha-1(XII) chain;Col12a1	COLLAGEN ALPHA-1(XII) CHAIN (PTHR22992:SF23)	receptor;extracellular matrix protein;cell adhesion molecule	4.22911
ENSMUSG00000028339	Collagen alpha-1(XV) chain;Col15a1	COLLAGEN ALPHA-1(XV) CHAIN (PTHR24023:SF398)	transporter;surfactant;receptor;extracellular matrix structural protein;antibacterial response protein	2.11336
ENSMUSG00000040690	Collagen alpha-1(XVI) chain;Col16a1	COLLAGEN ALPHA-1(XVI) CHAIN (PTHR24023:SF372)	transporter;surfactant;receptor;extracellular matrix structural protein;antibacterial response protein	36.8106
ENSMUSG00000025064	Collagen alpha-1(XVII) chain;Col17a1	COLLAGEN ALPHA-1(XVII) CHAIN (PTHR24023:SF455)	transporter;surfactant;receptor;extracellular matrix structural protein;antibacterial response protein	1.32131
ENSMUSG00000001435	Collagen alpha-1(XVIII) chain;Col18a1	COLLAGEN ALPHA-1(XVIII) CHAIN (PTHR24023:SF390)	transporter;surfactant;receptor;extracellular matrix structural protein;antibacterial response protein	6.45641
ENSMUSG00000029661	Collagen alpha-2(I) chain;Col1a2	COLLAGEN ALPHA-2(I) CHAIN (PTHR24023:SF441)	transporter;surfactant;receptor;extracellular matrix structural protein;antibacterial response protein	8.61909
ENSMUSG00000031503	Collagen alpha-2(IV) chain;Col4a2	COLLAGEN ALPHA-2(IV) CHAIN (PTHR24023:SF366)	transporter;surfactant;receptor;extracellular matrix structural protein;antibacterial response protein	103.266
ENSMUSG00000028626	Collagen alpha-2(IX) chain;Col9a2	COLLAGEN ALPHA-2(IX) CHAIN (PTHR24021:SF18)	transporter;receptor;antibacterial response protein	13.5215
ENSMUSG00000026042	Collagen alpha-2(V) chain;Col5a2	COLLAGEN ALPHA-2(V) CHAIN (PTHR24023:SF481)	transporter;surfactant;receptor;extracellular matrix structural protein;antibacterial response protein	8.19357
ENSMUSG00000020241	Collagen alpha-2(VI) chain;Col6a2	COLLAGEN ALPHA-2(VI) CHAIN (PTHR24023:SF119)	transporter;surfactant;receptor;extracellular matrix structural protein;antibacterial response protein	3.97817
ENSMUSG00000056174	Collagen alpha-2(VIII) chain;Col8a2	COLLAGEN ALPHA-2(VIII) CHAIN (PTHR24023:SF510)	transporter;surfactant;receptor;extracellular matrix structural protein;antibacterial response protein	1.59758
ENSMUSG00000024330	Collagen alpha-2(XI) chain;Col11a2	COLLAGEN ALPHA-2(XI) CHAIN (PTHR24023:SF509)	transporter;surfactant;receptor;extracellular matrix structural protein;antibacterial response protein	12.671
ENSMUSG00000067158	Collagen alpha-4(IV) chain;Col4a4	COLLAGEN ALPHA-4(IV) CHAIN (PTHR24021:SF5)	transporter;receptor;antibacterial response protein	1.97933
ENSMUSG00000004098	Collagen type V alpha 3 chain;Col5a3	COLLAGEN ALPHA-3(V) CHAIN (PTHR24023:SF400)	transporter;surfactant;receptor;extracellular matrix structural protein;antibacterial response protein	6.05471
ENSMUSG00000006134	Crk-like protein;Crkl	CRK-LIKE PROTEIN (PTHR19969:SF9)		50.4479
ENSMUSG00000058325	Dedicator of cytokinesis protein 1;Dock1	DEDICATOR OF CYTOKINESIS PROTEIN 1 (PTHR23317:SF79)	guanyl-nucleotide exchange factor	31.0475
ENSMUSG00000004936	Dual specificity mitogen-activated protein kinase kinase 1;Map2k1	DUAL SPECIFICITY MITOGEN-ACTIVATED PROTEIN KINASE KINASE 1 (PTHR24360:SF36)		165.13
ENSMUSG00000035027	Dual specificity mitogen-activated protein kinase kinase 2;Map2k2	DUAL SPECIFICITY MITOGEN-ACTIVATED PROTEIN KINASE KINASE 2 (PTHR24360:SF15)		46.373
ENSMUSG00000018932	Dual specificity mitogen-activated protein kinase kinase 3;Map2k3	DUAL SPECIFICITY MITOGEN-ACTIVATED PROTEIN KINASE KINASE 3 (PTHR24361:SF191)		11.6516
ENSMUSG00000033352	Dual specificity mitogen-activated protein kinase kinase 4;Map2k4	DUAL SPECIFICITY MITOGEN-ACTIVATED PROTEIN KINASE KINASE 4 (PTHR24360:SF46)		149.206
ENSMUSG00000017670	Engulfment and cell motility protein 2;Elmo2	ENGULFMENT AND CELL MOTILITY PROTEIN 2 (PTHR12771:SF8)	signaling molecule	39.5078
ENSMUSG00000026193	Fibronectin;Fn1	FIBRONECTIN (PTHR19143:SF187)	signaling molecule	73.0877
ENSMUSG00000025278	Filamin-B;Flnb	FILAMIN-B (PTHR11915:SF238)	non-motor actin binding protein	77.8649
ENSMUSG00000022607	Focal adhesion kinase 1;Ptk2	FOCAL ADHESION KINASE 1 (PTHR24418:SF78)	non-receptor tyrosine protein kinase;non-receptor tyrosine protein kinase	46.619
ENSMUSG00000059923	Growth factor receptor-bound protein 2;Grb2	GROWTH FACTOR RECEPTOR-BOUND PROTEIN 2 (PTHR22820:SF27)	transmembrane receptor regulatory/adaptor protein;signaling molecule	82.4167
ENSMUSG00000025499	GTPase HRas;Hras1	GTPASE HRAS (PTHR24070:SF184)	small GTPase	45.911
ENSMUSG00000030265	GTPase KRas;Kras	GTPASE KRAS (PTHR24070:SF186)	small GTPase	60.0327
ENSMUSG00000027852	GTPase NRas;Nras	GTPASE NRAS (PTHR24070:SF189)	small GTPase	26.3692
[truncated: 394 more rows]
