# Supplementary material for: Epigenomic and metabolic responses of hypothalamic POMC neurons to gestational nicotine exposure in adult offspring
Source: Genome Med. 2016 Sep 8;8(1):93. doi: 10.1186/s13073-016-0348-2 (PMC5015242; doi:10.1186/s13073-016-0348-2)
Supplement: Additional file 3: Table S3. — Expression ranking of lncRNAs in POMC neurons. LncRNA genes referred to by Ensembl Gene ID (column A), gene name (column B), and gene type (column C) were ranked by average expression across all samples (column D). Only lncRNA genes expressed at levels > 1 CPM were considered for analysis. CPM counts per million. (XLSX 98 kb) [file 13073_2016_348_MOESM3_ESM.xlsx]

## Sheet: Table S3
Additional file 3: Table S3. Expression ranking of lncRNAs in POMC neurons
Ensembl Gene ID	Gene Symbol	Gene Type	CPM
ENSMUSG00000098178	Yam1	LincRNA	222477
ENSMUSG00000092341	Malat1	LincRNA	10234.4
ENSMUSG00000021268	Meg3	LincRNA	3458.53
ENSMUSG00000097312	Gm26870	LincRNA	1940.67
ENSMUSG00000086324	Gm15564	Antisense RNA	932.895
ENSMUSG00000018451	6330403K07Rik	LincRNA	700.793
ENSMUSG00000101609	Kcnq1ot1	Antisense RNA	392.783
ENSMUSG00000097767	Miat	LincRNA	344.811
ENSMUSG00000096929	A330023F24Rik	LincRNA	166.15
ENSMUSG00000087644	Gm14703	Antisense RNA	142.111
ENSMUSG00000097554	Gm26825	LincRNA	101.641
ENSMUSG00000101840	RP23-321N22.11	Antisense RNA	98.6037
ENSMUSG00000097391	Mirg	LincRNA	86.4036
ENSMUSG00000087620	5330434G04Rik	LincRNA	84.8268
ENSMUSG00000097799	Gm26899	LincRNA	81.1382
ENSMUSG00000097274	Gm26564	LincRNA	74.1657
ENSMUSG00000096934	Gm26658	LincRNA	65.397
ENSMUSG00000079179	Rab10os	Antisense RNA	62.6333
ENSMUSG00000092274	Neat1	LincRNA	61.9104
ENSMUSG00000098220	Gm27031	LincRNA	61.8499
ENSMUSG00000097412	1810014B01Rik	LincRNA	59.5356
ENSMUSG00000096947	Gm26723	LincRNA	59.0919
ENSMUSG00000097156	Gm3764	LincRNA	58.4324
ENSMUSG00000085438	1700020I14Rik	LincRNA	57.0833
ENSMUSG00000097542	Gm26751	LincRNA	54.4802
ENSMUSG00000097479	Gm26582	LincRNA	53.6426
ENSMUSG00000098202	B830012L14Rik	LincRNA	53.3611
ENSMUSG00000097006	9530082P21Rik	LincRNA	51.3816
ENSMUSG00000084849	Gm16105	Antisense RNA	51.2705
ENSMUSG00000090330	9130221H12Rik	Antisense RNA	49.9927
ENSMUSG00000073147	5031425E22Rik	LincRNA	48.251
ENSMUSG00000097976	Gm26918	Antisense RNA	45.2508
ENSMUSG00000097348	Rmst	LincRNA	43.7489
ENSMUSG00000097546	Gm26749	LincRNA	42.5471
ENSMUSG00000086544	Chn1os3	Antisense RNA	42.452
ENSMUSG00000096972	Gm26883	LincRNA	41.5818
ENSMUSG00000085133	B930095G15Rik	Sense-intronic RNA	40.4641
ENSMUSG00000052188	Gm14964	Antisense RNA	37.7186
ENSMUSG00000086370	Ftx	LincRNA	37.6195
ENSMUSG00000074024	4632427E13Rik	Antisense RNA	34.8984
ENSMUSG00000085830	Grin1os	Antisense RNA	33.8532
ENSMUSG00000056145	AI504432	LincRNA	33.7096
ENSMUSG00000086605	Gm14290	LincRNA	33.063
ENSMUSG00000097545	A930011O12Rik	LincRNA	32.3342
ENSMUSG00000097227	F630040L22Rik	LincRNA	30.3512
ENSMUSG00000090086	AI480526	LincRNA	30.2716
ENSMUSG00000086472	Gm16172	Antisense RNA	30.1546
ENSMUSG00000100556	RP23-321N22.13	Antisense RNA	29.363
ENSMUSG00000098061	Gm26945	LincRNA	29.2914
ENSMUSG00000095123	Gm21781	LincRNA	29.25
ENSMUSG00000085208	Brip1os	Antisense RNA	29.2163
ENSMUSG00000097698	Gm26906	LincRNA	28.6689
ENSMUSG00000087431	Gm16054	Antisense RNA	27.9936
ENSMUSG00000097225	A330076H08Rik	LincRNA	27.8875
ENSMUSG00000086537	Nespas	Antisense RNA	26.8908
ENSMUSG00000101599	RP23-13C17.6	LincRNA	26.7711
ENSMUSG00000097816	Gm26811	LincRNA	26.5326
ENSMUSG00000101671	RP23-457H19.1	Antisense RNA	26.53
ENSMUSG00000097385	Gm26814	LincRNA	26.2614
ENSMUSG00000097275	Gm26648	LincRNA	26.1536
ENSMUSG00000097929	Tunar	LincRNA	26.0849
ENSMUSG00000097872	Gm26702	LincRNA	26.0465
ENSMUSG00000097582	Gm26527	LincRNA	25.8609
ENSMUSG00000036162	Fam219aos	Antisense RNA	24.9604
ENSMUSG00000097330	Gm26672	LincRNA	24.7816
ENSMUSG00000097311	Gm26871	LincRNA	24.3435
ENSMUSG00000085779	Atcayos	Antisense RNA	24.1481
ENSMUSG00000100130	RP23-25A17.2	Antisense RNA	23.4625
ENSMUSG00000097038	Gm26821	LincRNA	22.9095
ENSMUSG00000087679	C330006A16Rik	LincRNA	22.2282
ENSMUSG00000097837	Gm26794	LincRNA	21.6486
ENSMUSG00000093452	Gm20687	Antisense RNA	21.489
ENSMUSG00000086119	Gm2415	Antisense RNA	20.7961
ENSMUSG00000089788	Gm16586	Antisense RNA	20.5838
ENSMUSG00000097057	Gm17638	LincRNA	19.8508
ENSMUSG00000089810	Gm16536	Antisense RNA	18.7827
ENSMUSG00000087381	Gm16008	Antisense RNA	17.9959
ENSMUSG00000068151	A230006K03Rik	LincRNA	17.8355
ENSMUSG00000071567	A830039N20Rik	LincRNA	17.8032
ENSMUSG00000085754	Gm15886	Antisense RNA	17.5442
ENSMUSG00000097736	9530059O14Rik	LincRNA	16.5324
ENSMUSG00000099697	RP23-402K24.2	LincRNA	16.4957
ENSMUSG00000098148	Gm20204	LincRNA	16.2007
ENSMUSG00000087352	Gm12999	Antisense RNA	16.1891
ENSMUSG00000099839	RP23-416O18.4	LincRNA	16.1129
ENSMUSG00000097290	1300002E11Rik	LincRNA	16.1047
ENSMUSG00000097164	Cep83os	LincRNA	16.0479
ENSMUSG00000085680	Gm13327	Antisense RNA	16.0353
ENSMUSG00000071265	1700086L19Rik	LincRNA	16.0085
ENSMUSG00000100113	RP23-231M6.2	LincRNA	15.7761
ENSMUSG00000097729	2310015A10Rik	LincRNA	15.6105
ENSMUSG00000091479	Gm17035	Antisense RNA	15.425
ENSMUSG00000100158	RP23-442M18.3	Sense-intronic RNA	15.4211
ENSMUSG00000086426	Gm15295	Antisense RNA	15.3459
ENSMUSG00000097824	Gm26593	LincRNA	15.1379
ENSMUSG00000086128	St8sia3os	Antisense RNA	15.1067
ENSMUSG00000097234	Gm26518	LincRNA	15.0798
ENSMUSG00000085819	Ube4bos1	Antisense RNA	14.6959
ENSMUSG00000100370	RP23-402K24.6	LincRNA	14.6505
ENSMUSG00000075576	Gm12359	Antisense RNA	14.6356
ENSMUSG00000097596	Gm26673	LincRNA	14.3205
ENSMUSG00000098239	Pclo	LincRNA	14.1978
ENSMUSG00000097859	Gm26601	LincRNA	13.9882
ENSMUSG00000085425	Gm15648	Antisense RNA	13.9078
ENSMUSG00000097142	Gm26778	LincRNA	13.751
ENSMUSG00000087115	Pcsk2os2	Antisense RNA	13.63
ENSMUSG00000097431	Gm26782	LincRNA	13.4828
ENSMUSG00000097536	2610037D02Rik	LincRNA	13.2097
ENSMUSG00000099696	RP24-247B20.1	LincRNA	13.1755
ENSMUSG00000097614	Gm26508	LincRNA	13.1205
ENSMUSG00000097392	D930016D06Rik	LincRNA	13.1163
ENSMUSG00000090758	Gm17178	Antisense RNA	12.9602
ENSMUSG00000074782	4833422C13Rik	Antisense RNA	12.6626
ENSMUSG00000097563	Gm26638	Sense-intronic RNA	12.6245
ENSMUSG00000078143	Gm17344	Antisense RNA	12.5639
ENSMUSG00000097167	Gm16740	LincRNA	12.5553
ENSMUSG00000073656	Gm10558	Antisense RNA	12.4737
ENSMUSG00000087473	Gm13883	Antisense RNA	12.3872
ENSMUSG00000087301	Gm13629	Antisense RNA	12.2896
ENSMUSG00000084904	Gm14827	LincRNA	12.1698
ENSMUSG00000087185	Gm13872	Antisense RNA	12.0809
ENSMUSG00000097712	Gm10532	LincRNA	11.9166
ENSMUSG00000053297	AI854703	LincRNA	11.9032
ENSMUSG00000091165	Gm17036	Antisense RNA	11.8398
ENSMUSG00000084771	A230072E10Rik	Antisense RNA	11.8329
ENSMUSG00000075585	6330403L08Rik	LincRNA	11.6899
ENSMUSG00000094002	Gm9866	LincRNA	11.6721
ENSMUSG00000097533	Gm26590	LincRNA	11.5639
ENSMUSG00000085767	Gm13563	Antisense RNA	11.2829
ENSMUSG00000084936	Gm11583	Antisense RNA	11.2711
ENSMUSG00000087304	Gm15415	Antisense RNA	11.213
ENSMUSG00000097763	Gm26636	LincRNA	11.1091
ENSMUSG00000050334	C130071C03Rik	LincRNA	11.1038
ENSMUSG00000084835	Gm12352	Antisense RNA	10.9387
ENSMUSG00000097801	Gm26777	LincRNA	10.8247
ENSMUSG00000097287	D130017N08Rik	LincRNA	10.7814
ENSMUSG00000097141	Gm10524	LincRNA	10.6828
ENSMUSG00000086536	Gm12264	Antisense RNA	10.4339
ENSMUSG00000090069	E430024P14Rik	Antisense RNA	10.2649
ENSMUSG00000090216	Gm16549	Antisense RNA	10.0904
ENSMUSG00000097660	Gm26762	LincRNA	10.0571
ENSMUSG00000097039	Pvt1	LincRNA	9.9625
ENSMUSG00000097272	Gm26649	LincRNA	9.95722
ENSMUSG00000085440	Sorbs2os	Antisense RNA	9.94403
ENSMUSG00000099051	Gm27241	Antisense RNA	9.89798
ENSMUSG00000022639	5330426P16Rik	LincRNA	9.84339
ENSMUSG00000097119	B230354K17Rik	LincRNA	9.76954
ENSMUSG00000097785	B230217O12Rik	LincRNA	9.76638
ENSMUSG00000097461	Gm26735	LincRNA	9.75492
ENSMUSG00000097381	A230087F16Rik	LincRNA	9.74771
ENSMUSG00000093511	Gm20680	Antisense RNA	9.71146
ENSMUSG00000101845	RP24-159C12.5	Antisense RNA	9.65697
ENSMUSG00000097462	9530026P05Rik	LincRNA	9.58985
ENSMUSG00000087612	A230005M16Rik	Antisense RNA	9.58482
ENSMUSG00000086290	Snhg12	LincRNA	9.5778
ENSMUSG00000097042	Gm17491	LincRNA	9.57333
ENSMUSG00000096970	2210017G18Rik	LincRNA	9.5632
ENSMUSG00000085587	Gm14493	Antisense RNA	9.54755
ENSMUSG00000086568	9130020K20Rik	LincRNA	9.28652
ENSMUSG00000055048	Gm9962	Antisense RNA	9.16221
ENSMUSG00000097737	Gm26530	LincRNA	9.16058
ENSMUSG00000101168	RP24-88L2.2	Antisense RNA	9.0096
ENSMUSG00000097060	Gm26759	Antisense RNA	9.00277
ENSMUSG00000097560	Gm26904	LincRNA	8.98844
ENSMUSG00000097170	Gm16982	LincRNA	8.90622
ENSMUSG00000087526	Gm15738	Antisense RNA	8.86132
ENSMUSG00000097588	Gm17388	LincRNA	8.85865
ENSMUSG00000087259	2610035D17Rik	LincRNA	8.85065
ENSMUSG00000091271	Gm17104	Antisense RNA	8.84774
ENSMUSG00000097903	Gm26679	LincRNA	8.83035
ENSMUSG00000091390	Gm17168	Antisense RNA	8.81166
ENSMUSG00000097994	Gm26982	Antisense RNA	8.80975
ENSMUSG00000097960	A330074K22Rik	LincRNA	8.77816
ENSMUSG00000086796	4932702P03Rik	Antisense RNA	8.72338
ENSMUSG00000087312	Gm13833	LincRNA	8.69426
ENSMUSG00000096954	Gdap10	LincRNA	8.67017
ENSMUSG00000086219	Srrm4os	Antisense RNA	8.64598
ENSMUSG00000078190	Dnm3os	Antisense RNA	8.64303
ENSMUSG00000097206	Gm26699	LincRNA	8.57824
ENSMUSG00000097246	Gm26890	LincRNA	8.35991
ENSMUSG00000075514	Gm13375	Antisense RNA	8.3527
ENSMUSG00000097464	Gm26736	LincRNA	8.30398
ENSMUSG00000098573	Gm27232	Antisense RNA	8.17836
ENSMUSG00000097452	Gm2824	LincRNA	8.07923
ENSMUSG00000097026	Gm26786	LincRNA	8.07714
ENSMUSG00000084799	Ino80dos	LincRNA	8.04446
ENSMUSG00000097433	Gm26781	LincRNA	8.00993
ENSMUSG00000098233	Gm26954	Antisense RNA	7.97445
ENSMUSG00000097505	Gm26540	LincRNA	7.81751
ENSMUSG00000010492	Uckl1os	Antisense RNA	7.80787
ENSMUSG00000090257	Gm4524	Antisense RNA	7.79581
ENSMUSG00000097365	C030034L19Rik	LincRNA	7.71455
ENSMUSG00000097277	2900076A07Rik	LincRNA	7.65573
ENSMUSG00000085837	Kcnmb4os2	Antisense RNA	7.61832
ENSMUSG00000097414	B130046B21Rik	LincRNA	7.61189
ENSMUSG00000097823	Gm16701	LincRNA	7.54461
ENSMUSG00000075265	Tnk2os	Antisense RNA	7.49406
ENSMUSG00000086043	Gm12473	Antisense RNA	7.4845
ENSMUSG00000097367	Gm26718	LincRNA	7.4386
ENSMUSG00000097743	Gm16973	LincRNA	7.42797
ENSMUSG00000097772	5430416N02Rik	LincRNA	7.42714
ENSMUSG00000086429	Gt(ROSA)26Sor	Antisense RNA	7.35726
ENSMUSG00000091079	Gm17105	Sense-intronic RNA	7.33539
ENSMUSG00000097491	Gm2366	Antisense RNA	7.31258
ENSMUSG00000084984	Far1os	Antisense RNA	7.28958
ENSMUSG00000085278	Gm12841	Antisense RNA	7.24335
ENSMUSG00000087660	B230398E01Rik	Antisense RNA	7.22757
ENSMUSG00000085132	Gm12265	Antisense RNA	7.20657
ENSMUSG00000093467	Gm20659	Antisense RNA	7.19179
ENSMUSG00000100214	RP23-402K24.5	LincRNA	7.18427
ENSMUSG00000086739	Gm4409	Antisense RNA	7.16033
ENSMUSG00000096980	Gm26526	LincRNA	7.15995
ENSMUSG00000086312	Gm15336	Antisense RNA	7.08848
ENSMUSG00000090063	Dlx6os1	Antisense RNA	7.05652
ENSMUSG00000086976	Gm12316	Antisense RNA	7.03363
ENSMUSG00000087367	Gm15491	Antisense RNA	7.01847
ENSMUSG00000090761	Gm17201	Antisense RNA	6.95078
ENSMUSG00000092395	Gm20463	Antisense RNA	6.91128
ENSMUSG00000085033	Gm11646	Antisense RNA	6.90566
ENSMUSG00000096938	9530052E02Rik	LincRNA	6.89348
ENSMUSG00000094832	Gm21846	LincRNA	6.88836
ENSMUSG00000097396	Gm26556	LincRNA	6.83852
ENSMUSG00000059659	Gm10069	LincRNA	6.82356
ENSMUSG00000086905	Gm13716	Antisense RNA	6.81096
ENSMUSG00000097375	6720427I07Rik	LincRNA	6.76017
ENSMUSG00000085720	Gm7854	LincRNA	6.71639
ENSMUSG00000086331	Gm16310	Sense-intronic RNA	6.65766
ENSMUSG00000085873	Gm12750	Antisense RNA	6.61549
ENSMUSG00000096926	Gm26823	LincRNA	6.59486
ENSMUSG00000090458	Gm17122	Antisense RNA	6.58919
ENSMUSG00000093470	Gm20645	LincRNA	6.52683
ENSMUSG00000097151	Gm26514	LincRNA	6.49966
ENSMUSG00000085888	Gm12224	Antisense RNA	6.49935
ENSMUSG00000101767	RP23-16F4.2	Antisense RNA	6.48398
ENSMUSG00000099931	RP23-280F6.4	Sense-intronic RNA	6.46705
ENSMUSG00000084998	Gm16279	Antisense RNA	6.44978
ENSMUSG00000097443	Gm17529	LincRNA	6.42359
ENSMUSG00000097099	Gm9917	LincRNA	6.36129
ENSMUSG00000097224	Gm26716	Antisense RNA	6.30975
ENSMUSG00000101503	RP23-280F6.3	Antisense RNA	6.28266
ENSMUSG00000086067	Gm16183	Antisense RNA	6.26975
ENSMUSG00000100799	RP23-388A19.1	Antisense RNA	6.20985
ENSMUSG00000085289	Gm15337	Antisense RNA	6.18031
ENSMUSG00000096935	1700113A16Rik	LincRNA	6.15817
ENSMUSG00000087249	Gm16062	Antisense RNA	6.1321
ENSMUSG00000086859	2810008D09Rik	LincRNA	6.12916
ENSMUSG00000099478	RP23-315C11.9	Antisense RNA	6.10204
ENSMUSG00000097537	2610020C07Rik	LincRNA	6.10018
ENSMUSG00000086930	Frs3os	Antisense RNA	6.05688
ENSMUSG00000097343	9030407P20Rik	LincRNA	6.05551
ENSMUSG00000097986	Gm26953	LincRNA	6.05047
ENSMUSG00000101930	RP23-393F10.3	Antisense RNA	6.04069
ENSMUSG00000097544	Gm26750	LincRNA	6.01181
ENSMUSG00000101445	RP23-30A18.5	Antisense RNA	5.99962
ENSMUSG00000097535	Gm26592	LincRNA	5.99106
ENSMUSG00000084894	Gm13834	LincRNA	5.98876
ENSMUSG00000085457	1110046J04Rik	Antisense RNA	5.98471
ENSMUSG00000097634	Gm26827	LincRNA	5.97532
ENSMUSG00000037735	2810032G03Rik	LincRNA	5.94697
ENSMUSG00000097023	AI854517	LincRNA	5.90814
ENSMUSG00000097231	Gm26852	LincRNA	5.90696
ENSMUSG00000091985	Gm17354	LincRNA	5.88774
ENSMUSG00000097188	Snhg1	LincRNA	5.88596
ENSMUSG00000087042	Gm11611	Sense-intronic RNA	5.79309
ENSMUSG00000097410	Gm26668	LincRNA	5.78237
ENSMUSG00000085811	Cep112os2	Sense-intronic RNA	5.77186
ENSMUSG00000098702	1500015A07Rik	Antisense RNA	5.74616
ENSMUSG00000097750	Gm4673	Antisense RNA	5.72698
ENSMUSG00000097335	Gm26563	LincRNA	5.70111
ENSMUSG00000097635	Gm26826	LincRNA	5.68668
ENSMUSG00000097048	1600020E01Rik	LincRNA	5.64288
ENSMUSG00000097885	5031434O11Rik	LincRNA	5.64143
ENSMUSG00000099137	Gm10603	LincRNA	5.63948
ENSMUSG00000087366	Junos	Antisense RNA	5.60802
ENSMUSG00000097488	4732487G21Rik	LincRNA	5.60019
ENSMUSG00000099881	RP23-460F21.1	Sense-intronic RNA	5.54937
ENSMUSG00000090327	Gm17111	Antisense RNA	5.5489
ENSMUSG00000097316	Gm10516	LincRNA	5.54357
ENSMUSG00000086533	Mypopos	Antisense RNA	5.53695
ENSMUSG00000085246	Gm15893	Antisense RNA	5.50106
ENSMUSG00000086434	Gm15200	Antisense RNA	5.49602
ENSMUSG00000060380	C030014I23Rik	LincRNA	5.4475
ENSMUSG00000097680	Gm26642	Antisense RNA	5.43698
ENSMUSG00000085181	Gm12709	Antisense RNA	5.36375
ENSMUSG00000097518	Gm26694	LincRNA	5.29406
ENSMUSG00000098128	Gm3693	Antisense RNA	5.29145
ENSMUSG00000087497	2810001G20Rik	Antisense RNA	5.28353
ENSMUSG00000097301	AW121686	LincRNA	5.28232
ENSMUSG00000087403	Kantr	LincRNA	5.25436
ENSMUSG00000087534	Gm11418	Antisense RNA	5.23184
ENSMUSG00000096919	Gm26775	LincRNA	5.19795
ENSMUSG00000084911	Gm16185	Antisense RNA	5.184
ENSMUSG00000085913	Gm15601	Antisense RNA	5.17139
ENSMUSG00000101952	RP24-263F3.1	Antisense RNA	5.1709
ENSMUSG00000087459	Csmd2os	Antisense RNA	5.12553
ENSMUSG00000097507	Gm26538	LincRNA	5.09982
ENSMUSG00000086288	Gm15265	Antisense RNA	5.09756
ENSMUSG00000097430	Gm10544	LincRNA	5.09221
ENSMUSG00000073374	C030034I22Rik	LincRNA	5.08972
ENSMUSG00000073067	9130019P16Rik	LincRNA	5.07831
ENSMUSG00000097305	Gm17276	LincRNA	5.07154
ENSMUSG00000100252	RP23-137I13.1	LincRNA	5.06262
ENSMUSG00000097417	Gm26669	LincRNA	5.05266
ENSMUSG00000097322	A530083I20Rik	LincRNA	5.03349
ENSMUSG00000097788	Gm16596	LincRNA	5.0098
ENSMUSG00000100164	RP24-467O4.1	LincRNA	5.00476
ENSMUSG00000086363	A330102I10Rik	LincRNA	4.98625
ENSMUSG00000097456	Gm16958	LincRNA	4.96228
ENSMUSG00000087327	Gm15884	Antisense RNA	4.95588
ENSMUSG00000097715	Gpr137b-ps	LincRNA	4.94628
ENSMUSG00000078952	Lincenc1	LincRNA	4.942
ENSMUSG00000085465	Gm15347	Antisense RNA	4.94087
ENSMUSG00000086239	Gm14329	Antisense RNA	4.93409
ENSMUSG00000087449	Gm12971	Sense-intronic RNA	4.91697
ENSMUSG00000097207	6030443J06Rik	LincRNA	4.91555
ENSMUSG00000097908	4933404O12Rik	LincRNA	4.86585
ENSMUSG00000090589	Gm17180	Antisense RNA	4.8598
ENSMUSG00000097350	4732491K20Rik	LincRNA	4.84911
ENSMUSG00000028407	Toporsos	Antisense RNA	4.84233
ENSMUSG00000098051	Gm27032	LincRNA	4.82241
ENSMUSG00000097731	2700016F22Rik	LincRNA	4.75015
ENSMUSG00000020164	Kcnmb4os1	Antisense RNA	4.73582
ENSMUSG00000097121	D130020L05Rik	LincRNA	4.73478
ENSMUSG00000086741	Gm15816	Antisense RNA	4.7312
ENSMUSG00000089707	Slain1os	Antisense RNA	4.72799
ENSMUSG00000084917	Gm17477	LincRNA	4.72605
ENSMUSG00000100039	RP24-74F2.12	Antisense RNA	4.70966
ENSMUSG00000084790	Gm15879	Antisense RNA	4.69317
ENSMUSG00000084780	Gm15350	Antisense RNA	4.68078
ENSMUSG00000097583	6430590A07Rik	LincRNA	4.6643
ENSMUSG00000097658	Gm16755	LincRNA	4.63701
ENSMUSG00000097961	Gm27000	LincRNA	4.60813
ENSMUSG00000089998	Phtf1os	Antisense RNA	4.60589
ENSMUSG00000096981	Gm16845	LincRNA	4.60362
ENSMUSG00000087193	Gm14820	Antisense RNA	4.57789
ENSMUSG00000084859	1700080N15Rik	LincRNA	4.56757
ENSMUSG00000097294	Gm26888	LincRNA	4.54467
ENSMUSG00000101013	RP24-300D7.1	Antisense RNA	4.53797
ENSMUSG00000097337	Gm26606	LincRNA	4.53471
ENSMUSG00000090079	Gm15849	Antisense RNA	4.48911
ENSMUSG00000097033	Gm26819	LincRNA	4.48619
ENSMUSG00000040840	4930579G18Rik	Antisense RNA	4.46496
ENSMUSG00000097466	D430036J16Rik	Antisense RNA	4.45353
ENSMUSG00000090207	4930524O07Rik	Antisense RNA	4.43919
ENSMUSG00000073155	1810058I24Rik	LincRNA	4.42329
ENSMUSG00000085023	Gm12744	Antisense RNA	4.42195
ENSMUSG00000090208	Gm15851	Antisense RNA	4.41696
ENSMUSG00000085802	Gm16059	Antisense RNA	4.41555
ENSMUSG00000097004	4731419I09Rik	LincRNA	4.37047
ENSMUSG00000056687	Gm11696	Antisense RNA	4.36463
ENSMUSG00000097353	A430046D13Rik	LincRNA	4.36176
ENSMUSG00000100455	RP23-90A8.2	Sense-intronic RNA	4.3488
ENSMUSG00000087515	Gm13554	Antisense RNA	4.31504
ENSMUSG00000052865	Gm13619	Antisense RNA	4.3038
ENSMUSG00000086192	Gm13609	Antisense RNA	4.28764
ENSMUSG00000086606	Gm13205	Antisense RNA	4.28135
ENSMUSG00000084925	1810062O18Rik	Antisense RNA	4.23249
ENSMUSG00000097709	2810429I04Rik	LincRNA	4.23219
ENSMUSG00000086728	Man2c1os	Antisense RNA	4.22671
ENSMUSG00000097566	A930024N18Rik	LincRNA	4.1944
ENSMUSG00000097030	Gm26693	LincRNA	4.18348
ENSMUSG00000087302	Sox5os1	Antisense RNA	4.1587
ENSMUSG00000097707	Gm26742	LincRNA	4.15704
ENSMUSG00000086360	Gm16214	Antisense RNA	4.07205
ENSMUSG00000097861	Gm26858	LincRNA	4.06509
ENSMUSG00000085838	Chn1os1	Antisense RNA	4.06066
ENSMUSG00000087143	A830082K12Rik	Antisense RNA	4.046
ENSMUSG00000084915	C230037L18Rik	Antisense RNA	4.04573
ENSMUSG00000085286	Ube4bos3	Antisense RNA	4.035
ENSMUSG00000097267	1700109K24Rik	LincRNA	4.02738
ENSMUSG00000085166	Gm15522	Antisense RNA	4.01662
ENSMUSG00000079357	Gm11100	Antisense RNA	4.01615
ENSMUSG00000072809	9330160F10Rik	Antisense RNA	4.0111
ENSMUSG00000097956	Gm26951	LincRNA	4.0014
ENSMUSG00000097258	Gm26767	LincRNA	3.98459
ENSMUSG00000097052	Snhg7	LincRNA	3.97827
ENSMUSG00000086740	Gm17029	Antisense RNA	3.97487
ENSMUSG00000097764	Gm26635	LincRNA	3.97321
ENSMUSG00000097983	Gm26971	Sense-intronic RNA	3.94322
ENSMUSG00000096995	2810029C07Rik	LincRNA	3.94282
ENSMUSG00000072847	A530017D24Rik	LincRNA	3.93872
ENSMUSG00000085437	1700047A11Rik	Antisense RNA	3.93501
ENSMUSG00000097439	Gm16754	LincRNA	3.91435
ENSMUSG00000100192	RP23-182N12.2	Antisense RNA	3.91066
ENSMUSG00000097445	Gm26631	LincRNA	3.90841
ENSMUSG00000087595	1810012K08Rik	LincRNA	3.90495
ENSMUSG00000097347	Gm17275	LincRNA	3.90144
ENSMUSG00000097131	D230017M19Rik	LincRNA	3.89975
ENSMUSG00000097268	Gm26805	LincRNA	3.89473
ENSMUSG00000099851	RP23-182F9.6	Antisense RNA	3.85923
ENSMUSG00000098889	Gm27206	Antisense RNA	3.85221
ENSMUSG00000097877	Gm26703	LincRNA	3.78469
ENSMUSG00000101335	RP24-286H7.4	Sense-intronic RNA	3.78027
ENSMUSG00000097201	Gm26700	LincRNA	3.77742
ENSMUSG00000085363	Gm15478	Antisense RNA	3.77109
ENSMUSG00000100572	RP24-144E8.1	Antisense RNA	3.76666
ENSMUSG00000099384	RP24-162O23.1	LincRNA	3.76357
ENSMUSG00000097397	Gm16861	LincRNA	3.72347
ENSMUSG00000102101	RP24-288C12.4	Antisense RNA	3.70281
ENSMUSG00000097889	Gm26541	LincRNA	3.7001
ENSMUSG00000099597	RP24-69I6.1	LincRNA	3.69628
ENSMUSG00000087242	C78197	Antisense RNA	3.68765
ENSMUSG00000054412	Gm4793	Antisense RNA	3.68714
ENSMUSG00000097032	4930539J05Rik	Antisense RNA	3.67906
ENSMUSG00000097204	Gm17690	LincRNA	3.67046
ENSMUSG00000097749	Gm16938	LincRNA	3.6518
ENSMUSG00000074863	Gm5665	LincRNA	3.63974
ENSMUSG00000090307	1700071M16Rik	Antisense RNA	3.63709
ENSMUSG00000099893	RP23-421N20.2	Antisense RNA	3.63514
ENSMUSG00000086224	2700069I18Rik	Antisense RNA	3.62543
ENSMUSG00000087516	Tbx3os1	Antisense RNA	3.6221
ENSMUSG00000101014	RP23-202B12.1	Antisense RNA	3.60891
ENSMUSG00000097380	Gm26816	LincRNA	3.59436
ENSMUSG00000101481	RP23-356A24.1	Sense-intronic RNA	3.58867
ENSMUSG00000044081	Zfp85os	Antisense RNA	3.5884
ENSMUSG00000097338	Gm2464	LincRNA	3.55855
ENSMUSG00000097590	Gm26675	LincRNA	3.54472
ENSMUSG00000097592	4930500F10Rik	Antisense RNA	3.54104
ENSMUSG00000097944	A130014A01Rik	LincRNA	3.53439
ENSMUSG00000097559	D430018E03Rik	LincRNA	3.52438
ENSMUSG00000085178	Kdm6bos	Antisense RNA	3.52239
ENSMUSG00000085054	Gm15834	LincRNA	3.50708
ENSMUSG00000085772	D630024D03Rik	LincRNA	3.50431
ENSMUSG00000096993	Gm26787	Antisense RNA	3.49896
ENSMUSG00000096941	Gm26720	LincRNA	3.49346
ENSMUSG00000092006	Gm17139	Antisense RNA	3.49063
ENSMUSG00000086484	Nron	Antisense RNA	3.49008
ENSMUSG00000098024	Gm27003	Antisense RNA	3.47763
ENSMUSG00000101695	RP23-386J14.1	Antisense RNA	3.47519
ENSMUSG00000084946	Dlx1as	Antisense RNA	3.46448
ENSMUSG00000098066	Gm26944	LincRNA	3.46255
ENSMUSG00000093637	Gm20636	Antisense RNA	3.44611
ENSMUSG00000102097	RP24-217M7.4	Antisense RNA	3.43532
ENSMUSG00000099964	RP23-285F13.1	Antisense RNA	3.42153
ENSMUSG00000079489	C030013D06Rik	Sense-intronic RNA	3.41716
ENSMUSG00000086943	4732414G09Rik	LincRNA	3.41696
ENSMUSG00000086937	Gm15063	Antisense RNA	3.38805
ENSMUSG00000020992	4930512B01Rik	Antisense RNA	3.38354
ENSMUSG00000086392	Mccc1os	Antisense RNA	3.37662
ENSMUSG00000097911	Gm26691	LincRNA	3.3754
ENSMUSG00000101126	RP23-245G9.1	Antisense RNA	3.37248
ENSMUSG00000084970	1700060J05Rik	Antisense RNA	3.36008
ENSMUSG00000098041	Gm26981	LincRNA	3.34023
ENSMUSG00000099681	RP23-456M3.4	Antisense RNA	3.33765
ENSMUSG00000097123	Gm6297	LincRNA	3.33616
ENSMUSG00000085001	Rapgef4os2	Antisense RNA	3.32984
ENSMUSG00000086971	4930527B05Rik	Antisense RNA	3.31637
ENSMUSG00000054556	Gm4876	Antisense RNA	3.31433
ENSMUSG00000073779	Lrp8os2	Antisense RNA	3.30669
ENSMUSG00000086090	Gm12531	Antisense RNA	3.29197
ENSMUSG00000086268	Gm11670	Antisense RNA	3.28935
ENSMUSG00000097083	D930019O06Rik	LincRNA	3.28469
ENSMUSG00000090255	4921534H16Rik	Antisense RNA	3.27494
ENSMUSG00000097781	9330136K24Rik	LincRNA	3.26305
ENSMUSG00000085816	Gm13052	LincRNA	3.25117
ENSMUSG00000096944	Gm26722	LincRNA	3.24999
ENSMUSG00000085186	Gm14377	Antisense RNA	3.23638
ENSMUSG00000085389	1700003M07Rik	LincRNA	3.23425
ENSMUSG00000097591	A330032B11Rik	LincRNA	3.21189
ENSMUSG00000097815	Gm26809	LincRNA	3.2065
ENSMUSG00000100009	RP24-62C22.1	LincRNA	3.20621
ENSMUSG00000099616	RP23-216O10.5	Antisense RNA	3.1966
ENSMUSG00000090570	Gm17041	Antisense RNA	3.1864
ENSMUSG00000097571	Jpx	LincRNA	3.18118
ENSMUSG00000093383	Gm20642	Antisense RNA	3.17817
ENSMUSG00000087361	0610043K17Rik	LincRNA	3.16855
ENSMUSG00000097300	Gm26835	LincRNA	3.15722
ENSMUSG00000100220	RP23-204C16.3	Antisense RNA	3.15593
ENSMUSG00000100629	RP23-378G22.3	Antisense RNA	3.15487
ENSMUSG00000093858	Gm19967	Sense-intronic RNA	3.15083
ENSMUSG00000097820	E530011L22Rik	LincRNA	3.15062
ENSMUSG00000097320	C630016N16Rik	Antisense RNA	3.14526
ENSMUSG00000097893	1700034P13Rik	Antisense RNA	3.14453
ENSMUSG00000098284	A330093E20Rik	Antisense RNA	3.14367
ENSMUSG00000097457	2310031A07Rik	LincRNA	3.1406
ENSMUSG00000084848	4933408N05Rik	Antisense RNA	3.14014
ENSMUSG00000097722	Gm26841	LincRNA	3.13601
ENSMUSG00000097471	5830432E09Rik	LincRNA	3.13032
ENSMUSG00000100143	RP23-345J24.2	Antisense RNA	3.12537
ENSMUSG00000087314	Prkag2os2	Antisense RNA	3.11768
ENSMUSG00000101995	RP24-108K12.3	Antisense RNA	3.11762
ENSMUSG00000101693	RP24-187D4.1	Antisense RNA	3.11339
ENSMUSG00000087668	Gm11186	Antisense RNA	3.11229
ENSMUSG00000085297	Gm11651	Antisense RNA	3.10159
ENSMUSG00000100147	RP24-131B6.1	LincRNA	3.09636
ENSMUSG00000087041	Gm16295	LincRNA	3.08831
ENSMUSG00000101926	RP24-125F23.1	LincRNA	3.07686
ENSMUSG00000089713	Gm16564	Antisense RNA	3.07457
ENSMUSG00000097240	Gm26614	LincRNA	3.0389
ENSMUSG00000101320	RP23-258L8.1	Antisense RNA	3.03505
ENSMUSG00000097748	Gm26533	LincRNA	3.03142
ENSMUSG00000085228	Gm14376	Sense-intronic RNA	3.02155
ENSMUSG00000097147	Gm26780	LincRNA	3.02024
ENSMUSG00000097605	mmu-mir-3061	LincRNA	3.00816
ENSMUSG00000100927	RP23-302H1.2	Antisense RNA	3.00103
ENSMUSG00000097724	Gm26850	LincRNA	2.99862
ENSMUSG00000097747	Gm26534	LincRNA	2.97102
ENSMUSG00000090038	Gm16573	Antisense RNA	2.95225
ENSMUSG00000054135	A430110L20Rik	LincRNA	2.95159
ENSMUSG00000074346	Kcnd3os	Antisense RNA	2.94112
ENSMUSG00000087256	Gm15990	Antisense RNA	2.93802
ENSMUSG00000097751	Gm26690	LincRNA	2.93729
ENSMUSG00000086964	Gm15948	Antisense RNA	2.92583
ENSMUSG00000097419	Gm26666	LincRNA	2.92224
ENSMUSG00000085160	Gm13617	Antisense RNA	2.89301
ENSMUSG00000086586	Gm11192	Antisense RNA	2.8813
ENSMUSG00000091906	1700099I09Rik	Antisense RNA	2.87817
ENSMUSG00000085341	Gm15863	Antisense RNA	2.87287
ENSMUSG00000037982	Gm9725	LincRNA	2.8709
ENSMUSG00000091078	Gm17218	Antisense RNA	2.8707
ENSMUSG00000085908	Gm14209	Sense-intronic RNA	2.85487
ENSMUSG00000097728	Gm26840	LincRNA	2.84619
ENSMUSG00000097399	Gm26555	Antisense RNA	2.83965
ENSMUSG00000086018	Gm13179	Antisense RNA	2.83375
ENSMUSG00000087466	A330041J22Rik	Antisense RNA	2.81994
ENSMUSG00000060149	BC002059	LincRNA	2.79628
ENSMUSG00000097059	Fam120aos	LincRNA	2.78788
ENSMUSG00000086341	Gm15932	Antisense RNA	2.7875
ENSMUSG00000085572	Gm16234	Antisense RNA	2.78589
ENSMUSG00000090565	4930405O22Rik	Sense-intronic RNA	2.77553
ENSMUSG00000087590	2410004N09Rik	LincRNA	2.77424
ENSMUSG00000087563	Gm14205	Antisense RNA	2.76679
ENSMUSG00000085134	Gm11659	Antisense RNA	2.76469
ENSMUSG00000099746	RP24-210C4.1	Sense-intronic RNA	2.74399
ENSMUSG00000097102	2310069G16Rik	LincRNA	2.74397
ENSMUSG00000054006	D630008O14Rik	Antisense RNA	2.72978
ENSMUSG00000086820	Gm11465	Antisense RNA	2.72578
ENSMUSG00000097440	Gm6277	LincRNA	2.72078
ENSMUSG00000097292	A230107N01Rik	Antisense RNA	2.7195
ENSMUSG00000097484	Gm26807	Antisense RNA	2.70796
ENSMUSG00000097601	Gm26660	LincRNA	2.70668
ENSMUSG00000085135	Gm13713	Antisense RNA	2.70567
ENSMUSG00000085213	Gm13091	Antisense RNA	2.70418
ENSMUSG00000099632	RP23-117O11.4	Antisense RNA	2.69697
ENSMUSG00000100548	RP23-116B8.1	Antisense RNA	2.69625
ENSMUSG00000078247	Airn	Antisense RNA	2.69441
ENSMUSG00000085130	Gm11417	Antisense RNA	2.6837
ENSMUSG00000049160	4930469G21Rik	Antisense RNA	2.68248
ENSMUSG00000097318	1700007L15Rik	LincRNA	2.67868
ENSMUSG00000097280	AI849053	LincRNA	2.67467
ENSMUSG00000086259	Tmem150cos	Antisense RNA	2.67163
ENSMUSG00000097888	Gm26682	LincRNA	2.66961
ENSMUSG00000086890	1700021J08Rik	Antisense RNA	2.66941
ENSMUSG00000101493	RP23-246F18.8	LincRNA	2.66155
ENSMUSG00000097021	4933433G15Rik	LincRNA	2.65775
ENSMUSG00000097827	5330439K02Rik	LincRNA	2.6548
ENSMUSG00000100632	RP23-45A13.4	Antisense RNA	2.6508
ENSMUSG00000101711	RP24-554B1.1	Antisense RNA	2.64856
ENSMUSG00000099924	RP24-330P10.2	Sense-intronic RNA	2.6342
ENSMUSG00000086931	Gm14532	LincRNA	2.63226
ENSMUSG00000085069	Gm13111	Antisense RNA	2.62997
ENSMUSG00000097811	2810425M01Rik	LincRNA	2.62559
ENSMUSG00000097769	Snhg4	LincRNA	2.6169
ENSMUSG00000085714	Gm13008	Antisense RNA	2.61541
ENSMUSG00000084947	Gm15594	Antisense RNA	2.61531
ENSMUSG00000101450	RP23-404A6.3	Sense-intronic RNA	2.61358
ENSMUSG00000086152	Gm11454	LincRNA	2.61327
ENSMUSG00000097527	1700112J16Rik	LincRNA	2.60287
ENSMUSG00000086453	Gm11457	Antisense RNA	2.59606
ENSMUSG00000086648	Gm15511	Antisense RNA	2.59138
ENSMUSG00000097574	C920006O11Rik	LincRNA	2.58983
ENSMUSG00000099373	RP23-435I22.4	Antisense RNA	2.58724
ENSMUSG00000094152	Slc6a16	LincRNA	2.57784
ENSMUSG00000097340	Gm26617	LincRNA	2.55064
ENSMUSG00000097777	Gm16794	Antisense RNA	2.54994
ENSMUSG00000087111	Gm11399	Antisense RNA	2.54273
ENSMUSG00000087487	Ppp2r2cos	Antisense RNA	2.53036
ENSMUSG00000100876	RP23-45G16.6	Antisense RNA	2.52791
ENSMUSG00000086113	4930596I21Rik	Sense-intronic RNA	2.52406
ENSMUSG00000090005	Gm16540	Sense-intronic RNA	2.51832
ENSMUSG00000062470	Fbxl12os	Antisense RNA	2.5163
ENSMUSG00000097211	BC065403	Antisense RNA	2.51125
ENSMUSG00000091050	9330020H09Rik	Antisense RNA	2.50222
ENSMUSG00000060424	Pou3f3os	LincRNA	2.50032
ENSMUSG00000089900	Tbc1d22bos	Antisense RNA	2.49974
ENSMUSG00000097622	A330033J07Rik	LincRNA	2.4992
ENSMUSG00000097796	Gm16702	LincRNA	2.49562
ENSMUSG00000087481	Gm15608	Antisense RNA	2.49329
ENSMUSG00000090965	Gm17203	LincRNA	2.48968
ENSMUSG00000073415	Gm10501	Antisense RNA	2.48348
ENSMUSG00000087514	Gm16076	Sense-intronic RNA	2.48244
ENSMUSG00000096991	Gm26789	LincRNA	2.4741
ENSMUSG00000086949	Gm13066	Antisense RNA	2.47148
ENSMUSG00000101037	RP23-260J19.3	Antisense RNA	2.47103
ENSMUSG00000085403	Gm13068	Antisense RNA	2.46907
ENSMUSG00000087281	Gm16015	Antisense RNA	2.46775
ENSMUSG00000093559	Gm20705	Sense-intronic RNA	2.46
ENSMUSG00000089968	Nckap5los	Antisense RNA	2.45605
ENSMUSG00000097233	Gm17552	LincRNA	2.45456
ENSMUSG00000097793	Gm17259	LincRNA	2.45398
ENSMUSG00000097332	2610020F03Rik	LincRNA	2.4445
ENSMUSG00000097469	Gm26733	LincRNA	2.4366
ENSMUSG00000086675	Plxna4os2	Antisense RNA	2.43258
ENSMUSG00000097577	6230400D17Rik	LincRNA	2.42566
ENSMUSG00000097379	Gm26873	LincRNA	2.42347
ENSMUSG00000087211	Lhx1os	LincRNA	2.42131
ENSMUSG00000089779	Gm15641	Antisense RNA	2.4137
ENSMUSG00000087652	Gm15918	Antisense RNA	2.41367
ENSMUSG00000090117	Gm16541	Antisense RNA	2.4051
ENSMUSG00000090357	Gm17077	Antisense RNA	2.40412
ENSMUSG00000086603	Gm13620	LincRNA	2.38786
ENSMUSG00000085962	Gm16984	LincRNA	2.3866
ENSMUSG00000093629	Prox2os	Antisense RNA	2.37504
ENSMUSG00000089766	Gm16538	Antisense RNA	2.37425
ENSMUSG00000095913	Gm21844	Antisense RNA	2.37087
ENSMUSG00000086587	Gm11837	Antisense RNA	2.36413
ENSMUSG00000097067	Gm26743	LincRNA	2.35685
ENSMUSG00000097383	1500026H17Rik	LincRNA	2.35644
ENSMUSG00000098172	Gm26973	Antisense RNA	2.34961
ENSMUSG00000100281	RP23-114N1.8	Antisense RNA	2.34119
ENSMUSG00000097467	Gm26737	LincRNA	2.33753
ENSMUSG00000097073	9430037G07Rik	LincRNA	2.33324
ENSMUSG00000093528	Nrg3os	Antisense RNA	2.33178
ENSMUSG00000100851	RP24-63O23.1	LincRNA	2.32962
ENSMUSG00000100685	RP24-266F18.1	Antisense RNA	2.32501
ENSMUSG00000086291	Gm15513	Sense-intronic RNA	2.32129
ENSMUSG00000097103	Gm2885	LincRNA	2.31591
ENSMUSG00000097230	Gm26853	LincRNA	2.30824
ENSMUSG00000097331	F420014N23Rik	LincRNA	2.30436
ENSMUSG00000097855	A930007I19Rik	LincRNA	2.29623
ENSMUSG00000087002	Gm16277	Antisense RNA	2.29162
ENSMUSG00000097828	6430562O15Rik	LincRNA	2.28274
ENSMUSG00000097604	Gm17322	LincRNA	2.2815
ENSMUSG00000097578	Gm26798	LincRNA	2.27835
ENSMUSG00000092381	Gm20512	Antisense RNA	2.27722
ENSMUSG00000086430	4930551O13Rik	Antisense RNA	2.27126
ENSMUSG00000097760	6030442K20Rik	LincRNA	2.26998
ENSMUSG00000087158	Gm14093	Sense-intronic RNA	2.2582
ENSMUSG00000084834	4930565N06Rik	Antisense RNA	2.2567
ENSMUSG00000098234	Snhg6	LincRNA	2.25649
ENSMUSG00000085471	4933423P22Rik	Antisense RNA	2.24972
ENSMUSG00000101630	RP23-292H20.1	Antisense RNA	2.23602
ENSMUSG00000097623	B230323A14Rik	LincRNA	2.23555
ENSMUSG00000086656	Gm15701	Antisense RNA	2.21994
ENSMUSG00000086754	Gm16098	Antisense RNA	2.2174
ENSMUSG00000087384	Gm15558	Antisense RNA	2.20784
ENSMUSG00000087050	Dhrs13os	Antisense RNA	2.20651
ENSMUSG00000079048	4933413L06Rik	Antisense RNA	2.20446
ENSMUSG00000097649	Gm10561	Antisense RNA	2.19795
ENSMUSG00000100075	RP23-18G1.2	Antisense RNA	2.19305
ENSMUSG00000097193	Gm26664	LincRNA	2.19232
ENSMUSG00000097768	2310043M15Rik	LincRNA	2.19089
ENSMUSG00000089745	1810008B01Rik	Antisense RNA	2.1894
ENSMUSG00000094868	Dlx6os2	Antisense RNA	2.1884
ENSMUSG00000098196	Gm26964	LincRNA	2.18731
ENSMUSG00000074274	D930028M14Rik	LincRNA	2.18636
ENSMUSG00000091623	Gm17092	Antisense RNA	2.18548
ENSMUSG00000097133	Gm26628	LincRNA	2.18424
ENSMUSG00000087341	0610040F04Rik	Antisense RNA	2.18392
ENSMUSG00000087129	Gm16316	Antisense RNA	2.17824
ENSMUSG00000066057	Gm1976	LincRNA	2.1684
ENSMUSG00000101778	RP24-302F18.2	Sense-intronic RNA	2.16574
ENSMUSG00000051008	4930412M03Rik	LincRNA	2.16023
ENSMUSG00000086064	4930439A04Rik	Antisense RNA	2.15952
ENSMUSG00000085455	1810059H22Rik	Antisense RNA	2.15843
ENSMUSG00000085242	Gm11537	Antisense RNA	2.1565
ENSMUSG00000097251	5033417F24Rik	Antisense RNA	2.13988
ENSMUSG00000087088	Gm16638	Antisense RNA	2.12953
ENSMUSG00000097494	4933406C10Rik	LincRNA	2.12672
ENSMUSG00000087445	Gm14286	Antisense RNA	2.12539
ENSMUSG00000097357	Gm16793	LincRNA	2.12144
ENSMUSG00000086680	Gm11592	Antisense RNA	2.12106
ENSMUSG00000100213	RP24-287C2.2	LincRNA	2.11568
ENSMUSG00000085176	Gm15397	Sense-intronic RNA	2.11378
ENSMUSG00000099708	RP23-291K4.3	Antisense RNA	2.11273
ENSMUSG00000063714	Sp3os	Antisense RNA	2.1072
ENSMUSG00000097007	4930432B10Rik	LincRNA	2.10639
ENSMUSG00000086883	Gm15992	Sense-intronic RNA	2.10589
ENSMUSG00000097652	D830015G02Rik	Antisense RNA	2.10376
ENSMUSG00000084821	Gm15880	Antisense RNA	2.1031
ENSMUSG00000085436	Zfp335os	Antisense RNA	2.10042
ENSMUSG00000097406	Gm26833	Antisense RNA	2.09908
ENSMUSG00000087596	Gm11715	Antisense RNA	2.09707
ENSMUSG00000086708	Gm15577	Antisense RNA	2.09145
ENSMUSG00000097835	Gm26910	LincRNA	2.08759
ENSMUSG00000097745	AI115009	LincRNA	2.08405
ENSMUSG00000097825	9630001P10Rik	LincRNA	2.08258
ENSMUSG00000101643	RP23-48C24.3	LincRNA	2.08144
ENSMUSG00000092368	A930015D03Rik	Antisense RNA	2.07955
ENSMUSG00000086350	B230369F24Rik	Antisense RNA	2.07598
ENSMUSG00000086889	Phf2os1	Antisense RNA	2.06787
ENSMUSG00000096983	2010015M23Rik	LincRNA	2.06447
ENSMUSG00000101823	RP24-416M6.1	Sense-intronic RNA	2.06422
ENSMUSG00000089948	Far2os1	Antisense RNA	2.05997
ENSMUSG00000085042	Abhd11os	Antisense RNA	2.05762
ENSMUSG00000087266	Gm15991	Antisense RNA	2.05503
ENSMUSG00000087373	Gm15892	LincRNA	2.05286
ENSMUSG00000086855	Gm13844	LincRNA	2.04526
ENSMUSG00000056418	BC043934	LincRNA	2.04357
ENSMUSG00000091238	Gm17103	Antisense RNA	2.03851
ENSMUSG00000086129	Gm13558	Sense-intronic RNA	2.03659
ENSMUSG00000097055	Gm4419	LincRNA	2.03586
ENSMUSG00000100201	RP24-327D15.7	Sense-intronic RNA	2.02867
ENSMUSG00000097248	Gm2694	LincRNA	2.02711
ENSMUSG00000099625	RP24-555D5.1	LincRNA	2.02432
ENSMUSG00000085287	4833418N02Rik	LincRNA	2.02354
ENSMUSG00000098292	Gm27194	LincRNA	2.02247
ENSMUSG00000100394	RP23-258M15.1	Sense-intronic RNA	2.01543
ENSMUSG00000087202	Gm15813	Antisense RNA	2.01488
ENSMUSG00000086464	Gm15835	Sense-intronic RNA	2.01478
ENSMUSG00000097040	2610316D01Rik	LincRNA	2.0126
ENSMUSG00000089685	Gm9017	Antisense RNA	2.01157
ENSMUSG00000097761	4930534D22Rik	LincRNA	2.01141
ENSMUSG00000098204	Gm26984	Sense-intronic RNA	1.99643
ENSMUSG00000097620	4921514A10Rik	Antisense RNA	1.99286
ENSMUSG00000087578	Ccdc142os	Antisense RNA	1.99271
ENSMUSG00000085829	Gm4285	Antisense RNA	1.98965
ENSMUSG00000090397	Gm17096	Antisense RNA	1.98534
ENSMUSG00000100600	RP23-48C24.2	Antisense RNA	1.98107
ENSMUSG00000087328	Gm12120	Antisense RNA	1.97957
ENSMUSG00000091443	Gm17023	Antisense RNA	1.97938
ENSMUSG00000073144	4930599N23Rik	Antisense RNA	1.97374
ENSMUSG00000074517	Gm10710	LincRNA	1.96611
ENSMUSG00000087625	4930419G24Rik	Antisense RNA	1.96531
ENSMUSG00000085629	Gm11697	Antisense RNA	1.9631
ENSMUSG00000093553	Gm20633	Antisense RNA	1.95687
ENSMUSG00000098120	Gm5914	LincRNA	1.95154
ENSMUSG00000054493	Gm9947	Antisense RNA	1.94824
ENSMUSG00000097857	Gm26603	LincRNA	1.94659
ENSMUSG00000087435	Gm16323	Antisense RNA	1.94449
ENSMUSG00000087654	Gm12256	Antisense RNA	1.94152
ENSMUSG00000087437	Gm13112	Antisense RNA	1.94138
ENSMUSG00000086052	Gm11802	Antisense RNA	1.94117
ENSMUSG00000097136	Gm26772	LincRNA	1.93544
ENSMUSG00000097876	Gm16892	LincRNA	1.92565
ENSMUSG00000089941	Gm16168	Antisense RNA	1.92416
ENSMUSG00000092090	Gm3294	LincRNA	1.92167
ENSMUSG00000087038	2900079G21Rik	LincRNA	1.92094
ENSMUSG00000099876	RP24-540G19.3	LincRNA	1.92064
ENSMUSG00000097194	9330175E14Rik	LincRNA	1.90687
ENSMUSG00000086150	Bach2os	Antisense RNA	1.90251
ENSMUSG00000085189	Gm11963	Antisense RNA	1.89845
ENSMUSG00000097497	Gm26652	LincRNA	1.89669
ENSMUSG00000097564	C430014B12Rik	LincRNA	1.89652
ENSMUSG00000054061	Gm9934	LincRNA	1.89543
ENSMUSG00000085624	Gm14573	Antisense RNA	1.8873
ENSMUSG00000087040	Gm14033	LincRNA	1.88709
ENSMUSG00000097603	A430010J10Rik	LincRNA	1.88664
ENSMUSG00000097532	Gm4349	LincRNA	1.88502
ENSMUSG00000097062	Gm17586	LincRNA	1.8766
ENSMUSG00000085409	Gm16155	Sense-intronic RNA	1.86691
ENSMUSG00000096952	Gm26572	LincRNA	1.86569
ENSMUSG00000085517	Gm12963	Antisense RNA	1.86523
ENSMUSG00000098322	5830468F06Rik	Antisense RNA	1.86216
ENSMUSG00000099760	RP24-338G10.2	Antisense RNA	1.86203
ENSMUSG00000085304	Gm12802	Antisense RNA	1.85557
ENSMUSG00000097110	Gm26726	Antisense RNA	1.85114
ENSMUSG00000087356	Gm13856	Antisense RNA	1.84962
ENSMUSG00000097732	D930048G16Rik	LincRNA	1.84141
ENSMUSG00000085030	2810455O05Rik	Antisense RNA	1.83383
ENSMUSG00000087571	Gm15202	Antisense RNA	1.82911
ENSMUSG00000087531	Gm15606	Sense-intronic RNA	1.82848
ENSMUSG00000084978	Gm11655	Antisense RNA	1.82655
ENSMUSG00000097899	Gm16894	LincRNA	1.82504
ENSMUSG00000053545	6430503K07Rik	Antisense RNA	1.82476
ENSMUSG00000085360	Arhgap27os2	Antisense RNA	1.82434
ENSMUSG00000085240	Gm12119	Antisense RNA	1.82424
ENSMUSG00000097157	Gm26512	LincRNA	1.81985
ENSMUSG00000097587	4930578M01Rik	LincRNA	1.81936
ENSMUSG00000089647	Gm2245	Antisense RNA	1.81343
ENSMUSG00000097235	Gm17250	LincRNA	1.80648
ENSMUSG00000100954	RP24-167M10.2	Antisense RNA	1.80362
ENSMUSG00000100017	RP23-170I24.2	Antisense RNA	1.79626
ENSMUSG00000100931	RP23-269E5.9	Antisense RNA	1.79564
ENSMUSG00000097160	A630072L19Rik	LincRNA	1.79342
ENSMUSG00000087018	2900072N19Rik	LincRNA	1.7928
ENSMUSG00000087250	Usp46os1	Antisense RNA	1.79257
ENSMUSG00000067389	Gm17080	Antisense RNA	1.79225
ENSMUSG00000097217	Gm26549	LincRNA	1.7907
ENSMUSG00000085523	Gm15945	Antisense RNA	1.78983
ENSMUSG00000097504	4930516B21Rik	LincRNA	1.78877
ENSMUSG00000086149	Gm15598	Antisense RNA	1.77964
ENSMUSG00000097493	9930014A18Rik	LincRNA	1.77625
ENSMUSG00000101293	RP23-190F21.2	Sense-intronic RNA	1.7742
ENSMUSG00000087574	C030037D09Rik	LincRNA	1.77029
ENSMUSG00000085093	Gm12737	Sense-intronic RNA	1.76809
ENSMUSG00000096943	Gm26721	LincRNA	1.76769
ENSMUSG00000101662	RP23-205B8.1	Sense-intronic RNA	1.7604
ENSMUSG00000100815	RP23-471L1.3	Sense-intronic RNA	1.76023
ENSMUSG00000086193	Gm11508	Antisense RNA	1.7568
ENSMUSG00000097324	Mir143hg	LincRNA	1.74533
ENSMUSG00000091082	Gm17130	Antisense RNA	1.74311
ENSMUSG00000097143	Gm17608	LincRNA	1.74238
ENSMUSG00000097177	9330159M07Rik	LincRNA	1.74228
ENSMUSG00000097723	Gm26848	LincRNA	1.73858
ENSMUSG00000086546	Gm13709	Antisense RNA	1.72535
ENSMUSG00000097787	2700046G09Rik	LincRNA	1.7244
ENSMUSG00000084860	2610204G07Rik	Antisense RNA	1.71577
ENSMUSG00000087640	Gm14798	Antisense RNA	1.71309
ENSMUSG00000086353	Gm13481	LincRNA	1.7125
ENSMUSG00000100475	RP24-202N2.2	LincRNA	1.71219
ENSMUSG00000097610	A930012L18Rik	LincRNA	1.71151
ENSMUSG00000075538	Gm10855	Sense-intronic RNA	1.71107
ENSMUSG00000086486	Ift88os	Antisense RNA	1.69927
ENSMUSG00000091816	Gm17141	Antisense RNA	1.69888
ENSMUSG00000097575	Gm26796	LincRNA	1.69853
ENSMUSG00000100789	RP23-226D9.5	Antisense RNA	1.69425
ENSMUSG00000085495	Gm16796	Antisense RNA	1.69282
ENSMUSG00000097784	A430105J06Rik	LincRNA	1.69092
ENSMUSG00000089746	Gm3513	Antisense RNA	1.68868
ENSMUSG00000087066	Gm15518	Antisense RNA	1.68809
ENSMUSG00000098020	Gm27012	LincRNA	1.68755
ENSMUSG00000087458	Gm13999	Antisense RNA	1.68536
ENSMUSG00000097020	Gm26613	LincRNA	1.68205
ENSMUSG00000097615	Gm2061	LincRNA	1.66369
ENSMUSG00000085434	Gm11725	Antisense RNA	1.66003
ENSMUSG00000089959	Gm16268	Antisense RNA	1.65407
ENSMUSG00000079045	Prox1os	Antisense RNA	1.65261
ENSMUSG00000086942	Gm15489	Antisense RNA	1.65019
ENSMUSG00000089710	Gm15810	Antisense RNA	1.64783
ENSMUSG00000098206	A430106G13Rik	LincRNA	1.6456
ENSMUSG00000085717	Hmgb4os	Antisense RNA	1.64535
ENSMUSG00000101867	RP23-269E5.14	Antisense RNA	1.64072
ENSMUSG00000086310	Gm12278	Antisense RNA	1.63725
ENSMUSG00000099510	RP23-209N14.2	Antisense RNA	1.63671
ENSMUSG00000086718	Gm16069	Antisense RNA	1.63005
ENSMUSG00000089957	A830011K09Rik	Antisense RNA	1.62815
ENSMUSG00000097517	Gm26695	LincRNA	1.6243
ENSMUSG00000090399	Nav1	LincRNA	1.62336
ENSMUSG00000086503	Xist	LincRNA	1.62332
ENSMUSG00000099013	Gm27153	Antisense RNA	1.61337
ENSMUSG00000097080	1700086O06Rik	LincRNA	1.61146
ENSMUSG00000089870	Gm15562	Sense-intronic RNA	1.61087
ENSMUSG00000097088	Gm26615	LincRNA	1.60681
ENSMUSG00000097368	Gm10390	LincRNA	1.60378
ENSMUSG00000097692	A230060F14Rik	Antisense RNA	1.60062
ENSMUSG00000101596	RP23-157H17.3	LincRNA	1.59797
ENSMUSG00000097113	Gm19705	LincRNA	1.5945
ENSMUSG00000097727	F630040K05Rik	LincRNA	1.59186
ENSMUSG00000057359	Gm17494	Antisense RNA	1.58819
ENSMUSG00000086999	Bcas1os2	Antisense RNA	1.58738
ENSMUSG00000097002	Gm2670	LincRNA	1.58423
ENSMUSG00000087653	1700087M22Rik	Antisense RNA	1.58032
ENSMUSG00000074354	Arhgap20os	Antisense RNA	1.58003
ENSMUSG00000087344	Gm15627	Antisense RNA	1.57655
ENSMUSG00000097927	Gm6999	LincRNA	1.57083
ENSMUSG00000086313	Gm15940	Sense-intronic RNA	1.56978
ENSMUSG00000091523	AU040972	Antisense RNA	1.56323
ENSMUSG00000097770	Gm26776	LincRNA	1.56084
ENSMUSG00000084769	Gm12061	Antisense RNA	1.56027
ENSMUSG00000039545	Ppp1r3fos	Antisense RNA	1.559
ENSMUSG00000052629	Gm9885	LincRNA	1.55663
ENSMUSG00000100199	RP23-223M20.2	Antisense RNA	1.55626
ENSMUSG00000097145	9230114K14Rik	LincRNA	1.54973
ENSMUSG00000085269	Gm15777	Antisense RNA	1.54686
ENSMUSG00000097838	C530050E15Rik	LincRNA	1.54529
ENSMUSG00000092134	Gm17089	Antisense RNA	1.54345
ENSMUSG00000097458	Gm26697	LincRNA	1.54245
ENSMUSG00000085745	Gm14372	Antisense RNA	1.53976
ENSMUSG00000097197	9530027J09Rik	LincRNA	1.53913
ENSMUSG00000097626	4921504A21Rik	LincRNA	1.53854
ENSMUSG00000086630	Gm14397	Antisense RNA	1.5362
ENSMUSG00000097561	4632411P08Rik	LincRNA	1.5315
ENSMUSG00000086286	Gm15138	LincRNA	1.5293
ENSMUSG00000084792	1700056N10Rik	LincRNA	1.52627
ENSMUSG00000086920	Gm12207	Antisense RNA	1.52034
ENSMUSG00000099923	RP23-446G23.1	Antisense RNA	1.51827
ENSMUSG00000085207	Gm11767	Antisense RNA	1.51568
ENSMUSG00000006462	A530013C23Rik	LincRNA	1.51372
ENSMUSG00000087201	Gm15261	Antisense RNA	1.51327
ENSMUSG00000097358	Gm26773	LincRNA	1.51297
ENSMUSG00000090582	Gm17024	Antisense RNA	1.51028
ENSMUSG00000097664	Gm26765	LincRNA	1.49833
ENSMUSG00000086782	E130102H24Rik	LincRNA	1.49764
ENSMUSG00000085081	Rptoros	Antisense RNA	1.4971
ENSMUSG00000097633	Gm16617	LincRNA	1.49564
ENSMUSG00000090024	Gm16350	Antisense RNA	1.49528
ENSMUSG00000048603	Gm9828	Antisense RNA	1.49458
ENSMUSG00000085575	Gm15485	Antisense RNA	1.49447
ENSMUSG00000098040	Gm20757	LincRNA	1.48966
ENSMUSG00000097184	4632428C04Rik	LincRNA	1.48509
ENSMUSG00000097284	4930480K23Rik	LincRNA	1.48303
ENSMUSG00000097864	Gm26856	LincRNA	1.48052
ENSMUSG00000092371	Gm20511	Antisense RNA	1.47928
ENSMUSG00000073535	Gm5532	LincRNA	1.47774
ENSMUSG00000097257	Gm26768	LincRNA	1.47432
ENSMUSG00000097262	4933416M07Rik	LincRNA	1.47291
ENSMUSG00000085875	Gm12905	Antisense RNA	1.47204
ENSMUSG00000086237	Gm15591	Antisense RNA	1.46983
ENSMUSG00000097884	Gm26543	LincRNA	1.46663
ENSMUSG00000097472	Gm26586	LincRNA	1.46191
ENSMUSG00000086777	Far2os2	Antisense RNA	1.45979
ENSMUSG00000097967	Gm27002	Sense-intronic RNA	1.45952
ENSMUSG00000100707	RP23-97L11.1	Antisense RNA	1.45822
ENSMUSG00000086506	Gm15911	Antisense RNA	1.4573
ENSMUSG00000086689	Gm16876	Antisense RNA	1.45557
ENSMUSG00000000031	H19	LincRNA	1.45388
ENSMUSG00000087307	Gm12925	Antisense RNA	1.44892
ENSMUSG00000085622	3110056K07Rik	Antisense RNA	1.44545
ENSMUSG00000089711	Gm16240	Antisense RNA	1.44235
ENSMUSG00000085782	Gm15624	Antisense RNA	1.44106
ENSMUSG00000101133	RP23-52K8.2	Antisense RNA	1.44044
ENSMUSG00000085048	Gm15537	Antisense RNA	1.43946
ENSMUSG00000096956	Snhg18	LincRNA	1.4355
ENSMUSG00000097344	Gm26732	LincRNA	1.42896
ENSMUSG00000084979	Gm16267	LincRNA	1.42401
ENSMUSG00000097619	4833422M21Rik	LincRNA	1.41863
ENSMUSG00000087125	A230108P19Rik	Antisense RNA	1.41827
ENSMUSG00000085516	4930538E20Rik	Antisense RNA	1.41385
ENSMUSG00000101924	RP24-72H18.1	Sense-intronic RNA	1.40918
ENSMUSG00000085224	Gm13425	Antisense RNA	1.40718
ENSMUSG00000097904	Gm26711	LincRNA	1.40708
ENSMUSG00000086894	Gm15708	Antisense RNA	1.40618
ENSMUSG00000085449	Gm15520	Antisense RNA	1.40129
ENSMUSG00000085414	Sspnos	Antisense RNA	1.4003
ENSMUSG00000085072	Ict1os	Antisense RNA	1.39516
ENSMUSG00000090002	Gm16006	Antisense RNA	1.39161
ENSMUSG00000100975	RP24-159O13.1	LincRNA	1.38377
ENSMUSG00000085574	Gm13053	Sense-intronic RNA	1.37995
ENSMUSG00000097814	Panct2	Antisense RNA	1.37477
ENSMUSG00000085702	Mecomos	Antisense RNA	1.37353
ENSMUSG00000097090	Gm26724	LincRNA	1.36953
ENSMUSG00000097159	Gm26517	LincRNA	1.36943
ENSMUSG00000086509	Nkx2-2os	Antisense RNA	1.36802
ENSMUSG00000086933	4933426K07Rik	Antisense RNA	1.36743
ENSMUSG00000092242	Gm20515	LincRNA	1.36537
ENSMUSG00000086220	Gm16599	Antisense RNA	1.36523
ENSMUSG00000101365	RP23-401G21.7	LincRNA	1.35871
ENSMUSG00000097109	Gm26580	LincRNA	1.35097
ENSMUSG00000090108	Gm15717	Antisense RNA	1.33682
ENSMUSG00000085771	C230066G23Rik	Sense-intronic RNA	1.33585
ENSMUSG00000087639	Gm15512	Antisense RNA	1.3345
ENSMUSG00000086483	8030443G20Rik	Antisense RNA	1.33129
ENSMUSG00000097432	Gm20603	LincRNA	1.32946
ENSMUSG00000100837	RP24-531B21.1	LincRNA	1.32735
ENSMUSG00000087429	Gm16235	Antisense RNA	1.32704
ENSMUSG00000085012	Gm15492	Antisense RNA	1.32615
ENSMUSG00000086438	Asb17os	Antisense RNA	1.32427
ENSMUSG00000093565	Rab26os	Antisense RNA	1.3202
ENSMUSG00000079143	Atxn7l1os1	Antisense RNA	1.31739
ENSMUSG00000085201	Nr6a1os	Antisense RNA	1.31661
ENSMUSG00000075511	1700001L05Rik	LincRNA	1.31518
ENSMUSG00000097191	5730422E09Rik	LincRNA	1.31446
ENSMUSG00000097220	Gm26599	LincRNA	1.30775
ENSMUSG00000099404	RP23-190F21.1	Antisense RNA	1.305
ENSMUSG00000097309	Gm17249	LincRNA	1.30454
ENSMUSG00000085041	BB031773	Antisense RNA	1.30306
ENSMUSG00000086269	Tmcc3os	Antisense RNA	1.29918
ENSMUSG00000086709	Gm16263	Antisense RNA	1.29715
ENSMUSG00000073242	Dnmt3aos	Antisense RNA	1.29545
ENSMUSG00000091021	Gm17300	LincRNA	1.28919
ENSMUSG00000099630	RP23-12N20.2	LincRNA	1.28651
ENSMUSG00000085739	Gm15862	Antisense RNA	1.28633
ENSMUSG00000097242	Gm16907	LincRNA	1.28566
ENSMUSG00000097509	B230322F03Rik	Antisense RNA	1.28511
ENSMUSG00000097329	4931403G20Rik	LincRNA	1.28508
ENSMUSG00000100738	RP23-458O22.2	Antisense RNA	1.28506
ENSMUSG00000097990	Gm19557	Antisense RNA	1.28458
ENSMUSG00000097111	Peak1os	Antisense RNA	1.28453
ENSMUSG00000097868	A330069E16Rik	LincRNA	1.28303
ENSMUSG00000100552	RP23-223M20.1	LincRNA	1.28285
ENSMUSG00000090576	Gm17055	LincRNA	1.28133
ENSMUSG00000086505	Gm16058	Antisense RNA	1.28038
ENSMUSG00000085857	Gm15392	Antisense RNA	1.2781
ENSMUSG00000045391	1700120B22Rik	Antisense RNA	1.27687
ENSMUSG00000086594	Nudt12os	Antisense RNA	1.27674
ENSMUSG00000101674	RP24-97J22.2	Antisense RNA	1.27138
ENSMUSG00000085538	Gm11455	Antisense RNA	1.27114
ENSMUSG00000084797	Gm14321	LincRNA	1.26909
ENSMUSG00000093424	6330562C20Rik	Antisense RNA	1.26775
ENSMUSG00000097700	Gm26738	Antisense RNA	1.26463
ENSMUSG00000091351	Gm17135	Antisense RNA	1.26411
ENSMUSG00000097881	Celrr	LincRNA	1.26083
ENSMUSG00000084819	Gm11967	Antisense RNA	1.25903
ENSMUSG00000050157	Gm867	Antisense RNA	1.25879
ENSMUSG00000097390	Gm26785	LincRNA	1.25708
ENSMUSG00000101308	RP24-502H6.1	Antisense RNA	1.25629
ENSMUSG00000097726	9530036O11Rik	LincRNA	1.25597
ENSMUSG00000097832	Gm26912	LincRNA	1.25567
ENSMUSG00000097250	Gm26771	LincRNA	1.2551
ENSMUSG00000097174	Gm4890	LincRNA	1.25436
ENSMUSG00000090406	Gm17058	Antisense RNA	1.25375
ENSMUSG00000096959	4930509G22Rik	LincRNA	1.25282
ENSMUSG00000097098	9330111N05Rik	LincRNA	1.25078
ENSMUSG00000099954	RP23-471L1.5	Sense-intronic RNA	1.24802
ENSMUSG00000097924	A730020E08Rik	LincRNA	1.24706
ENSMUSG00000097265	Gm26803	LincRNA	1.2466
ENSMUSG00000053353	2310001K24Rik	Antisense RNA	1.24457
ENSMUSG00000070342	Gm10287	LincRNA	1.24363
ENSMUSG00000085792	Gm15414	Antisense RNA	1.24328
ENSMUSG00000102029	RP23-287L7.1	Antisense RNA	1.24279
ENSMUSG00000097867	1110054M08Rik	LincRNA	1.24134
ENSMUSG00000046413	Irx3os	LincRNA	1.23699
ENSMUSG00000086915	Gm16365	Antisense RNA	1.23676
ENSMUSG00000086720	Plxna4os3	Antisense RNA	1.235
ENSMUSG00000085731	Gm16229	Antisense RNA	1.23499
ENSMUSG00000066170	E230001N04Rik	LincRNA	1.23278
ENSMUSG00000097074	4833428L15Rik	LincRNA	1.22738
ENSMUSG00000099407	RP23-39G14.1	Antisense RNA	1.22388
ENSMUSG00000097378	B230208H11Rik	LincRNA	1.22332
ENSMUSG00000097836	Gm26903	Antisense RNA	1.22182
ENSMUSG00000086231	Rapgef4os3	Antisense RNA	1.22148
ENSMUSG00000085708	Gm16063	LincRNA	1.22146
ENSMUSG00000086450	Macrod2os1	Antisense RNA	1.22036
ENSMUSG00000097915	A330009N23Rik	LincRNA	1.21937
ENSMUSG00000097051	Gm26836	LincRNA	1.21785
ENSMUSG00000090907	C030017D09Rik	Antisense RNA	1.21651
ENSMUSG00000086049	Gm12735	Antisense RNA	1.21483
ENSMUSG00000097641	Gm26865	LincRNA	1.21478
ENSMUSG00000087698	Gm13031	Antisense RNA	1.21426
ENSMUSG00000096996	Gm26792	LincRNA	1.21299
ENSMUSG00000097547	B230110C06Rik	LincRNA	1.21237
ENSMUSG00000044694	2010007H06Rik	Antisense RNA	1.20972
ENSMUSG00000097792	Gm27042	LincRNA	1.20907
ENSMUSG00000097531	Gm26591	LincRNA	1.2084
ENSMUSG00000085439	Rapgef4os1	Antisense RNA	1.2081
ENSMUSG00000086442	Gm11722	Sense-intronic RNA	1.20753
ENSMUSG00000097686	Gm26647	LincRNA	1.20474
ENSMUSG00000097576	D930030I03Rik	LincRNA	1.20451
ENSMUSG00000085623	Gm16041	Antisense RNA	1.20191
ENSMUSG00000069223	4930451E10Rik	Antisense RNA	1.20087
ENSMUSG00000086825	Gm15675	LincRNA	1.19471
ENSMUSG00000087475	4933406I18Rik	LincRNA	1.19187
ENSMUSG00000098649	Gm27199	Antisense RNA	1.19033
ENSMUSG00000092286	Dtnbos	Antisense RNA	1.18991
ENSMUSG00000097422	Gm26521	LincRNA	1.18617
ENSMUSG00000090087	Gm15939	Antisense RNA	1.18566
ENSMUSG00000100302	RP23-335D20.1	Sense-intronic RNA	1.18046
ENSMUSG00000100594	RP23-370J16.1	LincRNA	1.17998
ENSMUSG00000055833	1700034H15Rik	Antisense RNA	1.1785
ENSMUSG00000084887	Gm11749	Sense-intronic RNA	1.17849
ENSMUSG00000085145	Gm11614	Antisense RNA	1.17648
ENSMUSG00000086233	Gm11816	Antisense RNA	1.17449
ENSMUSG00000101463	RP23-400F13.1	Antisense RNA	1.17206
ENSMUSG00000056411	Gm12500	Antisense RNA	1.17105
ENSMUSG00000085199	Gm15346	Antisense RNA	1.1701
ENSMUSG00000098183	Gm27010	LincRNA	1.16924
ENSMUSG00000097162	2310010J17Rik	LincRNA	1.16877
ENSMUSG00000097756	A730056A06Rik	LincRNA	1.16754
ENSMUSG00000086924	Gm11766	LincRNA	1.1675
ENSMUSG00000087390	Gm7598	LincRNA	1.1663
ENSMUSG00000097926	Gm26575	Sense-intronic RNA	1.16287
ENSMUSG00000098072	Gm26995	Antisense RNA	1.1625
ENSMUSG00000086921	Gm13189	LincRNA	1.16188
ENSMUSG00000097176	Gm26830	LincRNA	1.16188
ENSMUSG00000086006	Gm13293	LincRNA	1.16154
ENSMUSG00000086614	Gm14330	Antisense RNA	1.15903
ENSMUSG00000087672	Gm15122	Antisense RNA	1.15593
ENSMUSG00000099016	Gm27227	Antisense RNA	1.15523
ENSMUSG00000097404	Gm10814	LincRNA	1.15211
ENSMUSG00000096936	Gm3510	LincRNA	1.15093
ENSMUSG00000079467	Gm14966	Antisense RNA	1.14738
ENSMUSG00000098108	Gm27008	Antisense RNA	1.1472
ENSMUSG00000100833	RP23-298N23.3	Antisense RNA	1.14712
ENSMUSG00000085063	Gm16024	Antisense RNA	1.14341
ENSMUSG00000096990	Gm26790	LincRNA	1.14149
ENSMUSG00000087264	Gad1os	Antisense RNA	1.13068
ENSMUSG00000084985	Gm16135	Antisense RNA	1.12601
ENSMUSG00000085548	Gm11753	Sense-intronic RNA	1.12579
ENSMUSG00000100183	RP23-184B11.7	Sense-intronic RNA	1.12483
ENSMUSG00000100393	RP24-276N20.2	Antisense RNA	1.12445
ENSMUSG00000100536	RP23-464D14.2	LincRNA	1.12421
ENSMUSG00000091192	Sardhos	Antisense RNA	1.1188
ENSMUSG00000084890	A830036E02Rik	Antisense RNA	1.11875
ENSMUSG00000097974	Gm10605	LincRNA	1.1173
ENSMUSG00000087605	Gm15742	Sense-intronic RNA	1.11707
ENSMUSG00000085968	Gm13027	Antisense RNA	1.11653
ENSMUSG00000085391	Gm16150	Antisense RNA	1.11483
ENSMUSG00000101169	RP23-119M19.1	Antisense RNA	1.11371
ENSMUSG00000086995	Gm13544	Antisense RNA	1.11325
ENSMUSG00000086769	Gm15587	Antisense RNA	1.11164
ENSMUSG00000092564	BC051226	Antisense RNA	1.11081
ENSMUSG00000084932	Gm15156	Antisense RNA	1.10757
ENSMUSG00000097138	Gm26625	LincRNA	1.10421
ENSMUSG00000075020	E530001K10Rik	LincRNA	1.09873
ENSMUSG00000099190	Gm27188	LincRNA	1.09692
ENSMUSG00000087545	Gm13966	Antisense RNA	1.09665
ENSMUSG00000097558	Gm26902	LincRNA	1.09485
ENSMUSG00000086896	Cyp4x1os	Antisense RNA	1.08732
ENSMUSG00000073485	H3f3aos	Antisense RNA	1.08663
ENSMUSG00000089699	Gm1992	Antisense RNA	1.08585
ENSMUSG00000087557	Gm15869	Sense-intronic RNA	1.08574
ENSMUSG00000100671	RP23-122O4.1	LincRNA	1.08436
ENSMUSG00000086095	Gm15328	LincRNA	1.08432
ENSMUSG00000085303	Gm16751	Antisense RNA	1.08215
ENSMUSG00000085853	Gm12167	Antisense RNA	1.07916
ENSMUSG00000097786	4933429H19Rik	Antisense RNA	1.07607
ENSMUSG00000097869	C230021G24Rik	LincRNA	1.07288
ENSMUSG00000086275	1700121C08Rik	Antisense RNA	1.07234
ENSMUSG00000028612	Lrp8os1	Antisense RNA	1.07155
ENSMUSG00000073652	Apol7d	Antisense RNA	1.0708
ENSMUSG00000085418	Grip1os1	Antisense RNA	1.06906
ENSMUSG00000074753	Gm14092	Antisense RNA	1.06482
ENSMUSG00000097839	Gm26909	LincRNA	1.06396
ENSMUSG00000087501	Gm12116	LincRNA	1.06313
ENSMUSG00000053889	Kirrel3os	Antisense RNA	1.05887
ENSMUSG00000098729	Gm27200	Antisense RNA	1.05585
ENSMUSG00000073686	Gm10564	Antisense RNA	1.05492
ENSMUSG00000097998	Gm27019	LincRNA	1.05225
ENSMUSG00000096945	Gm26546	LincRNA	1.05224
ENSMUSG00000090220	Pitpnm2os1	Antisense RNA	1.05082
ENSMUSG00000099843	RP24-79F8.3	LincRNA	1.04911
ENSMUSG00000102052	RP23-266D4.1	LincRNA	1.04911
ENSMUSG00000102062	RP23-421N20.3	Antisense RNA	1.04895
ENSMUSG00000087131	Gm16152	Antisense RNA	1.04864
ENSMUSG00000097454	Gm26892	LincRNA	1.0485
ENSMUSG00000097818	Gm26681	LincRNA	1.04722
ENSMUSG00000090260	2810442N19Rik	Antisense RNA	1.04438
ENSMUSG00000101586	RP24-89C18.1	Antisense RNA	1.04077
ENSMUSG00000085499	Gm15713	LincRNA	1.03597
ENSMUSG00000085279	Gm15965	Antisense RNA	1.03419
ENSMUSG00000086446	Prkag2os1	Antisense RNA	1.03271
ENSMUSG00000100832	RP23-176M9.1	LincRNA	1.02835
ENSMUSG00000085768	Gm13707	Antisense RNA	1.02733
ENSMUSG00000101856	RP23-405O11.1	LincRNA	1.02513
ENSMUSG00000085505	Gm12868	Antisense RNA	1.02462
ENSMUSG00000089889	0610040B10Rik	Antisense RNA	1.02371
ENSMUSG00000100255	RP23-263L18.2	LincRNA	1.02303
ENSMUSG00000087461	C230014O12Rik	LincRNA	1.0167
ENSMUSG00000099966	RP24-155O13.4	Antisense RNA	1.01629
ENSMUSG00000097216	4932441J04Rik	LincRNA	1.01407
ENSMUSG00000085732	Gm4279	Antisense RNA	1.0115
ENSMUSG00000085327	Gm16104	Antisense RNA	1.01036
ENSMUSG00000096999	Gm26793	LincRNA	1.01027
ENSMUSG00000098146	Gm26935	Antisense RNA	1.00964
ENSMUSG00000098708	Gm27252	Antisense RNA	1.00698
ENSMUSG00000097008	Gm26860	LincRNA	1.00572
ENSMUSG00000087601	Uchl1os	Antisense RNA	1.00464
ENSMUSG00000096975	Gm16386	LincRNA	1.00056
