# Supplementary material for: Epigenomic and metabolic responses of hypothalamic POMC neurons to gestational nicotine exposure in adult offspring
Source: Genome Med. 2016 Sep 8;8(1):93. doi: 10.1186/s13073-016-0348-2 (PMC5015242; doi:10.1186/s13073-016-0348-2)
Supplement: Additional file 4: Table S4. — Co-expressed lncRNAs and protein-coding genes in cis. Co-expression of lncRNAs (columns A and B) with their nearest (adjacent or overlapping) protein-coding gene (column D) was determined by the Pearson’s correlation coefficient r (column F). An r value > 0.602 or < −0.602 was regarded as significant (p < 0.05, two-tailed t test, n = 11). Co-expressed lncRNA/protein-coding gene pairs are ranked by the absolute r value. A positive r value indicates positive correlation and a negative r value indicates negative correlation (column G). The distance between lncRNA and protein-coding gene (column H) was defined as the distance between their nearest borders irrespective of strand orientation (columns C, E) and was set 0 for overlapping lncRNAs and protein-coding genes. LncRNAs were positioned upstream, overlapping, and/or downstream of the coding gene body (column I). A number of lncRNAs overlapped the coding gene promoter (column J) defined as the 10 kb upstream sequence of a gene. Only lncRNA and coding genes with average expression levels > 1 CPM (columns K and L) were considered for analyses. LncRNA expression was in most cases less than that of the coding gene (column M). Coding genes function in various biological processes (column N). (XLSX 63 kb) [file 13073_2016_348_MOESM4_ESM.xlsx]

## Sheet: Table S4
Additional file 4: Table S4. Co-expressed lncRNAs and protein-coding genes in cis
LncRNA gene symbol	Gene type	LncRNA orientation	Coding gene symbol	Coding gene orientation	Pearson's correlation coefficient r	Type of correlation	Distance lncRNA - coding gene	LncRNA position relative to coding gene	Promoter overlap	LncRNA CPM	Coding gene CPM	LncRNA (CPM) / Coding gene (CPM)	Gene Ontology of coding gene
Irx3os	lincRNA	+	Irx3	-	0.918999	Positive	0	upstream overlapping	Yes	1.23699	1.42213	0.869813	Neural development
Gm26870	lincRNA	-	Gm10717	+	0.917234	Positive	0	upstream overlapping downstream	Yes	1940.67	332.209	5.8417	Unknown
Gm20512	antisense RNA	+	Pvrl2	-	0.906262	Positive	0	upstream overlapping	Yes	2.23174	13.4228	0.166264	Cell adhesion
C030037D09Rik	lincRNA	+	Msi2	-	0.884541	Positive	133	upstream	Yes	1.77029	234.275	0.00755646	Neural development
Pitpnm2os1	antisense RNA	+	Pitpnm2	-	0.832625	Positive	0	overlapping	No	1.34025	52.766	0.0253998	Calcium and phospholipid binding
Pvt1	lincRNA	+	Myc	+	-0.828187	Negative	47613	downstream	No	9.9625	2.6836	3.71236	Cell proliferation, apoptosis
Gm15884	antisense RNA	-	Phb2	+	-0.817489	Negative	0	overlapping	No	5.08414	27.7949	0.182916	Transcription
Gm15708	antisense RNA	+	Baiap2l1	-	0.809148	Positive	0	overlapping	No	1.68262	1.36444	1.23319	Regulation of actin cytoskeleton
Gm26789	lincRNA	-	Herc4	+	0.781534	Positive	0	overlapping	No	2.4741	29.6712	0.083384	Ubiquitin-dependent proteolysis
Gm13066	antisense RNA	-	Ctnnbip1	+	0.780191	Positive	0	overlapping downstream	No	2.7379	18.4259	0.14859	Negative regulation of the Wnt signaling pathway
RP24-159O13.1	lincRNA	-	Syne3	-	0.774299	Positive	3808	downstream	No	1.38377	4.06261	0.34061	Nuclear organization, regulation of cytoskeleton
Gm17180	antisense RNA	+	Hrh3	-	0.773107	Positive	0	upstream overlapping	Yes	4.93903	25.4803	0.193837	Neurotransmission, histamine signaling
Gm9962	antisense RNA	+	Gabra5	-	0.769562	Positive	0	upstream overlapping	Yes	9.28397	24.1563	0.38433	Neurotransmission, GABA signaling
Gm26513	antisense RNA	+	Senp1	-	-0.763044	Negative	0	upstream overlapping	Yes	1.08524	28.6261	0.037911	Deconjugation of sumoylated proteins
St8sia3os	antisense RNA	-	St8sia3	+	-0.759674	Negative	0	upstream overlapping downstream	Yes	15.1078	115.972	0.130271	Protein amino acid glycosylation
Gm9934	lincRNA	-	Prcp	+	0.753138	Positive	117509	downstream	No	1.89543	9.73477	0.194707	Angiogenesis, blood pressure regulation
Gm3693	antisense RNA	+	Slc8a3	-	-0.751725	Negative	0	overlapping	No	5.29845	78.9742	0.0670909	Cellular calcium export
Gm17178	antisense RNA	-	Aspscr1	+	-0.747941	Negative	0	overlapping	No	13.1391	18.5794	0.707188	Insulin signaling, glucose metabolism
RP23-456M3.4	antisense RNA	-	Tlk2	+	-0.745639	Negative	0	upstream overlapping	Yes	3.48467	50.4288	0.0691008	DNA replication, chromosome seggregation
Gm15295	antisense RNA	+	Irs4	-	0.745089	Positive	0	upstream overlapping	Yes	15.5048	614.836	0.0252178	Insulin signaling
Gm13619	antisense RNA	-	Csrnp3	+	0.743699	Positive	0	overlapping	No	4.19544	204.117	0.0205541	Transcription, apoptosis
Gm15200	antisense RNA	-	Ostm1	+	0.742634	Positive	0	overlapping	No	5.56273	35.1075	0.158448	Ubiquitin-dependent proteolyis
Gm11508	antisense RNA	-	Srsf1	+	0.740185	Positive	0	upstream overlapping	No	1.84887	179.693	0.010289	RNA splicing
Gm26814	lincRNA	+	Ppp1r9a	+	0.736092	Positive	0	overlapping	No	26.2614	979.158	0.0268204	Neurite formation, growth cone formation
9630028H03Rik	antisense RNA	-	Plcb1	+	-0.734415	Negative	0	upstream overlapping	No	1.20203	58.075	0.0206979	Inositol phosphate and calcium signaling
A330102I10Rik	lincRNA	+	Sox4	-	0.731702	Positive	60687	upstream	No	4.98625	18.5335	0.26904	Nervous system development
9630013K17Rik	antisense RNA	+	Cox10	-	0.727997	Positive	0	overlapping	No	1.08534	7.67719	0.141372	Respiratory chain assembly
Gm17058	antisense RNA	+	Cers5	-	0.723332	Positive	0	upstream overlapping	Yes	1.31805	33.6715	0.0391443	Apoptosis, cell cycle, cell differentiation
Cep112os2	sense-intronic RNA	+	Cep112	+	0.72	Positive	0	overlapping	No	5.8	15.9	0.36478	Receptor localization to synapse, centrosome
Gm17139	antisense RNA	+	Arel1	-	0.709457	Positive	0	overlapping	No	3.62181	67.1226	0.0539581	Ubiquitin-dependent proteolysis, apoptosis
RP23-401G21.7	lincRNA	-	Slc25a36	-	-0.7068	Negative	7655	downstream	No	1.35871	66.6785	0.0203771	Mitochondrial substrate/solute transport
Gm16263	antisense RNA	-	Fgf10	+	0.70465	Positive	0	upstream overlapping	Yes	1.34122	7.43138	0.180481	Synaptogenesis, cell growth and differentiaion
2610020C07Rik	lincRNA	+	Gspt1	-	-0.701259	Negative	0	upstream overlapping	No	6.10018	38.8294	0.157102	Translation, apoptosis
Gm26944	lincRNA	+	Pcf11	-	-0.700848	Negative	0	upstream overlapping	Yes	3.46255	57.3412	0.0603851	RNA processing
RP24-302F18.2	sense-intronic RNA	-	Srgap2	-	0.7	Positive	0	overlapping	No	2.2	49.3	0.0446247	Neurite outgrowth, neuronal migration
A730020E08Rik	lincRNA	-	Ccser1	+	0.693347	Positive	0	upstream overlapping	Yes	1.24706	31.8551	0.0391479	Unknown
Gm10544	lincRNA	-	Pcdha10	+	-0.682713	Negative	0	overlapping	No	5.09221	132.731	0.0383648	Cell adhesion
Gm16279	antisense RNA	+	2310061I04Rik	-	0.678371	Positive	0	upstream overlapping	Yes	6.57411	27.2045	0.241655	unknown
4833422M21Rik	lincRNA	-	Arid2	+	0.676622	Positive	32835	upstream	No	1.41863	70.0119	0.0202627	Transcription, nucleosome dissassembly
A430010J10Rik	lincRNA	+	Gadd45a	-	0.674948	Positive	78217	upstream	No	1.88664	6.73192	0.280252	Cell Cycle, apoptosis
Gm12207	antisense RNA	+	Skp1a	+	-0.673179	Negative	0	overlapping	No	1.74652	110.837	0.0157576	Ubiquitin-dependent proteolyis
Gm15918	antisense RNA	-	Xkr6	+	-0.673031	Negative	0	upstream overlapping	Yes	2.57509	45.6948	0.056354	Membrane transport
2900076A07Rik	lincRNA	+	Fsd2	-	0.669218	Positive	1811	downstream	No	7.65573	1.26056	6.07327	Unknown
1700086L19Rik	lincRNA	+	Dbpht2	+	0.667846	Positive	1530	upstream	Yes	16.0085	43.5069	0.367954	Unknown
Gm14532	lincRNA	+	Mkln1	+	-0.666584	Negative	26367	upstream	No	2.63226	156.309	0.0168402	Cell adhesion
Rapgef4os3	antisense RNA	-	Rapgef4	+	0.666384	Positive	0	overlapping	No	1.23273	65.5731	0.0187993	Neurite formation, synaptic transmission
2310043M15Rik	lincRNA	-	Dopey2	+	0.666361	Positive	0	overlapping	No	2.19089	59.2862	0.0369546	Protein localization and transport
Gm3513	antisense RNA	-	Fnip2	-	0.660647	Positive	0	overlapping	No	1.80856	37.4511	0.0482912	Apoptosis, DNA damage response, transcription
Gm17690	lincRNA	-	Sf3b4	+	0.660126	Positive	0	upstream overlapping	Yes	3.67046	10.1005	0.363393	RNA processing, splicing, polyA RNA binding
Gm15835	sense-intronic RNA	-	Cdip1	-	0.66	Positive	0	overlapping	No	2	103.6	0.019305	Apoptosis, DNA damage response
RP23-184B11.7	sense-intronic RNA	+	Rnasel	+	0.66	Positive	0	overlapping	No	1.1	5	0.22	Defense response, RNA processing
Gm11749	sense-intronic RNA	-	Rbfox3	-	-0.66	Negative	0	overlapping	No	1.2	75.4	0.0159151	RNA processing
Gm14397	antisense RNA	+	Cdh22	-	0.659797	Positive	0	overlapping	No	1.79015	51.8319	0.0345375	Cell adhesion
2210017G18Rik	lincRNA	+	Ppp1r9a	+	0.656682	Positive	0	overlapping	No	9.5632	979.158	0.00976676	Neurite and growth cone formation
Gm27227	antisense RNA	-	Myo6	+	0.655645	Positive	0	overlapping	No	1.22433	103.662	0.0118108	Synaptic transmission and plasticity
Gm11842	antisense RNA	+	Tmem67	-	-0.650157	Negative	0	upstream overlapping	Yes	1.1576	24.7593	0.0467541	Membrane protein, cilium assembly
Lhx1os	lincRNA	+	Lhx1	-	0.648886	Positive	126	upstream	Yes	2.42131	4.76926	0.50769	Neural differentiation, axon guidance
Gm27008	antisense RNA	-	Kcna3	+	0.648832	Positive	0	upstream overlapping downstream	No	1.0083	16.4547	0.0612771	Neurotransmission, potassium ion transport
0610043K17Rik	lincRNA	+	Ak4	+	0.645817	Positive	20097	upstream	No	3.16855	45.3681	0.069841	Nucleoside triphosphate biosynthesis
B230354K17Rik	lincRNA	+	Cdc5l	-	-0.643256	Negative	146	upstream	Yes	9.76954	21.2532	0.459673	Cell cycle, RNA processing
Gm26690	lincRNA	-	B230325K18Rik	+	0.641115	Positive	0	upstream overlapping	Yes	2.93729	16.0362	0.183166	Unknown
1700120B22Rik	antisense RNA	-	Herc4	+	0.63716	Positive	0	upstream overlapping	Yes	1.37598	29.6542	0.046401	Ubiquitin-mediated proteolysis, cell division
Gm26614	lincRNA	+	Azi2	+	0.633564	Positive	159298	upstream	No	3.0389	40.317	0.0753752	Immune response signaling
RP24-531B21.1	lincRNA	+	Ubash3b	-	0.632926	Positive	44441	upstream	No	1.32735	51.0105	0.0260211	Translation
Gm11457	antisense RNA	-	Dnttip1	+	0.631572	Positive	0	upstream overlapping	Yes	2.67983	20.0404	0.133721	DNA binding, transferase activity
Csmd2os	antisense RNA	-	Csmd2	+	0.631491	Positive	0	overlapping	No	5.20902	100.077	0.0520502	Unknown
Gm26771	lincRNA	-	Sfrp2	+	0.630627	Positive	0	overlapping downstream	No	1.2551	1.13263	1.10813	Cell proliferation, apoptosis
Gm13008	antisense RNA	+	Tceb3	-	0.63027	Positive	0	overlapping	No	2.87644	33.7193	0.0853053	Regulation of transcription
2610035D17Rik	lincRNA	-	Slc39a11	-	0.630073	Positive	43016	downstream	No	8.85065	15.5043	0.570852	Transmembrane metal ion transport
B930095G15Rik	sense-intronic RNA	+	Farp1	+	-0.63	Negative	0	overlapping	No	40.5	49.4	0.819838	Dendrite formation, synapse assembly
Gm16586	antisense RNA	-	Cox20	+	0.626123	Positive	0	overlapping downstream	No	20.5808	14.6401	1.40578	Chaperone for cytochrome c oxidase assembly
Gm10390	lincRNA	-	Rbm19	+	0.621806	Positive	0	overlapping	No	1.60378	7.43204	0.215792	RNA binding, organismal development
Gm13053	sense-intronic RNA	-	Tmem51	-	0.62	Positive	0	overlapping	No	1.4	3.4	0.411765	Transmembrane protein
2810425M01Rik	lincRNA	+	Fam207a	-	0.619933	Positive	0	upstream overlapping	Yes	2.62559	19.025	0.138008	Unknown
Gm17077	antisense RNA	+	Usf2	-	-0.619202	Negative	0	upstream overlapping	Yes	2.54476	23.4862	0.108351	Transcription, lipid homeostasis
Gm17344	antisense RNA	-	Ap1g1	+	-0.618069	Negative	0	upstream overlapping	Yes	12.7169	116.501	0.109157	Endocytosis, intracellular protein transport
4833422C13Rik	antisense RNA	-	Acot12	+	-0.617944	Negative	0	upstream overlapping	Yes	12.7823	1.25217	10.2081	Pyruvate metabolism, fatty acid metabolism
Gm20680	antisense RNA	+	Pou6f1	-	-0.616319	Negative	0	overlapping downstream	No	9.94256	35.6735	0.27871	Transcription
Gm26673	lincRNA	+	Kcna6	-	0.614914	Positive	0	upstream overlapping	Yes	14.3205	67.3582	0.212603	Neurotransmission
Gm16006	antisense RNA	-	Zhx2	+	0.612364	Positive	0	overlapping	No	1.61099	25.5694	0.0630046	Nervous system development
Gm16596	lincRNA	-	Evl	+	0.602779	Positive	0	upstream overlapping	No	5.0098	71.3328	0.0702314	Cell migration
Kcnmb4os1	antisense RNA	+	Kcnmb4	-	0.602635	Positive	0	overlapping	No	4.58312	18.1061	0.253125	Neurotransmission, potassium channel activity
